# Supplementary material for: Ancient orphan crop joins modern era: gene-based SNP discovery and mapping in lentil
Source: BMC Genomics. 2013 Mar 18;14:192. doi: 10.1186/1471-2164-14-192 (PMC3635939; doi:10.1186/1471-2164-14-192)
Supplement: Additional file 2 — Contig and SNP data including lists of all contigs, all SNPs, gene homology with Medicago or soybean, SNPs selected for KASP and GoldenGate assays, and the results of these assays on a panel of 11 lines. [file 1471-2164-14-192-S2.xlsx]

## Sheet: Add. File 2a - All Contigs
Contig ID	Numbers of SNPs	Alignment strand	Chromosome (Mt unless otherwise labeled)	Leftmost alignment coordinate	Gene ID (Medicago or Soybean)	Number of reads in Contig	Contig length	Gene ID (Arabidopsis)
LcRBContig00001	2	+	Chr3	11736195	Medtr3g035630	3	466
LcRBContig00002	22	-	Chr3	19071430	Medtr3g061440	27	546	AT5G59970.1
LcRBContig00003	5	-	Gm04	47133085	Glyma04g41260	43	702	AT5G24314.1
LcRBContig00004	12	-	Chr2	8011456	Medtr2g025780	18	461
LcRBContig00005	6	-	Gm07	4931410	Glyma07g06220	41	1299	AT4G01010.1
LcRBContig00006	5					33	1091	AT5G06380.1
LcRBContig00007	6	+	Chr3	36919088	Medtr3g104950	46	568	AT2G06520.1
LcRBContig00008	8					4	461
LcRBContig00009	10	+	Chr1	1506535	Medtr1g008500	40	967	AT5G25610.1
LcRBContig00010	17	+	Chr7	21001439	Medtr7g076530	25	618	AT5G27700.1
LcRBContig00011	8	-	Chr4	42121260	Medtr4g121930	24	574
LcRBContig00012	8	-	Chr5	39446942	Medtr5g092680	16	963	AT4G25130.1
LcRBContig00013	4	-	Chr4	22167275	Medtr4g070600	45	617	AT2G21580.2
LcRBContig00014	5	-	Chr4	24198310	Medtr4g075450	32	779	AT5G09510.1
LcRBContig00015	8	-	Chr3	19746699	Medtr3g062540	38	718	AT2G30520.1
LcRBContig00016	9	+	Chr1	23309113	Medtr1g087020	11	562	AT2G47380.1
LcRBContig00017	9					28	577	AT4G21105.1
LcRBContig00018	0	-	Chr2	12228228	Medtr2g034910	38	1121
LcRBContig00019	14	+	Chr3	8339361	Medtr3g027940	35	894	AT3G12610.1
LcRBContig00020	4	-	Chr8	8485226	Medtr8g036980	44	725	AT3G12630.1
LcRBContig00021	12	-	Chr3	5608090	Medtr3g020970	23	544	AT2G38870.1
LcRBContig00022	8	+	Chr4	35996205	Medtr4g103830	26	1059	AT3G27740.1
LcRBContig00023	0	-	Chr7	5320044	Medtr7g021720	28	719	ATCG01050.1
LcRBContig00024	0	-	Chr1	341616	Medtr1g005770	54	1190	ATMG00180.1
LcRBContig00025	3	+	Chr6	19772646	Medtr6g084520	34	758	AT3G18410.2
LcRBContig00026	5	-	Gm13	24018104	Glyma13g20550	28	633	AT2G36930.1
LcRBContig00027	14	-	Chr3	22504823	Medtr3g070920	28	495	AT1G07820.2
LcRBContig00028	7	-	Chr4	43713128	Medtr4g124920	36	571	AT3G17210.1
LcRBContig00029	3	-	Chr1	30483607	Medtr1g102430	26	569	AT5G62220.1
LcRBContig00030	9	-	Chr5	13834808	Medtr5g033090	42	653	AT1G23290.1
LcRBContig00031	4	-	Chr4	35898900	Medtr4g103680	34	593	AT4G24830.1
LcRBContig00032	7	+	Gm18	61720947	Glyma18g53440	40	1019	AT3G02550.1
LcRBContig00033	4	+	Gm18	49816977	Glyma18g41130	33	662	AT2G37860.3
LcRBContig00034	11	-	Chr4	25470992	Medtr4g077910	42	607	AT3G03050.1
LcRBContig00035	8	-	Chr7	33704159	Medtr7g104930	22	599	AT2G23930.1
LcRBContig00036	3	-	Chr7	8592876	Medtr7g030030	2	490	AT4G04770.1
LcRBContig00037	11	-	Gm12	9136590	Glyma12g11130	58	1000	AT4G15210.1
LcRBContig00038	2	-	Chr4	47455219	Medtr4g133900	40	1089	AT4G16380.1
LcRBContig00039	0	+	Chr3	32791899	Medtr3g095380	26	559	AT5G09850.1
LcRBContig00040	2					49	643	AT2G20680.1
LcRBContig00041	7	-	Chr7	22570505	Medtr7g079840	38	602	AT3G02830.1
LcRBContig00042	2	-	Chr4	621157	Medtr4g006100	3	484	ATCG01100.1
LcRBContig00043	4	+	Chr3	38176880	Medtr3g107470	39	951	AT5G25400.1
LcRBContig00044	3	+	Gm08	7870595	Glyma08g10810	25	528	AT1G67580.2
LcRBContig00045	16	+	Gm04	23382378	Glyma04g20610	34	719	AT1G52740.1
LcRBContig00046	9	-	Chr5	12299723	Medtr5g029820	25	720	AT5G65360.1
LcRBContig00047	2	+	Chr5	14386145	Medtr5g034230	45	923	AT1G23710.1
LcRBContig00048	1	+	Chr5	26339936	Medtr5g064990	39	1169	AT1G72200.1
LcRBContig00049	11	+	Gm11	8806797	Glyma11g12300	22	671	AT2G21580.2
LcRBContig00050	10	+	Chr3	34368693	Medtr3g098910	48	1094	AT5G50800.1
LcRBContig00051	10					4	523	AT4G21105.1
LcRBContig00052	4	-	Chr2	621252	Medtr2g006520	8	859	AT4G09150.1
LcRBContig00053	11	-	Chr5	31179442	Medtr5g075640	43	850	AT2G30520.1
LcRBContig00054	5	-	Gm05	33858995	Glyma05g28000	31	550	AT1G67350.2
LcRBContig00055	6	-	Gm07	29277214	Glyma07g26470	38	615	AT1G68070.1
LcRBContig00056	10	+	gi|258690273|gb|AC235668.7|	23347		37	590	AT1G75350.1
LcRBContig00057	3	-	Chr2	33957245	Medtr2g104140	35	812	AT1G15750.4
LcRBContig00058	7	-	Gm08	43120328	Glyma08g43290	28	622	AT4G26840.1
LcRBContig00059	4	-	Chr8	1142508	Medtr8g008870	8	478	AT5G47030.1
LcRBContig00060	5	+	gi|167731011|emb|CU571152.5|	94832		49	798	AT5G67030.1
LcRBContig00061	14	+	Chr5	39501219	Medtr5g092820	30	565	AT5G54940.2
LcRBContig00062	17					26	525	AT1G25275.1
LcRBContig00063	6					35	775
LcRBContig00064	4	+	Gm12	38202155	Glyma12g35050	23	496	AT4G27440.2
LcRBContig00065	17	+	Chr1	33516028	Medtr1g115740	26	617	AT3G12345.1
LcRBContig00066	6	-	Chr4	18975234	Medtr4g061140	53	938	AT1G07890.8
LcRBContig00067	11	+	Chr4	44585540	Medtr4g127860	32	614	AT5G57370.1
LcRBContig00068	10	-	Chr5	40994472	Medtr5g096150	48	1002	AT4G37000.1
LcRBContig00069	12	+	Chr1	33515836	Medtr1g115740	5	568	AT3G12345.1
LcRBContig00070	5	-	Chr8	24960820	Medtr8g088590	46	700	AT2G31800.1
LcRBContig00071	9	-	Chr3	28939349	Medtr3g087490	34	826	AT4G39730.1
LcRBContig00072	8					32	714	AT4G34620.1
LcRBContig00073	4	-	Chr1	28191338	Medtr1g098310	31	664	AT4G09890.1
LcRBContig00074	8	+	Gm14	27741646	Glyma14g23300	25	570	AT4G08300.1
LcRBContig00075	2	-	Gm17	11034853	Glyma17g14280	49	1540	AT4G22670.1
LcRBContig00076	2	-	Chr3	24914151	Medtr3g078020	29	750	AT1G27510.1
LcRBContig00077	0	-	Chr8	8783395	Medtr8g037810	9	916	AT4G39150.1
LcRBContig00078	14	+	Chr3	37358920	Medtr3g105860	32	587	AT2G24940.1
LcRBContig00079	11	+	Gm02	6748508	Glyma02g08690	27	711	AT4G09800.1
LcRBContig00080	6	+	Gm14	19220316	Glyma14g17380	31	683
LcRBContig00081	5	+	Gm01	45932772	Glyma01g33720Glyma01g33730	25	825	AT1G02780.1
LcRBContig00082	3	+	gi|237874318|gb|AC229695.7|	68879		28	567	AT2G20820.1
LcRBContig00083	8	-	Chr4	32946478	Medtr4g095600	47	818	AT5G67420.1
LcRBContig00084	8	+	Chr1	21658916	Medtr1g083460	46	838	AT3G05590.1
LcRBContig00085	0	-	Chr8	15653930	Medtr8g062670	5	591	AT1G59900.1
LcRBContig00086	2	-	Chr3	13068038		64	1194	AT5G50260.1
LcRBContig00087	6					36	566
LcRBContig00088	3					31	524	AT3G47070.1
LcRBContig00089	15	-	Chr3	32132397	Medtr3g093400	36	638
LcRBContig00090	7	+	Gm20	35498544	Glyma20g25860	40	1086	AT2G01110.1
LcRBContig00091	2	-	Chr4	43742679	Medtr4g124980	31	537	AT3G42950.1
LcRBContig00092	4	+	Chr5	22118644	Medtr5g055000	40	745	AT1G68570.1
LcRBContig00093	5					27	680	AT1G02820.1
LcRBContig00094	9	+	Chr4	21377692	Medtr4g068040	27	453	AT3G59540.1
LcRBContig00095	7					28	553	AT3G60970.1
LcRBContig00096	12	-	Chr7	31367328		30	583	AT1G07790.1
LcRBContig00097	7	+	Gm10	257479	Glyma10g00500	17	559	AT1G36240.1
LcRBContig00098	2	-	Chr4	42118872	Medtr4g121920	15	513
LcRBContig00099	4	+	Chr5	28249456	Medtr5g069050	27	652	AT3G52930.1
LcRBContig00100	12	-	Chr5	2643688	Medtr5g010640	28	1149	AT4G11650.1
LcRBContig00101	5	-	Chr6	14616413	Medtr6g071210	54	1396	AT3G17810.1
LcRBContig00102	2	+	Chr8	17787581	Medtr8g068890	26	1320	AT2G22500.1
LcRBContig00103	4	-	Chr5	12628160	Medtr5g030610	48	1110
LcRBContig00104	2	-	Chr3	39249794	Medtr3g109330	41	617	AT4G31340.2
LcRBContig00105	1	+	Gm12	39209071	Glyma12g36100	81	2608	ATCG00120.1
LcRBContig00106	4	-	Chr3	33577496	Medtr3g096960	31	888
LcRBContig00107	3	-	Chr1	174051	Medtr1g005090	53	1829	ATMG00580.1
LcRBContig00108	11	-	Chr8	16818542	Medtr8g066820	46	1173	AT1G32700.1
LcRBContig00109	11	-	Gm12	38150798	Glyma12g35030	29	1347	AT4G27435.1
LcRBContig00110	3	+	Chr5	26015962	Medtr5g064340	38	718	AT1G35140.1
LcRBContig00111	0					33	549	AT4G14900.1
LcRBContig00112	8	-	Chr7	34305529	Medtr7g108810	33	647	AT2G47690.1
LcRBContig00113	8	+	Chr7	36358853	Medtr7g112770	25	591	AT3G05560.3
LcRBContig00114	4	+	Chr5	14745342	Medtr5g034890	35	797
LcRBContig00115	4	-	Chr7	24279964	Medtr7g082850	35	855	AT3G59840.1
LcRBContig00116	18	-	Chr3	22504820	Medtr3g070920	18	565	AT5G59690.1
LcRBContig00117	7					4	451	AT5G03850.1
LcRBContig00118	10	+	Gm17	41449478	Glyma17g37710	23	841	AT1G75710.1
LcRBContig00119	0					5	466
LcRBContig00120	1	+	Chr1	10607601	Medtr1g039380	46	641	AT1G50370.1
LcRBContig00121	8	+	Gm17	5258772	Glyma17g07190	43	1341	AT3G21230.1
LcRBContig00122	6	+	Chr1	21644100	Medtr1g083430	37	664	AT3G05560.3
LcRBContig00123	13	+	Chr4	17685526	Medtr4g057500	37	739	AT2G28110.1
LcRBContig00124	11	+	Chr1	6563260	Medtr1g021500	27	612	AT4G33280.1
LcRBContig00125	7	+	gi|218749968|gb|AC233660.2|	189386		39	1293	AT1G68530.1
LcRBContig00126	0	-	Chr8	14184659	Medtr8g058530	35	646
LcRBContig00127	6	+	Chr2	26456220	Medtr2g086190	31	662	AT2G27580.1
LcRBContig00128	3	-	Chr3	36556081		32	615
LcRBContig00129	2	-	Gm13	4939150	Glyma13g04640	36	655	AT2G04700.1
LcRBContig00130	6	+	Chr2	6932789	Medtr2g020770	24	903	AT3G21510.1
LcRBContig00131	2	-	Chr7	35599192	Medtr7g111130	22	574
LcRBContig00132	16	+	Chr5	17430219	Medtr5g040610	27	502	AT1G51650.1
LcRBContig00133	6	+	Chr6	6616281	Medtr6g031100	18	768	AT5G44710.1
LcRBContig00134	3	+	Chr8	23620905	Medtr8g085950	45	995	AT5G19820.1
LcRBContig00135	1	-	Gm13	31019183	Glyma13g27900	30	1068	AT3G06130.1
LcRBContig00136	2					27	557
LcRBContig00137	11	-	Chr3	34691287		34	837	AT1G72230.1
LcRBContig00138	17					30	686	AT4G28240.1
LcRBContig00139	2	+	Gm20	34331215	Glyma20g24670	32	629	AT5G04310.1
LcRBContig00140	1					38	590
LcRBContig00141	10	+	Gm10	48159197	Glyma10g40930	27	607	AT4G34190.1
LcRBContig00142	3	-	Gm05	33871202	Glyma05g28010	45	681	AT1G67340.1
LcRBContig00143	10	-	Chr6	22652589	Medtr6g091630	36	609	AT5G56710.1
LcRBContig00144	8					41	718	AT2G27080.2
LcRBContig00145	9	+	Gm12	3117529		48	959	AT2G21660.2
LcRBContig00146	6	-	Chr7	12870842	Medtr7g050540	16	583	AT1G02160.1
LcRBContig00147	6					23	543	AT2G46540.1
LcRBContig00148	25	-	Chr3	16305613	Medtr3g051950	36	651	AT5G54940.2
LcRBContig00149	2	+	Chr4	22863814	Medtr4g071940	54	1216	AT2G16500.1
LcRBContig00150	0	+	Chr1	6562897	Medtr1g021500	5	883	AT4G33280.1
LcRBContig00151	12	-	Chr7	24917271	Medtr7g084000	28	606	AT3G26740.1
LcRBContig00152	4	+	Chr7	22754165	Medtr7g080250	37	784	AT5G16400.1
LcRBContig00153	6	-	Chr7	303137	Medtr7g005440	33	714	AT5G13190.1
LcRBContig00154	0	-	Chr2	3981349	Medtr2g013680	24	647	AT1G53035.1
LcRBContig00155	8	-	Chr1	27111153	Medtr1g095110	30	1262	AT5G19290.1
LcRBContig00156	10					29	620
LcRBContig00157	4	-	Chr4	623897	Medtr4g006120	36	1587	ATCG01050.1
LcRBContig00158	2	-	Chr1	22429228	Medtr1g085070	40	1636	AT5G26670.1
LcRBContig00159	1	-	Gm18	4160375		26	608	AT3G46940.1
LcRBContig00160	0	+	Chr4	30724880	Medtr4g090070	6	485
LcRBContig00161	11	-	Chr2	24297769	Medtr2g081090	22	547	AT5G54270.1
LcRBContig00162	0	-	Chr1	33567261	Medtr1g115870	5	648	AT3G55120.1
LcRBContig00163	1					3	602
LcRBContig00164	7	+	Chr6	20139929	Medtr6g086290	48	998	AT2G46230.1
LcRBContig00165	15	-	Chr2	7209513	Medtr2g021330	38	1142	AT5G19010.1
LcRBContig00166	2	-	Chr7	14511774		29	1666	AT3G25150.1
LcRBContig00167	14					29	789	AT5G47550.1
LcRBContig00168	1	+	Chr4	30724498	Medtr4g090070	9	471	AT5G56760.1
LcRBContig00169	1	+	Gm19	19938111	Glyma19g16450	27	1098	AT5G53460.1
LcRBContig00170	5	+	Chr1	8032299	Medtr1g024930	34	961	AT5G42560.3
LcRBContig00171	5	-	Chr5	10100177	Medtr5g025500	25	527	AT2G35605.1
LcRBContig00172	10	+	Chr7	36358853	Medtr7g112770	25	685	AT3G05560.3
LcRBContig00173	4	-	Chr4	43554240	Medtr4g124660	49	2549	AT3G43190.1
LcRBContig00174	12	-	Chr4	32542532	Medtr4g094240	35	1228	AT5G64260.1
LcRBContig00175	12					37	664	AT5G55160.1
LcRBContig00176	5	+	Chr7	14926470	Medtr7g057230	30	559	AT5G52510.1
LcRBContig00177	3					5	491	AT5G53460.1
LcRBContig00178	5	-	Gm17	37316475	Glyma17g33430	43	1363	AT4G33060.1
LcRBContig00179	8	+	Chr4	18230851	Medtr4g059520	32	854	AT3G45230.1
LcRBContig00180	5	+	Gm16	6708815	Glyma16g07450	29	794	AT5G14450.1
LcRBContig00181	6	-	Chr4	21615017	Medtr4g068510	53	1014	AT2G15970.1
LcRBContig00182	2	+	Chr2	6756945	Medtr2g020420	34	694	AT5G18750.1
LcRBContig00183	4	-	Gm13	23370404	Glyma13g19880	26	670	AT2G37250.1
LcRBContig00184	2	+	Chr6	17337428	Medtr6g077700	35	778	AT3G19950.1
LcRBContig00185	7					40	646
LcRBContig00186	1	-	Chr3	25204281	Medtr3g079200	27	540	AT2G13820.2
LcRBContig00187	3	-	Gm10	37598776	Glyma10g28740	33	712	AT1G09250.1
LcRBContig00188	8					10	558	AT2G46540.1
LcRBContig00189	8	+	Chr7	22754122	Medtr7g080250	3	818	AT5G16400.1
LcRBContig00190	7	-	Chr5	34428219	Medtr5g082470	19	624	AT5G05710.1
LcRBContig00191	5	+	gi|225690740|gb|AC235679.1|	24401		31	565
LcRBContig00192	3	-	Gm20	33119173	Glyma20g23220	32	455	AT4G35550.1
LcRBContig00193	10	-	Chr2	27564523	Medtr2g088460	34	528	AT1G05205.1
LcRBContig00194	6	-	Chr4	38686638	Medtr4g113270	33	490	AT5G19980.1
LcRBContig00195	10	+	Gm12	3930476	Glyma12g05820	33	728	AT5G44640.1
LcRBContig00196	10	-	Chr5	35624108	Medtr5g084930	39	1076	AT1G04980.1
LcRBContig00197	4	+	Chr1	23273403	Medtr1g086940	13	524	AT1G02560.1
LcRBContig00198	2					26	677	AT2G45140.1
LcRBContig00199	0	+	Chr3	32732556	Medtr3g095230	31	810	AT5G09880.1
LcRBContig00200	8	+	Chr4	497012	Medtr4g005830	49	1180	AT1G51660.1
LcRBContig00201	0	+	Chr2	9321826	Medtr2g028270	36	564	AT1G50500.1
LcRBContig00202	14	-	Chr4	46270917	Medtr4g131390	44	850	AT5G58070.1
LcRBContig00203	2					4	454	AT3G02350.1
LcRBContig00204	8	-	Chr5	14279343		36	580	AT1G61700.1
LcRBContig00205	3	-	Chr3	25553471	Medtr3g079840	29	734	AT3G11910.1
LcRBContig00206	1					42	802
LcRBContig00207	6	-	Chr7	29352128	Medtr7g092460	20	525	AT3G57780.1
LcRBContig00208	13	+	Chr8	17179628	Medtr8g067410	29	930	AT1G32990.1
LcRBContig00209	5	+	Gm12	38566851	Glyma12g35440	26	661	AT5G53890.1
LcRBContig00210	3	+	Gm11	10038163		26	584	AT5G46170.1
LcRBContig00211	6	+	Chr5	34541357	Medtr5g082620	12	750	AT3G08510.2
LcRBContig00212	2	+	Chr7	22584423	Medtr7g079850	34	1252	AT5G36290.2
LcRBContig00213	1	-	Chr5	18419436	Medtr5g042870	40	871	AT1G69420.1
LcRBContig00214	7	-	Chr1	26270968	Medtr1g093410	38	969	AT1G25560.1
LcRBContig00215	3	-	Gm02	133296	Glyma02g00340	34	753	AT5G17540.1
LcRBContig00216	3	-	Gm13	24858729	Glyma13g21380	34	885	AT2G36570.1
LcRBContig00217	11	+	Chr5	37220976	Medtr5g088230	31	1113	AT2G41070.2
LcRBContig00218	4	+	Chr1	4940364	Medtr1g016760	43	1282	AT2G25970.1
LcRBContig00219	5	-	Chr7	31143548	Medtr7g099610	16	498	AT5G59970.1
LcRBContig00220	6					37	529
LcRBContig00221	5	-	Chr4	36218775	Medtr4g104320	38	864	AT4G24780.1
LcRBContig00222	3	+	Chr5	6113786	Medtr5g017450	26	992
LcRBContig00223	11	+	Gm18	7007662	Glyma18g08220	58	1143	AT5G56030.1
LcRBContig00224	6	-	gi|215820677|gb|AC233560.2|	2280		35	630
LcRBContig00225	5	-	Chr4	28856113	Medtr4g084120	45	615	AT1G21065.1
LcRBContig00226	0					25	553	AT1G64720.1
LcRBContig00227	9	+	Chr4	27156993	Medtr4g081010	10	543	AT4G05050.3
LcRBContig00228	4	+	Chr7	6483466	Medtr7g024390	32	1074	AT3G12580.1
LcRBContig00229	5	+	Chr5	2245218	Medtr5g009830	40	678	AT4G23650.1
LcRBContig00230	0	+	Chr5	7979803	Medtr5g021340	45	1842	AT5G66320.2
LcRBContig00231	2	-	Chr7	31167501	Medtr7g099670	31	894
LcRBContig00232	3	-	Chr3	33526467	Medtr3g096870	13	939	AT5G63840.1
LcRBContig00233	5	+	Chr3	25542738	Medtr3g079840	16	522	AT3G11910.1
LcRBContig00234	23	-	Chr3	11224838	Medtr3g034670	43	1314	AT5G13800.1
LcRBContig00235	1	-	Gm13	2464716	Glyma13g02580	32	516	AT1G77740.1
LcRBContig00236	4					15	668	AT2G31980.1
LcRBContig00237	0	-	Chr4	34224775	Medtr4g098660	41	1162	AT5G46580.1
LcRBContig00238	3	+	Chr5	201212	Medtr5g005420	36	850	AT1G50040.1
LcRBContig00239	1					14	492	AT3G09860.1
LcRBContig00240	1	-	Chr7	11061076	Medtr7g038260	37	1370	AT4G02720.1
LcRBContig00241	12	+	gi|228480368|gb|AC235753.2|	2096		50	832	AT5G50260.1
LcRBContig00242	6	-	gi|258649295|gb|AC233100.9|	18555		34	747	AT2G45640.1
LcRBContig00243	0	+	Chr5	6756088	Medtr5g018770	20	471	AT5G66590.1
LcRBContig00244	1	+	Gm08	7275417	Glyma08g10120	38	583
LcRBContig00245	13	+	Chr1	32036273	Medtr1g108770	57	2052	AT5G08690.1
LcRBContig00246	2	-	Chr2	9660723	Medtr2g028950	36	765	AT5G45110.1
LcRBContig00247	4	+	Gm20	2096014	Glyma20g02490	9	452	AT4G19880.2
LcRBContig00248	7	-	gi|262073191|gb|AC235662.8|	40617		35	579	AT1G09815.1
LcRBContig00249	4	-	Chr8	9900568	Medtr8g040150	33	829	AT3G12260.1
LcRBContig00250	21	+	Chr1	3485030	Medtr1g013700	38	1220	AT5G25110.1
LcRBContig00251	7	-	Chr4	33172729	Medtr4g096790	10	864	AT3G11510.1
LcRBContig00252	15	-	Chr8	2731567	Medtr8g013670	44	1020	AT3G27750.1
LcRBContig00253	5	+	Chr4	22963900	Medtr4g072130	27	521	AT3G01130.2
LcRBContig00254	14	+	Chr7	3524836	Medtr7g013660	20	732	AT3G56240.1
LcRBContig00255	9	-	Chr5	827592	Medtr5g006780	37	931	AT1G76690.1
LcRBContig00256	4	+	Chr5	28093351	Medtr5g068660	47	981	AT5G24610.1
LcRBContig00257	6	-	Chr2	524390	Medtr2g006300	36	867	AT1G10950.1
LcRBContig00258	2	+	Chr7	38618194	Medtr7g118270	36	937	AT4G01410.1
LcRBContig00259	3	-	Chr3	17324587	Medtr3g055580	31	557	AT5G55290.2
LcRBContig00260	4	-	Chr3	3586094	Medtr3g014680	33	729
LcRBContig00261	13	-	Chr1	8151366	Medtr1g025250	33	649	AT1G75750.1
LcRBContig00262	0	+	Chr8	23785320	Medtr8g086330	23	476	AT3G60540.2
LcRBContig00263	1	+	Chr3	40014947	Medtr3g110660	32	571	AT5G49630.1
LcRBContig00264	5	+	Gm08	43986854	Glyma08g44290	34	529	AT5G55850.1
LcRBContig00265	4	-	Chr1	24057125	Medtr1g088550	29	624	AT3G62810.1
LcRBContig00266	7	+	gi|218749974|gb|AC233668.2|	139523		22	495	AT4G14615.1
LcRBContig00267	9	+	Chr7	31853027	Medtr7g100880	29	492
LcRBContig00268	1	+	Chr5	38055799	Medtr5g089870	31	615
LcRBContig00269	2	-	Chr8	25009559	Medtr8g088640	16	520
LcRBContig00270	7	-	Gm19	50037344	Glyma19g44680	37	1113	AT1G01225.1
LcRBContig00271	1	-	Chr6	4742557	Medtr6g021790	26	833	AT4G35860.1
LcRBContig00272	1	+	Gm05	40816328	Glyma05g37170	42	1160	AT1G64190.1
LcRBContig00273	5	+	Chr4	41746352	Medtr4g120770	35	684	AT2G20450.1
LcRBContig00274	0	-	Gm16	6868101	Glyma16g07600	21	1100	AT5G40510.1
LcRBContig00275	4	+	Chr4	20436635	Medtr4g064750	42	803	AT3G46780.1
LcRBContig00276	6	+	Chr4	34943749	Medtr4g101140	32	929	AT5G47570.1
LcRBContig00277	15	+	Chr4	44144700	Medtr4g127150	47	1079	AT5G50460.1
LcRBContig00278	10	-	Chr3	42806194	Medtr3g117570	33	531	AT2G21290.1
LcRBContig00279	5	+	Chr4	1124550	Medtr4g007190	33	533	AT1G73060.1
LcRBContig00280	6	+	Chr7	16285271	Medtr7g061150	34	621	AT5G60210.1
LcRBContig00281	6	-	Chr3	1153326	Medtr3g007690	40	644	AT5G45775.2
LcRBContig00282	7					17	419	AT4G19170.1
LcRBContig00283	10	-	Chr1	31980087	Medtr1g108640	31	1022	AT3G03280.1
LcRBContig00284	9	-	Gm13	22095667	Glyma13g18430	33	779	AT4G14385.1
LcRBContig00285	7	-	Chr6	182521	Medtr6g005040	48	925	AT5G40420.1
LcRBContig00286	2	+	Chr7	34339746	Medtr7g108860	26	639
LcRBContig00287	0	-	Chr1	12084808	Medtr1g042300	6	796	AT5G08530.1
LcRBContig00288	4	+	Gm07	4640040	Glyma07g05940	33	768	AT5G42000.1
LcRBContig00289	11	+	Chr1	4378339	Medtr1g015650	34	568	AT3G43850.1
LcRBContig00290	8	-	Chr5	5666910	Medtr5g016510	59	1617	AT4G37260.1
LcRBContig00291	2	+	Chr4	38173749	Medtr4g112540	28	733	AT5G23040.1
LcRBContig00292	2	+	Gm10	47378192	Glyma10g39750	41	790	AT1G61790.1
LcRBContig00293	7	-	Chr3	27494281	Medtr3g084630	57	664	AT3G23730.1
LcRBContig00294	3	-	Chr4	27001200	Medtr4g080740	39	772	AT3G58700.1
LcRBContig00295	6	-	Chr4	34899119	Medtr4g101030	10	755	AT4G16530.1
LcRBContig00296	0	-	Chr5	4965192	Medtr5g015180	35	741
LcRBContig00297	1	+	Chr1	33211333	Medtr1g114500	38	1040	AT5G23290.1
LcRBContig00298	8	+	Gm02	45260650	Glyma02g40060	31	567	AT3G02660.1
LcRBContig00299	5	+	Chr4	40895400	Medtr4g118560	26	575	AT5G18900.1
LcRBContig00300	1	-	Gm17	8214844	Glyma17g10930	30	927	AT3G47490.1
LcRBContig00301	4	-	Gm19	871219	Glyma19g01260	37	687	AT3G01480.1
LcRBContig00302	11	-	Chr8	1122344	Medtr8g008840	28	577	AT2G44670.1
LcRBContig00303	4	-	Chr4	10582653	Medtr4g034030	37	716	AT3G47370.3
LcRBContig00304	23	-	Chr3	175838	Medtr3g005060	15	985	AT1G35420.1
LcRBContig00305	0					36	590
LcRBContig00306	9					44	491	AT3G06680.1
LcRBContig00307	2	+	Chr7	17571110	Medtr7g068280	14	657	AT3G51880.2
LcRBContig00308	7					17	808	AT2G33800.1
LcRBContig00309	8	+	Chr4	47406136	Medtr4g133770	33	736	AT4G16410.1
LcRBContig00310	1	-	Gm18	60411085	Glyma18g51560	29	924
LcRBContig00311	2	-	Chr4	34254181	Medtr4g098740	32	470	AT5G46570.1
LcRBContig00312	1	+	Chr4	28755187	Medtr4g083940	34	526	AT1G10180.1
LcRBContig00313	8	+	Chr8	18059587	Medtr8g069460	23	608	AT1G70600.1
LcRBContig00314	7	+	Chr5	41681131	Medtr5g097510	31	973	AT3G07790.1
LcRBContig00315	2	-	Gm06	1455950	Glyma06g02200	31	583	AT1G50250.1
LcRBContig00316	4	-	gi|226372943|gb|AC235757.1|	1203		35	820	AT3G13690.1
LcRBContig00317	11	-	Chr4	43713128	Medtr4g124920	19	477	AT3G17210.1
LcRBContig00318	0	-	Chr4	31276471	Medtr4g091370	35	1156	AT1G11260.1
LcRBContig00319	10	-	Chr4	7481784	Medtr4g024940	29	743	AT4G08900.1
LcRBContig00320	14					28	671	AT1G56580.1
LcRBContig00321	12	-	Chr6	4678242	Medtr6g021670	43	840	AT1G48830.2
LcRBContig00322	3	-	Chr3	31027600	Medtr3g091280	42	1166	AT5G53440.1
LcRBContig00323	6	+	Chr5	3672181	Medtr5g012810	31	844	AT4G17340.1
LcRBContig00324	2	+	Chr5	38655252	Medtr5g091100	30	579
LcRBContig00325	7	+	Gm20	44072347	Glyma20g35870	23	668	AT1G28150.1
LcRBContig00326	13	-	Chr8	26368560	Medtr8g092690	27	544	AT5G09830.1
LcRBContig00327	7	-	Gm13	36872908	Glyma13g35470	32	957	AT4G27460.1
LcRBContig00328	0	+	Chr7	19133036	Medtr7g072420	4	550
LcRBContig00329	14	-	Chr1	29942391	Medtr1g101330	23	1027	AT5G07240.1
LcRBContig00330	8	+	Gm13	24450076	Glyma13g20960	31	860	AT3G09890.1
LcRBContig00331	2	+	Chr3	35112363	Medtr3g100220	21	709	AT5G10920.1
LcRBContig00332	23	-	Chr3	350985	Medtr3g005430	40	1134	AT5G39850.1
LcRBContig00333	3					6	607	AT3G21690.1
LcRBContig00334	4	+	Chr4	9353375	Medtr4g031150	24	760	AT1G66340.1
LcRBContig00335	9	-	Chr2	5462960	Medtr2g017970	37	819	AT5G60490.1
LcRBContig00336	0	-	Chr2	2357704	Medtr2g010160	20	734
LcRBContig00337	4	-	Gm18	4160375		9	671	AT3G46940.1
LcRBContig00338	11	-	Chr1	33216522	Medtr1g114520	38	904	AT2G29690.1
LcRBContig00339	2	+	Chr4	35000527	Medtr4g101270	32	620	AT1G62500.1
LcRBContig00340	9	-	Chr1	24820076		17	683	AT3G23990.1
LcRBContig00341	5	+	Chr3	17554034	Medtr3g055960	25	571
LcRBContig00342	4	+	Chr4	34574906	Medtr4g100420	19	556	AT5G47230.1
LcRBContig00343	6	+	Gm04	2354716	Glyma04g03220	42	1004	AT4G24550.2
LcRBContig00344	1	-	Chr4	39481515	Medtr4g114780	26	862	AT1G15340.1
LcRBContig00345	7	-	Chr4	3167398	Medtr4g014360	34	695	AT1G49400.1
LcRBContig00346	19	+	Chr8	15716269	Medtr8g062750	14	530	AT4G14342.1
LcRBContig00347	17	-	Gm01	42631923	Glyma01g31610	31	643	AT5G01650.1
LcRBContig00348	12	-	Gm08	10477433	Glyma08g14430	35	876	AT5G65000.1
LcRBContig00349	8	+	Chr2	12124038	Medtr2g034720	40	752	AT1G02640.1
LcRBContig00350	10	+	Chr1	28905632	Medtr1g099550	25	665	AT1G64080.1
LcRBContig00351	4					3	369
LcRBContig00352	3	+	Chr7	33704215	Medtr7g104930	20	774	AT2G23930.1
LcRBContig00353	2	+	Gm12	6486258	Glyma12g08760	26	622	AT2G27960.1
LcRBContig00354	8	-	Gm01	55479250	Glyma01g45060	32	718	AT5G59850.1
LcRBContig00355	2	-	Gm08	8453873	Glyma08g11590	36	746
LcRBContig00356	5	-	Chr8	28998314	Medtr8g100110	27	596	AT5G61970.1
LcRBContig00357	0	-	Chr4	34899191	Medtr4g101030	25	985	AT4G16530.1
LcRBContig00358	5	-	Chr5	22505575	Medtr5g055940	27	695	AT1G48520.1
LcRBContig00359	2	+	gi|146350790|emb|CU013530.14|	109028		53	879	ATCG00480.1
LcRBContig00360	4	-	Chr7	33918762	Medtr7g108080	31	623
LcRBContig00361	6	-	Chr1	33065383	Medtr1g114200	27	621	AT5G27820.1
LcRBContig00362	6	+	Chr2	1997395	Medtr2g009340	36	655	AT5G64330.1
LcRBContig00363	14	+	Chr2	34073828	Medtr2g104440	25	661	AT4G30330.1
LcRBContig00364	5					3	405
LcRBContig00365	0	-	Chr1	33567306	Medtr1g115870	4	506	AT3G55120.1
LcRBContig00366	12	+	Chr5	684021	Medtr5g006440	21	896	AT4G34670.1
LcRBContig00367	4	+	Chr3	26587915	Medtr3g082690	32	639	AT3G07670.1
LcRBContig00368	4	+	Gm20	34492991	Glyma20g24850	31	900	AT3G02540.1
LcRBContig00369	8	-	Gm07	6941827	Glyma07g08340	38	1168	AT4G00730.1
LcRBContig00370	2	-	Chr5	31170729	Medtr5g075630	27	773	AT5G58300.2
LcRBContig00371	1	+	Chr3	24719283	Medtr3g077720	9	662	AT4G22220.1
LcRBContig00372	8	-	Chr1	8866647	Medtr1g030420	5	538	AT1G44770.2
LcRBContig00373	6					27	518	AT4G13520.1
LcRBContig00374	15	-	Gm02	5895664	Glyma02g07420	19	605	AT3G61110.1
LcRBContig00375	10	-	Chr8	29871811	Medtr8g102470	34	838	AT4G29120.1
LcRBContig00376	8	-	Chr4	46179071	Medtr4g131180	24	852	AT2G24270.1
LcRBContig00377	13	-	Chr8	3209624	Medtr8g014640	27	751	AT4G25150.1
LcRBContig00378	1					20	582	AT3G09860.1
LcRBContig00379	0	+	Chr8	5758993	Medtr8g022770	28	808	AT3G59650.1
LcRBContig00380	3	-	Gm16	3860263	Glyma16g04570	17	610	AT3G03920.1
LcRBContig00381	0	-	Chr2	2357704	Medtr2g010160	7	524
LcRBContig00382	4	+	Chr8	26954482	Medtr8g093730	9	703
LcRBContig00383	4					14	560	AT4G29735.1
LcRBContig00384	0	+	Chr1	33211484	Medtr1g114500	3	441	AT5G23290.1
LcRBContig00385	2	+	Chr4	37187247	Medtr4g108080	31	830	AT1G14400.2
LcRBContig00386	4	+	Chr5	7635124	Medtr5g020600	40	1130	AT5G03260.1
LcRBContig00387	8	-	Gm13	22130783	Glyma13g18470	22	712	AT3G54670.2
LcRBContig00388	3	-	Chr3	27210237	Medtr3g084020	33	658	AT3G59780.1
LcRBContig00389	6	+	Chr1	27520899	Medtr1g095810	17	481	AT5G51280.1
LcRBContig00390	1	+	Gm12	413398	Glyma12g00800	32	1359
LcRBContig00391	1	+	Chr1	198295	Medtr1g005220	45	1202
LcRBContig00392	9	-	Gm03	45568789	Glyma03g39520	17	1065	AT1G20890.1
LcRBContig00393	2	+	Chr3	27051235	Medtr3g083690	33	890	AT3G58570.1
LcRBContig00394	3					22	545
LcRBContig00395	4	-	Gm04	1493770	Glyma04g02180	35	661	AT1G76140.1
LcRBContig00396	5					37	922	AT5G06860.1
LcRBContig00397	1					13	593	AT3G62810.1
LcRBContig00398	6	-	Gm03	30370571	Glyma03g23740	23	1147	AT5G48385.1
LcRBContig00399	0	+	Gm02	32396809	Glyma02g30360	32	721	AT5G06830.1
LcRBContig00400	6	+	Chr4	10924660	Medtr4g034970	51	1464	ATCG00300.1
LcRBContig00401	10	+	Chr4	35967154	Medtr4g103790	35	1106	AT3G12860.1
LcRBContig00402	4	-	Chr3	22151874	Medtr3g070230	36	718	AT3G55840.1
LcRBContig00403	3	+	Chr1	28472423	Medtr1g098870	28	1190	AT1G76880.1
LcRBContig00404	6	-	Chr4	16014260	Medtr4g053760	37	667	AT3G44530.1
LcRBContig00405	5	-	Chr8	23903961	Medtr8g086600	31	629	AT4G18780.1
LcRBContig00406	9	-	Chr2	14051886	Medtr2g038250	36	946	AT3G13580.1
LcRBContig00407	4	-	Gm05	33947599	Glyma05g28060	23	457	AT1G27330.1
LcRBContig00408	2	-	Chr7	4892648	Medtr7g020860	33	1025	AT5G13300.1
LcRBContig00409	4	-	Gm05	33947599	Glyma05g28060	8	552	AT1G27330.1
LcRBContig00410	1	-	Chr1	30755001	Medtr1g104650	29	1436	AT3G22400.1
LcRBContig00411	3	+	Gm05	31135988	Glyma05g24960	15	450
LcRBContig00412	4	+	Gm05	31135889	Glyma05g24960	5	486
LcRBContig00413	8	+	Gm08	17120091	Glyma08g22550	33	676	AT1G29250.1
LcRBContig00414	4	-	Chr5	5004166		36	828	AT2G22900.1
LcRBContig00415	9					29	883	AT3G12660.1
LcRBContig00416	0	-	Chr7	37424030	Medtr7g114980	28	622	AT1G60690.1
LcRBContig00417	1	+	Chr7	10180311	Medtr7g035190	13	616	AT5G23490.1
LcRBContig00418	5	-	Chr1	23497321	Medtr1g087330	31	594	AT1G02660.1
LcRBContig00419	5	-	Chr1	21790159	Medtr1g083750	34	1038	AT1G09160.1
LcRBContig00420	0	-	Chr1	31109007	Medtr1g105280	26	820	AT2G42280.1
LcRBContig00421	5	+	Chr8	18782886	Medtr8g072000	32	1452	AT4G19420.1
LcRBContig00422	0	+	Gm15	45959302	Glyma15g39350	28	1085	AT1G17080.1
LcRBContig00423	4	-	Gm05	32451879	Glyma05g26500	23	642
LcRBContig00424	5	+	Chr7	35794208	Medtr7g111540	35	987	AT5G26600.1
LcRBContig00425	4	+	Chr3	19098041	Medtr3g061490	27	563	AT3G20920.2
LcRBContig00426	2	-	Gm02	36781110	Glyma02g33070	31	838	AT2G41680.1
LcRBContig00427	4	+	Gm08	1859469	Glyma08g02700	35	1590	AT5G42080.1
LcRBContig00428	4	-	Chr3	28551419	Medtr3g086650	22	906
LcRBContig00429	1	+	Chr4	14387433	Medtr4g049410	7	628	AT2G42840.1
LcRBContig00430	9					14	591	AT3G45140.1
LcRBContig00431	4	-	Chr8	25992094	Medtr8g092030	26	509	AT1G10500.1
LcRBContig00432	3	-	Gm10	10290413	Glyma10g10540	30	536	AT5G26760.2
LcRBContig00433	4	+	Gm05	31135889	Glyma05g24960	11	423
LcRBContig00434	8	-	Chr5	41136702	Medtr5g096460	32	628	AT5G56030.1
LcRBContig00435	5	-	Chr3	29671928	Medtr3g088860	36	542	AT5G60160.1
LcRBContig00436	5	-	Chr8	23418598	Medtr8g085600	29	604	AT1G55270.1
LcRBContig00437	1	+	scaffold_1219	2774	Glyma1219s00200	39	1310
LcRBContig00438	7	-	Chr5	2881932	Medtr5g011070	38	1321	AT1G62990.1
LcRBContig00439	1	-	Gm13	24467490	Glyma13g20980	26	589	AT3G09920.2
LcRBContig00440	13	-	Chr8	8824515	Medtr8g037930	27	666
LcRBContig00441	9	+	Chr4	42948397	Medtr4g123810	54	837	AT1G02500.2
LcRBContig00442	6					24	614
LcRBContig00443	6	+	Chr3	23490590	Medtr3g072620	37	803	AT1G44835.2
LcRBContig00444	7	+	Chr5	6128540	Medtr5g017470	40	1152	AT4G36990.1
LcRBContig00445	6					23	463
LcRBContig00446	5	+	Chr3	43035132	Medtr3g118110	30	735	AT1G02140.1
LcRBContig00447	13	-	Chr2	29066763	Medtr2g093980	31	1261	AT5G03170.1
LcRBContig00448	12	-	Chr4	5035981	Medtr4g019170	36	1221	AT1G07940.2
LcRBContig00449	4	+	Chr3	25996916	Medtr3g080670	28	511	AT1G61570.1
LcRBContig00450	7	-	Chr1	15756429	Medtr1g061670	18	417
LcRBContig00451	9	+	Gm09	3544744	Glyma09g04710	21	784	AT3G06810.1
LcRBContig00452	7	+	Gm20	33940891	Glyma20g24280	22	658	AT2G02050.1
LcRBContig00453	25	-	Chr8	32005951	Medtr8g106840	31	769	AT1G18100.1
LcRBContig00454	0	-	Gm10	6376555	Glyma10g07630	26	635	AT3G23620.1
LcRBContig00455	4	-	Chr2	13356890	Medtr2g036860	31	1272	AT4G30160.1
LcRBContig00456	5	+	Gm20	35482946	Glyma20g25830	33	698	AT1G15110.1
LcRBContig00457	4					4	370	AT3G54560.1
LcRBContig00458	12	-	Chr4	32245288	Medtr4g093660	30	769	AT4G33640.1
LcRBContig00459	6	+	Gm13	41705580	Glyma13g41410	22	658	AT5G59140.1
LcRBContig00460	3	-	Chr1	6709616	Medtr1g021760	31	686	AT1G74970.1
LcRBContig00461	7	+	Chr5	2339543	Medtr5g010010	33	725	AT1G63970.1
LcRBContig00462	18	+	Gm15	807856	Glyma15g01320	26	620	AT3G15670.1
LcRBContig00463	2	-	Chr2	7168109	Medtr2g021250	33	944	AT5G35630.3
LcRBContig00464	4					2	332
LcRBContig00465	2	+	Chr2	23598346	Medtr2g076680	36	1867	AT1G16900.1
LcRBContig00466	2	-	Chr4	39853432	Medtr4g115360	28	735	AT2G10940.2
LcRBContig00467	1	+	Gm17	12794949	Glyma17g16110	40	987	AT5G47050.1
LcRBContig00468	1	+	Chr3	18897740	Medtr3g061130	12	671	AT3G13230.1
LcRBContig00469	5	+	Gm07	6509148	Glyma07g07860	32	658
LcRBContig00470	0	+	Chr3	42686492	Medtr3g117380	26	601	AT5G66320.2
LcRBContig00471	1	-	Gm15	25109457	Glyma15g24350	33	648	AT5G11060.1
LcRBContig00472	4	-	Chr8	26970479	Medtr8g093770	33	761	AT2G32060.2
LcRBContig00473	1	+	Chr8	20320804	Medtr8g075330	29	659	AT5G66150.1
LcRBContig00474	7	-	Chr7	32364103	Medtr7g101630	30	660	AT5G03345.1
LcRBContig00475	2	+	Chr7	22087490	Medtr7g078800	29	517	AT4G01310.1
LcRBContig00476	10	+	Chr5	3935654	Medtr5g013300	45	886	AT5G47190.1
LcRBContig00477	5	-	Chr4	22323146	Medtr4g071000	47	770	AT1G73230.1
LcRBContig00478	2	+	Chr7	31977726	Medtr7g101070	24	505
LcRBContig00479	5	+	Gm20	40072193	Glyma20g31460	26	682	AT1G71980.1
LcRBContig00480	4	+	Chr4	33790401	Medtr4g097790	30	941	AT2G22795.1
LcRBContig00481	8	-	Chr3	34419260	Medtr3g098990	34	1071	AT5G63550.1
LcRBContig00482	6	+	Chr4	33526906	Medtr4g097170	46	827	AT4G40030.2
LcRBContig00483	2	-	Chr5	42292482	Medtr5g098970	35	812	AT4G35230.1
LcRBContig00484	0					26	610
LcRBContig00485	6					26	585	AT4G00660.1
LcRBContig00486	6	+	Chr4	45973090	Medtr4g130820	32	834	AT5G57940.3
LcRBContig00487	5	+	Gm08	39229224	Glyma08g39700	52	1124	AT1G60390.1
LcRBContig00488	5	-	Chr2	20767664	Medtr2g064840	40	917	AT1G17220.1
LcRBContig00489	3	-	Gm05	510304	Glyma05g00890	36	669	AT5G07710.1
LcRBContig00490	9	-	Chr1	12070333	Medtr1g042280	28	1019
LcRBContig00491	0	+	Chr3	29143384	Medtr3g087940	31	631	AT5G10030.1
LcRBContig00492	9	-	Chr7	3524849	Medtr7g013660	23	694	AT3G56240.1
LcRBContig00493	5	-	Chr4	29354482	Medtr4g085720	43	701	AT1G49780.1
LcRBContig00494	2	-	Gm20	35218793	Glyma20g25550	28	780	AT2G01220.1
LcRBContig00495	3	-	Chr5	4908744	Medtr5g015050	27	1085	AT3G49750.1
LcRBContig00496	2	-	Gm20	38514969	Glyma20g29660	34	1013	AT3G48890.1
LcRBContig00497	0	-	Chr5	35021962	Medtr5g083490	38	1037	AT5G05380.1
LcRBContig00498	7	+	Chr1	20841165	Medtr1g081620	26	742	AT4G14880.2
LcRBContig00499	2	-	Gm15	13571529	Glyma15g17230	31	609	AT5G04700.1
LcRBContig00500	6	+	Gm17	14938292	Glyma17g17860	29	473	AT2G23110.1
LcRBContig00501	6	-	Gm10	48199830	Glyma10g41000	28	965	AT3G19420.1
LcRBContig00502	11	+	Chr1	27095035	Medtr1g095070	47	1241	AT2G37180.1
LcRBContig00503	2	-	Gm02	27494068	Glyma02g26610	29	869	AT5G42500.1
LcRBContig00504	5	+	Gm13	35617167	Glyma13g33960	32	559	AT1G78570.1
LcRBContig00505	7	+	Gm08	17076530	Glyma08g22470	31	1092	AT3G15680.1
LcRBContig00506	0	+	Chr4	40228818	Medtr4g116130	11	601	AT2G11890.1
LcRBContig00507	0	+	gi|225690740|gb|AC235679.1|	24401		9	587
LcRBContig00508	0					2	396	AT2G04700.1
LcRBContig00509	4	+	Chr4	41519298	Medtr4g119880	29	512	AT4G02500.1
LcRBContig00510	1	-	Chr3	32511572	Medtr3g094860	31	948	AT5G09800.1
LcRBContig00511	3	-	Chr8	15654116	Medtr8g062670	56	973	AT1G24180.1
LcRBContig00512	8	+	Chr4	32875306	Medtr4g095450	35	1216	AT4G37530.1
LcRBContig00513	6	+	Chr3	981263	Medtr3g007250	29	561	AT3G22480.1
LcRBContig00514	3	-	Chr3	23473663	Medtr3g072590	29	633	AT4G08280.1
LcRBContig00515	0	+	Chr3	28206478	Medtr3g086040	33	596	AT1G67700.2
LcRBContig00516	8	+	Gm08	7693490	Glyma08g10570	30	698	AT4G22000.1
LcRBContig00517	5	-	Chr5	6679741	Medtr5g018580	34	798	AT4G37200.1
LcRBContig00518	0					15	733	AT1G67750.1
LcRBContig00519	7	+	Gm17	41838030	Glyma17g38190	30	561	AT2G33630.1
LcRBContig00520	1	-	Chr7	20640532		27	568	AT3G61130.1
LcRBContig00521	5	+	Gm20	40252310	Glyma20g31640	34	851	AT1G22700.3
LcRBContig00522	1	+	Chr7	34314831	Medtr7g108810	2	497
LcRBContig00523	1	+	Chr3	24575743	Medtr3g077490	23	615	AT5G63050.1
LcRBContig00524	3	+	Gm10	274569	Glyma10g00520	21	621	AT2G33450.1
LcRBContig00525	1	+	Chr5	36917662	Medtr5g087520	30	1484	AT5G08420.1
LcRBContig00526	5	+	Chr5	18043741	Medtr5g042000	38	1066	AT2G03150.1
LcRBContig00527	2	-	Chr1	23566408	Medtr1g087520	48	918	AT2G47470.4
LcRBContig00528	0	-	Chr3	11010477	Medtr3g034200	35	964	AT5G13780.1
LcRBContig00529	1	-	Chr5	17479047	Medtr5g040710	34	790	AT2G02970.1
LcRBContig00530	0	-	Chr3	25900534	Medtr3g080480	27	510	AT3G47810.3
LcRBContig00531	5	+	Chr7	28414880	Medtr7g090630	39	619	AT2G41430.2
LcRBContig00532	2					2	342
LcRBContig00533	0					33	961
LcRBContig00534	13	-	Chr7	28576620	Medtr7g090930	29	760	AT5G04000.1
LcRBContig00535	24					32	675
LcRBContig00536	3	-	Chr3	11746999	Medtr3g035680	41	1189	ATCG00040.1
LcRBContig00537	1	-	Chr5	19658326	Medtr5g045770	30	968	AT2G02580.1
LcRBContig00538	34	+	Chr1	18228950	Medtr1g072610Medtr1g072600	49	1663	AT4G28520.1
LcRBContig00539	18	+	Gm08	6167053	Glyma08g08660	36	1108	AT5G61820.1
LcRBContig00540	8					25	484	AT1G80360.1
LcRBContig00541	1	-	Gm09	38521040	Glyma09g31940	32	857	AT1G68660.1
LcRBContig00542	13					21	535	AT5G16060.1
LcRBContig00543	8	-	Chr5	40073612	Medtr5g094130	32	669	AT4G26710.2
LcRBContig00544	2	-	Chr8	20306423	Medtr8g075320	35	767	AT3G51260.1
LcRBContig00545	2	+	Chr2	33943670	Medtr2g104110	29	761	AT4G02580.1
LcRBContig00546	3	-	Chr7	15421557	Medtr7g058900	21	1043	AT2G33120.1
LcRBContig00548	8	-	Gm07	6699334	Glyma07g08050	40	1102	AT3G61220.1
LcRBContig00549	3	-	Gm02	45710839	Glyma02g40470	22	593	AT2G01350.1
LcRBContig00550	8	+	Chr3	37290603	Medtr3g105710	28	1228	AT5G24930.1
LcRBContig00551	1	-	gi|257900623|gb|AC233572.4|	64395		19	818	AT3G02420.1
LcRBContig00552	2	+	Gm13	6445554	Glyma13g06140	27	647	AT5G15550.1
LcRBContig00553	0	-	Chr8	4294178	Medtr8g018650	29	503	AT1G55020.1
LcRBContig00554	3	+	Gm05	4765207	Glyma05g05450	32	669	AT4G17600.1
LcRBContig00555	19	+	Chr3	3404280	Medtr3g014280	32	925	AT3G54390.1
LcRBContig00556	16	-	Gm08	6168008	Glyma08g08660	44	1458	AT5G61820.1
LcRBContig00557	5	+	Chr7	6439323	Medtr7g024300	38	753	AT1G65520.1
LcRBContig00558	4	+	Chr1	7362558	Medtr1g023690	31	519
LcRBContig00559	1	-	Gm13	32432109	Glyma13g29520	28	800	AT4G18950.1
LcRBContig00560	4	+	Gm12	2156562	Glyma12g03270	21	600	AT3G19895.1
LcRBContig00561	5	-	Chr7	22903897	Medtr7g080550	26	697	AT5G16250.1
LcRBContig00562	12					24	524	AT3G06680.1
LcRBContig00563	4	-	Chr5	7910690	Medtr5g021230	28	734	AT4G36390.1
LcRBContig00564	2					3	426
LcRBContig00565	7	-	Chr1	17680968	Medtr1g071540	32	870	AT1G03080.1
LcRBContig00566	2	+	Chr5	8219935	Medtr5g021760Medtr5g021770	54	1232	AT3G51160.1
LcRBContig00567	8	-	Gm10	37532812	Glyma10g28680	21	1149	AT1G09310.1
LcRBContig00568	7	+	Chr8	24269448	Medtr8g087310	23	717	AT4G18810.1
LcRBContig00569	0	+	Chr2	30389321	Medtr2g097520	23	523	AT5G59480.1
LcRBContig00570	1	-	Chr5	37476896	Medtr5g088730	27	654	AT5G19500.1
LcRBContig00571	10	+	Chr5	41406964	Medtr5g096970	20	753	AT2G29560.1
LcRBContig00572	2	-	Gm19	19930329	Glyma19g16450	38	1009	AT5G53460.1
LcRBContig00573	9					31	639	AT1G22140.1
LcRBContig00574	19	+	Chr5	38981558	Medtr5g091710	47	1335	AT1G06530.1
LcRBContig00575	6	+	Chr7	15228692	Medtr7g058510	29	682	AT3G07090.1
LcRBContig00576	0	-	Gm04	16903611	Glyma04g15990	27	497	AT2G27100.1
LcRBContig00577	3	-	Chr4	44760567	Medtr4g128210	16	517	AT5G57460.1
LcRBContig00578	2	+	Chr4	1877619	Medtr4g009960	32	599	AT1G15290.1
LcRBContig00579	0	-	Chr3	31116722	Medtr3g091420	38	768	AT5G24260.1
LcRBContig00580	0					35	1003	AT3G43740.1
LcRBContig00581	7	-	Chr7	17177860	Medtr7g067380	43	1376	AT2G38110.1
LcRBContig00582	6					24	634
LcRBContig00583	6	+	Gm11	8015664	Glyma11g11270	12	547	AT4G38690.1
LcRBContig00584	5	-	Chr4	23699242	Medtr4g074610	30	657	AT3G19780.1
LcRBContig00585	3					28	704
LcRBContig00586	4	-	Chr5	13774705	Medtr5g032960	27	667	AT3G26510.4
LcRBContig00587	3	+	Chr1	362655		66	1418
LcRBContig00588	3	+	Chr4	32227686	Medtr4g093620	25	596	AT5G64380.1
LcRBContig00589	15	-	Chr7	25085590	Medtr7g084300	33	1407	AT5G13930.1
LcRBContig00590	2	+	Chr3	22490680	Medtr3g070880	35	454
LcRBContig00591	0	+	Chr5	22174880	Medtr5g055150	23	512	AT1G13330.1
LcRBContig00592	16	+	Chr6	19696580	Medtr6g084410	33	769	AT3G18390.1
LcRBContig00593	2	+	Chr6	6085270	Medtr6g026810	32	771	AT3G56490.1
LcRBContig00594	4	+	Chr5	1554284	Medtr5g008460	27	576	AT4G10040.1
LcRBContig00595	2					24	523
LcRBContig00596	3	-	Chr7	33543637	Medtr7g104570	21	868	AT3G52730.1
LcRBContig00597	0	+	Chr7	31977731	Medtr7g101070	2	472
LcRBContig00598	8	+	Chr3	30360386	Medtr3g089970	9	617	AT1G77120.1
LcRBContig00599	21	-	Chr3	31925399	Medtr3g092900	37	1006	AT5G54160.1
LcRBContig00600	4	-	Chr2	6942814	Medtr2g020800	27	509	AT5G18900.1
LcRBContig00601	18	+	Chr4	39943548		69	1452	AT5G20270.1
LcRBContig00602	21					37	740	AT5G15900.1
LcRBContig00603	2	+	Chr1	27343910	Medtr1g095480	14	685	AT2G39190.2
LcRBContig00604	3	+	Chr5	42441500	Medtr5g099170	31	478
LcRBContig00605	7	-	Chr5	34875515	Medtr5g083170	28	946	AT2G40300.1
LcRBContig00606	3	+	Chr8	24687012	Medtr8g088110	23	1039	AT1G29395.1
LcRBContig00607	0	-	Chr1	32529542	Medtr1g110350	31	803	AT5G38830.1
LcRBContig00608	5	-	Gm07	35209037	Glyma07g30160	39	1060	AT5G64400.1
LcRBContig00609	14	-	Gm03	41565832	Glyma03g34080	29	719	AT2G36910.1
LcRBContig00610	0	-	Chr5	31479444	Medtr5g076250	21	698	AT3G02700.1
LcRBContig00611	2	-	Chr7	35001733	Medtr7g109960	37	1018	AT3G62290.1
LcRBContig00612	2	-	Chr1	33796905	Medtr1g116330	28	563
LcRBContig00613	2	+	Chr3	35112528	Medtr3g100220	9	607	AT5G10920.1
LcRBContig00614	7	+	Gm04	2370007	Glyma04g03230	20	827	AT2G21520.1
LcRBContig00615	5					31	553	AT5G22920.1
LcRBContig00616	3	-	Chr8	1077592		25	543
LcRBContig00617	3	-	Gm15	8592970	Glyma15g11670	38	1087	AT1G11910.1
LcRBContig00618	3	+	Chr5	41518417	Medtr5g097200	22	653	AT2G40590.1
LcRBContig00619	1	-	Chr5	18828170	Medtr5g043800	26	945	AT5G61240.1
LcRBContig00620	8	-	Chr2	19817355	Medtr2g062920	34	678	AT1G10670.2
LcRBContig00621	3	-	Chr3	37934060	Medtr3g106900	32	1524	AT2G25430.1
LcRBContig00622	6	+	Gm17	551205	Glyma17g00980	24	638	AT5G47635.1
LcRBContig00623	14	+	Chr5	4503440	Medtr5g014260	44	812	AT2G35370.1
LcRBContig00624	7	+	Chr8	21689268	Medtr8g077920	28	923	AT5G66730.1
LcRBContig00625	15	-	Gm13	27114288	Glyma13g23790	68	1567	AT5G14780.1
LcRBContig00626	0	-	Gm12	1763572	Glyma12g02740	27	547	AT3G19860.2
LcRBContig00627	19					23	1148
LcRBContig00628	4	+	Chr3	25853490	Medtr3g080410	30	1242	AT2G05790.1
LcRBContig00629	3					24	640
LcRBContig00630	3					22	481
LcRBContig00631	2	+	Chr1	5207321	Medtr1g017880	19	532	AT4G07410.2
LcRBContig00632	9	-	Chr1	8237404	Medtr1g025430	34	1030	AT4G24190.2
LcRBContig00633	1	-	Chr8	29291757	Medtr8g101360	22	603
LcRBContig00634	13	+	Chr7	22531170	Medtr7g079730	24	984	AT3G22640.1
LcRBContig00635	2	+	Chr6	5845814	Medtr6g025320	7	504	AT3G43810.1
LcRBContig00636	6	-	Chr8	23457254	Medtr8g085650	28	900	AT2G44130.1
LcRBContig00637	4	-	Chr3	27812316	Medtr3g085280	29	861	AT1G27385.1
LcRBContig00638	3	-	Chr5	31479449	Medtr5g076250	32	1088	AT3G02700.1
LcRBContig00639	4	+	Chr5	3111814		46	1004	AT4G12060.1
LcRBContig00640	7	+	Gm06	2644299	Glyma06g03740	39	1098	AT1G19310.1
LcRBContig00641	4	-	Gm06	16377674	Glyma06g20010	31	644
LcRBContig00642	5	+	Chr8	21705729	Medtr8g077940	26	726	AT4G36710.1
LcRBContig00643	9	-	Chr5	34426234	Medtr5g082460	14	844	AT5G05710.1
LcRBContig00644	8	-	Gm09	8353677	Glyma09g08910	29	641	AT2G26450.1
LcRBContig00645	4	+	Chr2	6566951	Medtr2g019990	12	741	AT5G18610.1
LcRBContig00646	4	+	Gm13	36134617	Glyma13g34600	27	816	AT1G78870.2
LcRBContig00647	3	+	Chr4	15128420	Medtr4g051150	24	1459	ATCG00350.1
LcRBContig00648	4	-	Chr3	15990855	Medtr3g051280	15	765
LcRBContig00649	2	-	Gm05	6474456	Glyma05g06450	32	1139	AT3G26030.1
LcRBContig00650	5	+	Gm10	48257133		14	922
LcRBContig00651	2	-	Chr1	31499222	Medtr1g106900	38	823	AT1G22780.1
LcRBContig00652	1	-	Chr4	20356075	Medtr4g064570	44	709	AT3G46620.1
LcRBContig00653	6	+	Chr2	15558769	Medtr2g042740	28	621	AT3G42950.1
LcRBContig00654	6	+	Chr5	8960876	Medtr5g023180	31	508	AT4G35760.1
LcRBContig00655	1	-	Gm18	6815045	Glyma18g08070	34	624	AT3G13235.1
LcRBContig00656	4	+	Chr3	23875603	Medtr3g073320	24	513
LcRBContig00657	4	-	Chr2	8824148	Medtr2g027240	45	1282	AT5G47750.1
LcRBContig00658	1	-	Chr6	18730981	Medtr6g081780	30	761	AT5G52450.1
LcRBContig00659	5	+	Gm01	43915294	Glyma01g32390	25	690	AT3G51730.1
LcRBContig00660	6					30	462
LcRBContig00661	4	-	Gm03	39456735	Glyma03g31580	26	956	AT2G30570.1
LcRBContig00662	0	-	Gm02	34074494	Glyma02g31320	27	774	AT3G57650.1
LcRBContig00663	2	+	Chr6	5845712	Medtr6g025320	25	697	AT3G43810.1
LcRBContig00664	5					13	812	AT2G07715.1
LcRBContig00665	1	-	Gm07	36400849	Glyma07g31380	23	960	AT3G48320.1
LcRBContig00666	4	+	Chr5	6963800	Medtr5g019120	31	569	AT4G36850.1
LcRBContig00667	0					14	506
LcRBContig00668	5	-	Chr1	28471150	Medtr1g098870	22	611	AT1G76890.2
LcRBContig00669	2	+	Gm13	28908852	Glyma13g25690	24	547
LcRBContig00670	8	-	Chr7	8152416	Medtr7g028250	35	1437	AT5G41000.1
LcRBContig00671	2	-	Chr3	28075499	Medtr3g085750	30	860	AT1G67630.1
LcRBContig00672	0	+	Gm04	2370007	Glyma04g03230	2	500	AT2G21520.2
LcRBContig00673	2					2	351
LcRBContig00674	9	-	Chr4	31797904	Medtr4g092640	27	530	AT4G37760.1
LcRBContig00675	6	-	Chr7	31197571	Medtr7g099720	26	728	AT3G12587.1
LcRBContig00676	2	-	Chr8	27861551	Medtr8g095680	31	455
LcRBContig00677	0	+	Chr2	25270631	Medtr2g083180	40	769	AT4G27130.1
LcRBContig00678	16	+	Chr3	43159304	Medtr3g118360	30	789	AT5G22800.1
LcRBContig00679	3	-	Chr7	18025528	Medtr7g069980	33	1012	AT5G01600.1
LcRBContig00680	15	-	Gm11	9200328	Glyma11g12870	94	2040	AT4G34350.1
LcRBContig00681	5	-	Chr2	1429255	Medtr2g008150	39	804	AT3G26420.1
LcRBContig00682	10	-	Gm15	3009454	Glyma15g04290	50	1544	AT3G55440.1
LcRBContig00683	3	-	Gm07	15172838	Glyma07g15300	39	1162	AT2G19830.1
LcRBContig00684	4	+	Chr1	23490291	Medtr1g087320	20	809	AT3G62580.1
LcRBContig00685	2	+	Chr7	27553589	Medtr7g088990	29	979	AT3G10770.2
LcRBContig00686	3	-	Chr5	5151341	Medtr5g015580	39	998	AT5G67500.1
LcRBContig00687	0	+	Chr1	20841165	Medtr1g081620	3	519	AT4G14880.2
LcRBContig00688	0	+	Chr4	4304230	Medtr4g016910	23	523	AT1G58190.1
LcRBContig00689	3	+	Gm15	26558813	Glyma15g25170	44	858	AT5G23050.1
LcRBContig00690	3	+	Chr5	2181213	Medtr5g009720	41	1000	AT4G11150.1
LcRBContig00691	1	+	Chr6	21239363	Medtr6g088500	22	559	AT4G13250.1
LcRBContig00692	13					3	624
LcRBContig00693	4					22	801	AT1G30100.1
LcRBContig00694	1	-	Gm09	3364580	Glyma09g04560	39	843	AT3G06770.2
LcRBContig00695	3	-	Chr3	36095168	Medtr3g102100	36	858	AT5G67190.1
LcRBContig00696	16	-	Gm10	6757326	Glyma10g07950	32	729	AT5G46030.1
LcRBContig00697	3					2	451
LcRBContig00698	19	+	Gm13	21777945	Glyma13g18130	56	1810	AT4G16430.1
LcRBContig00699	6	-	Chr8	7143582	Medtr8g030620	34	873	AT1G01610.1
LcRBContig00700	5	+	Gm12	8718586	Glyma12g10750	29	626	AT5G20570.1
LcRBContig00701	4					25	588
LcRBContig00702	14					24	904
LcRBContig00703	2	-	Chr4	13933025	Medtr4g047920	50	1135	ATCG01310.1
LcRBContig00704	1	+	Gm07	996607	Glyma07g01530	32	811
LcRBContig00705	3	-	Gm08	7224010	Glyma08g10050	46	1098	AT2G01600.1
LcRBContig00706	0					29	639	AT3G54690.1
LcRBContig00707	0	+	gi|218749974|gb|AC233668.2|	193859		22	687	AT4G14570.1
LcRBContig00708	11	+	Chr4	1846648	Medtr4g009920	44	814	AT1G80460.2
LcRBContig00709	5	-	Chr5	35250129	Medtr5g084030	57	1483	AT5G48220.1
LcRBContig00710	1	+	Chr5	16694918	Medtr5g038900	26	627	AT1G14360.1
LcRBContig00711	2	-	Chr5	40481209	Medtr5g094970	22	757
LcRBContig00712	2	-	Chr1	344842	Medtr1g005790	24	687
LcRBContig00713	4	+	Chr8	25705350	Medtr8g091410	18	467	AT4G39710.1
LcRBContig00714	13	+	Gm18	5732032	Glyma18g07030	21	831	AT5G58710.1
LcRBContig00715	2	+	Chr5	11346976	Medtr5g027790	14	867	AT1G32050.1
LcRBContig00716	5	-	Gm13	31800842	Glyma13g28830	36	768	AT2G34480.1
LcRBContig00717	12	-	Chr4	616743	Medtr4g006080	45	1133	ATCG01130.1
LcRBContig00718	8	+	Chr7	35514494	Medtr7g110980	17	699	AT3G62030.2
LcRBContig00719	7	+	Chr5	22719957	Medtr5g056480	18	938	AT1G25400.1
LcRBContig00720	15	-	Chr1	18239739	Medtr1g072630	22	715	AT1G03890.1
LcRBContig00721	3	-	Gm04	47865115	Glyma04g42080Glyma04g42070	14	539	AT3G15360.1
LcRBContig00722	9	-	Gm10	5554017	Glyma10g06820	24	540	AT3G53180.1
LcRBContig00723	4	-	Gm13	39538697	Glyma13g38820	28	565	AT3G44160.1
LcRBContig00724	2	-	Chr6	2841301	Medtr6g012280	26	619	AT5G39760.1
LcRBContig00725	8	-	Chr5	8956352	Medtr5g023170	34	838	AT4G35770.1
LcRBContig00726	1	-	Gm06	23629224	Glyma06g25880	29	660	AT1G31190.1
LcRBContig00727	24	+	Chr7	36985088	Medtr7g114040	20	689	AT1G54690.1
LcRBContig00728	6	+	Chr2	14198629	Medtr2g038560	29	833	AT5G20500.1
LcRBContig00729	4	+	Chr2	31832552	Medtr2g100090	21	649	AT2G19520.1
LcRBContig00730	4	+	Chr2	7872146	Medtr2g025480	22	625	AT4G22310.1
LcRBContig00731	0	+	Chr4	39469287	Medtr4g114770	22	562	AT1G15340.1
LcRBContig00732	1					21	507
LcRBContig00733	5					27	610	AT3G52720.1
LcRBContig00734	1	+	Chr7	22898745	Medtr7g080530	29	741	AT5G36790.2
LcRBContig00735	1	+	Chr4	29318018	Medtr4g085630	32	503	AT4G34040.1
LcRBContig00736	8	-	Chr5	5737455	Medtr5g016660	30	779	AT2G36790.1
LcRBContig00737	4	-	Chr7	27201115	Medtr7g088350	27	998	AT3G56930.1
LcRBContig00738	5	-	Chr7	31143561	Medtr7g099610	5	504	AT5G59970.1
LcRBContig00739	3	-	Chr2	10217622	Medtr2g030230	27	537	AT4G05330.1
LcRBContig00740	5					16	648
LcRBContig00741	0	+	Chr3	41005492	Medtr3g113940	24	916	AT1G19990.1
LcRBContig00742	0	+	Gm10	49815286	Glyma10g42960	20	748	AT2G16950.1
LcRBContig00743	5	+	Gm04	14640278	Glyma04g14530	28	711
LcRBContig00744	1	+	Gm08	40657523	Glyma08g40810	29	815	AT1G69830.1
LcRBContig00745	9	-	Chr4	45341198	Medtr4g129320	33	1277	AT4G28025.1
LcRBContig00746	11					22	557	AT4G28240.1
LcRBContig00747	1	-	Gm13	23431580	Glyma13g19950	36	1047	AT5G58060.1
LcRBContig00748	0	+	Gm06	1393222	Glyma06g02110	29	826
LcRBContig00749	2	+	Gm03	44289571	Glyma03g37790Glyma03g37780	26	580	AT3G62420.1
LcRBContig00750	2	-	Chr5	5637881	Medtr5g016450	27	822	AT4G37300.1
LcRBContig00751	1	-	Chr3	20557870	Medtr3g064810	23	715	AT1G02410.1
LcRBContig00752	3	-	Chr8	8022954	Medtr8g035590	35	624
LcRBContig00753	1	-	Chr4	29795523		27	639
LcRBContig00754	5	-	Chr1	15836085	Medtr1g061860	20	772	AT1G03910.1
LcRBContig00755	3	-	Chr5	39447192	Medtr5g092680	23	509	AT4G25130.1
LcRBContig00756	22	-	Chr8	4172847	Medtr8g018450	27	960	AT1G55020.1
LcRBContig00757	6	+	Chr7	4455707	Medtr7g017360	15	647
LcRBContig00758	5	-	Chr8	29763022	Medtr8g102250	33	869	AT2G35680.1
LcRBContig00759	5	+	Gm16	5525214	Glyma16g06100	23	732	AT3G27090.1
LcRBContig00760	3	-	Chr2	5446631	Medtr2g017940	24	612	AT1G29800.2
LcRBContig00761	13	-	Chr3	27853112	Medtr3g085370	43	962	AT1G67360.1
LcRBContig00762	3	-	Chr5	35641111		13	486	AT1G04985.1
LcRBContig00763	2	+	Chr4	2690020	Medtr4g012940	28	979	AT1G52280.1
LcRBContig00764	1	-	Chr1	19074414	Medtr1g075320	26	523	AT5G43600.1
LcRBContig00765	5	-	Chr3	12602846	Medtr3g041720	24	1050	AT2G43760.3
LcRBContig00766	6	+	Gm17	32405748	Glyma17g29670	24	1045	AT2G19160.1
LcRBContig00767	10	-	Chr5	12485636	Medtr5g030290	25	687
LcRBContig00768	2	+	Chr4	9764818	Medtr4g032200	15	731	AT1G09645.1
LcRBContig00769	1	-	Chr2	7932795	Medtr2g025590	36	1055	AT4G12610.1
LcRBContig00770	1	+	Gm17	3655533	Glyma17g05290	31	630	AT1G08250.1
LcRBContig00771	4	+	Gm13	27490071	Glyma13g24160	29	929	AT5G60860.1
LcRBContig00772	0	+	Chr2	6339481	Medtr2g019520	27	747	AT1G30000.1
LcRBContig00773	11	+	Chr1	31515430	Medtr1g106940	57	967	AT2G14740.2
LcRBContig00774	4	-	Gm19	4292413	Glyma19g04220	29	510	AT5G15630.1
LcRBContig00775	3	+	Chr7	38232260	Medtr7g117320	28	666	AT4G01000.1
LcRBContig00776	1	-	Chr3	40999240	Medtr3g113920	29	656	AT1G75760.1
LcRBContig00777	0	-	Chr7	31904969	Medtr7g100950	19	583	AT2G37150.2
LcRBContig00778	0	-	Chr3	23505199	Medtr3g072650	28	447
LcRBContig00779	9	+	Chr8	27579561	Medtr8g095110	26	503	AT4G24290.2
LcRBContig00780	1	+	Gm16	4434526	Glyma16g05140	24	511	AT1G31860.1
LcRBContig00781	1	+	gi|242397570|gb|AC225507.19|	198048		20	509	AT5G25760.2
LcRBContig00782	11	-	Chr5	34286935	Medtr5g082180	64	1480	AT2G40010.1
LcRBContig00783	1	-	Chr4	42121361	Medtr4g121930	17	529
LcRBContig00784	2	+	Chr2	23313084	Medtr2g076020	20	585	AT1G16916.1
LcRBContig00785	1	-	Chr4	38508762	Medtr4g112970	30	1044	AT1G08510.1
LcRBContig00786	2	+	Gm16	2470863	Glyma16g02880	24	797	AT5G63630.1
LcRBContig00787	6	-	Chr5	12838186	Medtr5g030950	27	976	AT4G37930.1
LcRBContig00788	1	-	Gm12	7639102	Glyma12g09910	30	949	AT3G44200.1
LcRBContig00789	2	+	Chr1	1921085	Medtr1g009380	20	1281	AT2G24570.1
LcRBContig00790	2	-	Gm05	40965649	Glyma05g37360	26	479
LcRBContig00791	5	+	Chr7	19592044	Medtr7g073340	34	770	AT2G38550.1
LcRBContig00792	6	-	Chr5	3581952	Medtr5g012620	25	611
LcRBContig00793	3	+	Chr1	4184715	Medtr1g015290	18	570	AT2G06520.1
LcRBContig00794	18	-	Chr4	40875543	Medtr4g118490	22	724
LcRBContig00795	2	+	Chr2	1063775	Medtr2g007330	17	754	AT1G71240.2
LcRBContig00796	8	+	Chr1	22462731	Medtr1g085130	23	781	AT5G26680.2
LcRBContig00797	6	-	Chr4	46332684	Medtr4g131540	35	1259	AT5G13510.1
LcRBContig00798	5	-	Chr5	2151350	Medtr5g009670	20	523	AT3G61610.1
LcRBContig00799	5	+	Chr4	45451852	Medtr4g129580	15	566
LcRBContig00800	10	-	Chr2	33209098		28	562	AT3G15570.1
LcRBContig00801	9	-	Chr1	28104421	Medtr1g098150	22	510	AT5G13930.1
LcRBContig00802	0	-	Gm19	41542703	Glyma19g33940	31	882	AT3G63170.1
LcRBContig00803	3					7	394
LcRBContig00804	2	-	Chr1	22939466	Medtr1g086210	16	627	AT1G53830.1
LcRBContig00805	8	-	Chr1	32897807	Medtr1g113850	28	587	AT1G78610.1
LcRBContig00806	6					27	670	AT3G60480.1
LcRBContig00807	1	-	Chr3	22311212	Medtr3g070500	30	598	AT5G58710.1
LcRBContig00808	8	+	Chr2	1879313	Medtr2g009080	31	676	AT4G33510.1
LcRBContig00809	9	-	Gm12	10991073	Glyma12g12710	13	1020	AT2G20690.1
LcRBContig00810	2	+	Chr3	23935539	Medtr3g073450	25	1018	AT1G36390.2
LcRBContig00811	1	+	Gm10	39006037	Glyma10g30330	30	748	AT3G04810.2
LcRBContig00812	4					23	539	AT1G77380.1
LcRBContig00813	0	-	Chr4	47355696	Medtr4g133660	27	867	AT4G17230.1
LcRBContig00814	8	+	Gm13	1275778	Glyma13g01570	24	759	AT4G28040.5
LcRBContig00815	3					27	748	AT1G09310.1
LcRBContig00816	5	+	Gm01	12866557	Glyma01g10080	36	537	AT3G25570.1
LcRBContig00817	4	-	Chr1	322542	Medtr1g005660	127	2791	ATMG00090.1
LcRBContig00818	6	+	Gm12	3817265	Glyma12g05710	32	977	AT2G31440.1
LcRBContig00819	3	-	Chr7	28217093		24	719	AT2G41330.1
LcRBContig00820	12	+	Gm12	4253708	Glyma12g06240	27	816	AT3G53990.1
LcRBContig00821	0	+	Chr3	42608777	Medtr3g117270	32	894	AT4G39100.1
LcRBContig00822	4	+	Chr2	216354	Medtr2g005570	11	1332	AT1G57720.2
LcRBContig00823	1	-	Chr7	18030116	Medtr7g070000	22	581	AT3G08890.2
LcRBContig00824	0					26	866
LcRBContig00825	2	+	Gm12	36989372	Glyma12g33800	29	480	AT2G42590.3
LcRBContig00826	22	-	scaffold_776	1003		72	2718	AT3G26720.1
LcRBContig00827	6	+	Gm01	43872489	Glyma01g32380	33	878	AT2G38370.1
LcRBContig00828	7	-	Chr5	7337232	Medtr5g020000	36	942	AT5G66750.1
LcRBContig00829	13	-	Chr3	38190246	Medtr3g107520	45	1164	AT4G32410.1
LcRBContig00830	0					26	605	AT5G39740.1
LcRBContig00831	7	-	Chr1	1665445	Medtr1g008860	21	818	AT5G24810.1
LcRBContig00832	4	+	Chr3	28790491	Medtr3g087140	23	658	AT2G22310.1
LcRBContig00833	13	+	Chr6	7918295		27	1384	AT5G44370.1
LcRBContig00834	5	+	Chr6	6844717	Medtr6g032880	28	1033	AT1G55370.2
LcRBContig00835	0	-	Chr4	21980803	Medtr4g070140	2	455	AT2G21660.2
LcRBContig00836	0	+	Chr5	19763696	Medtr5g046030	5	326
LcRBContig00837	2	+	Chr4	22621985	Medtr4g071540	32	853	AT4G34660.1
LcRBContig00838	3	+	Chr5	11469488	Medtr5g028030	19	780	AT1G32130.1
LcRBContig00839	2	+	Gm08	7862174	Glyma08g10800	32	673	AT1G67590.1
LcRBContig00840	3	+	Gm14	39580432	Glyma14g32430	41	1238	AT5G59220.1
LcRBContig00841	4	-	Gm19	37801755	Glyma19g30130	24	559	AT1G01170.2
LcRBContig00842	6	-	Gm17	5467427	Glyma17g07460	26	483	AT2G18740.1
LcRBContig00843	8					27	766	AT2G02580.1
LcRBContig00844	0	+	Chr4	40228875	Medtr4g116130	2	514	AT2G11890.1
LcRBContig00845	3					19	468	AT4G24210.1
LcRBContig00846	8	-	Chr2	32125796	Medtr2g100660	24	496	AT4G14510.1
LcRBContig00847	4					7	411	AT5G22920.1
LcRBContig00848	5	+	Chr3	41844688	Medtr3g116110	47	659	AT1G76450.1
LcRBContig00849	3					33	587
LcRBContig00850	1	+	Chr5	34073744	Medtr5g081850	26	462
LcRBContig00851	1	-	Gm12	25746979	Glyma12g23350	18	525	AT1G53000.1
LcRBContig00852	2	-	Chr5	12204966	Medtr5g029640	30	615	AT5G46870.1
LcRBContig00853	5					26	770
LcRBContig00854	2	+	Chr3	28063180	Medtr3g085720	25	1016	AT1G67620.1
LcRBContig00855	15					7	469	AT5G48760.2
LcRBContig00856	0	-	Chr4	42987171	Medtr4g123880	24	496
LcRBContig00857	2	-	Gm12	6171690	Glyma12g08430	21	919	AT5G60790.1
LcRBContig00858	1					4	449
LcRBContig00859	1	+	Chr3	17554084	Medtr3g055960	6	471
LcRBContig00860	1	+	Gm12	4267836	Glyma12g06280	21	736	AT1G07410.1
LcRBContig00861	2	-	Chr4	8939604	Medtr4g029440	35	821
LcRBContig00862	6	-	Gm07	42539263	Glyma07g37540	28	735	AT3G06850.2
LcRBContig00863	8	-	Gm10	5554017	Glyma10g06820	2	534	AT3G53180.1
LcRBContig00864	8	-	Chr6	3721380	Medtr6g014150	19	557	AT1G22370.2
LcRBContig00865	7	-	Chr8	29643093	Medtr8g102030	33	700	AT4G29160.3
LcRBContig00866	4	-	Chr5	1832384	Medtr5g009070	17	865	AT1G08520.1
LcRBContig00867	3	+	Gm12	5830811	Glyma12g08100	26	527	AT2G28360.1
LcRBContig00868	0	-	Gm17	2107857	Glyma17g03120Glyma17g03130	5	679	AT4G15960.1
LcRBContig00869	3	-	Chr1	29070848		6	511	AT5G52870.1
LcRBContig00870	4	-	Chr1	24449089		42	1793	AT4G03080.1
LcRBContig00871	3	+	Chr1	29165336	Medtr1g100180	17	616	AT4G25640.1
LcRBContig00872	16	-	Chr4	40425190	Medtr4g116410	30	1174	AT5G23740.1
LcRBContig00873	0	-	Chr3	12602846	Medtr3g041720	11	477	AT2G43760.3
LcRBContig00874	7	+	Chr5	7728452	Medtr5g020840	25	868	AT2G18230.1
LcRBContig00875	6	+	Gm08	44576449	Glyma08g45150	48	752	AT4G37300.1
LcRBContig00876	1					7	526	AT5G04090.1
LcRBContig00877	15					18	563	AT2G02120.1
LcRBContig00878	0	-	Chr8	21652292	Medtr8g077860	34	1144	AT3G50690.1
LcRBContig00879	7	-	Chr4	31816150	Medtr4g092690	52	1263	AT5G09660.2
LcRBContig00880	1					27	492	AT2G33150.1
LcRBContig00881	9	-	Gm13	32057486	Glyma13g29130	27	874	AT2G39445.1
LcRBContig00882	12	-	Chr3	38550184	Medtr3g108090	37	961	AT2G25670.2
LcRBContig00883	16	-	Gm18	9952218	Glyma18g11100	44	1040	AT3G20390.1
LcRBContig00884	0					2	417	AT3G21690.1
LcRBContig00885	4	-	Chr6	6360928	Medtr6g029230	30	1073	AT5G18110.1
LcRBContig00886	2	+	Gm13	41705580	Glyma13g41410	10	491	AT5G59140.1
LcRBContig00887	3	-	Chr8	27568748	Medtr8g095090	18	527	AT4G24290.2
LcRBContig00888	4	-	Chr4	8191632	Medtr4g027260	22	767	AT2G04350.2
LcRBContig00889	9	-	Chr7	3184589		33	638	AT5G15450.1
LcRBContig00890	18	-	Gm17	7664047	Glyma17g10250	56	1479	AT1G19000.2
LcRBContig00891	1	+	gi|242397570|gb|AC225507.19|	198048		2	517	AT5G25760.2
LcRBContig00892	8	+	Chr5	20507186	Medtr5g047770	21	652
LcRBContig00893	2	+	Chr8	2919996	Medtr8g014050	27	620	AT2G25760.2
LcRBContig00894	0	+	Chr7	23243361	Medtr7g080890	26	618
LcRBContig00895	7	-	Chr4	35730051	Medtr4g103340	34	563	AT3G10950.1
LcRBContig00896	7	+	Gm12	4253742	Glyma12g06240	13	825	AT3G53990.1
LcRBContig00897	3	-	Chr7	13468019	Medtr7g051940	24	928	AT3G07410.1
LcRBContig00898	0	-	Chr8	20012238	Medtr8g074600	26	883	AT1G65760.1
LcRBContig00899	1	-	Chr8	7188550	Medtr8g030680	18	616	AT1G01650.2
LcRBContig00900	1					25	524
LcRBContig00901	8	+	Chr4	25359319	Medtr4g077740	32	711	AT3G03090.1
LcRBContig00902	1	+	Chr3	41020541	Medtr3g113970	39	851	AT1G75780.1
LcRBContig00903	5	+	Gm16	19941709	Glyma16g18160	30	1271
LcRBContig00904	3					7	555	AT5G01210.1
LcRBContig00905	1					22	521
LcRBContig00906	2	-	Gm19	41176643	Glyma19g33590	27	803	AT3G06190.2
LcRBContig00907	11	+	Chr2	3302579	Medtr2g012520	25	878	AT4G21620.1
LcRBContig00908	3	-	Chr3	36060683	Medtr3g102040	25	524	AT1G49760.1
LcRBContig00909	2	-	Gm13	35941937	Glyma13g34350	29	601
LcRBContig00910	1	+	Chr4	39105760	Medtr4g114120	12	753
LcRBContig00911	1	+	Chr5	13595542	Medtr5g032600	9	835	AT3G28920.1
LcRBContig00912	1	-	Chr4	37123604	Medtr4g107940	29	1255	AT5G62530.1
LcRBContig00913	32	+	Chr7	22531131	Medtr7g079730	21	1252	AT5G46020.1
LcRBContig00914	6	-	Chr8	32166014		29	1057	AT1G18250.1
LcRBContig00915	8	-	Chr4	946622	Medtr4g006800	27	732	AT2G32070.1
LcRBContig00916	3					6	434	AT5G14450.1
LcRBContig00917	15	-	Chr4	42522006	Medtr4g122800	14	826	AT1G47960.1
LcRBContig00918	12	+	Chr2	9551646	Medtr2g028750	34	1088	AT1G60970.1
LcRBContig00919	4	+	Gm05	2139704	Glyma05g02800	67	1397	AT5G50250.1
LcRBContig00920	3	+	Gm18	7329369	Glyma18g08610	29	517
LcRBContig00921	4					35	565
LcRBContig00922	0	+	Chr4	33790445	Medtr4g097790	3	455	AT2G22795.1
LcRBContig00923	3	+	Gm03	39350966	Glyma03g31440	29	736	AT3G63400.2
LcRBContig00924	4	-	Chr5	30071248	Medtr5g073020	21	577	AT3G26330.1
LcRBContig00925	3	+	Gm05	40878364	Glyma05g37270	38	1400	AT4G23640.1
LcRBContig00926	5	-	Gm11	29510717	Glyma11g29010	24	562	AT4G18640.1
LcRBContig00927	4	-	Chr4	39823170	Medtr4g115330	20	513	AT5G20250.3
LcRBContig00928	3					22	720	AT5G05950.1
LcRBContig00929	7	+	Chr1	29177404	Medtr1g100210	44	1399	AT4G09980.2
LcRBContig00930	5	-	Gm04	36533433	Glyma04g32130	23	670	AT5G60920.1
LcRBContig00931	1					19	609
LcRBContig00932	7	-	Chr2	14051886	Medtr2g038250	18	933	AT3G13580.1
LcRBContig00933	3					22	588	AT1G19180.1
LcRBContig00934	23	+	Chr1	28100264	Medtr1g098140	47	1208	AT5G13930.1
LcRBContig00935	8	+	Chr4	9568777		24	628	AT4G00810.2
LcRBContig00936	7	+	Chr3	38973023	Medtr3g108800	52	1041	AT2G24520.1
LcRBContig00937	7	-	Chr1	18107623	Medtr1g072370	32	771	AT4G02840.1
LcRBContig00938	2	-	Gm06	49115791	Glyma06g46520	13	654	AT5G06570.2
LcRBContig00939	1	-	Chr5	12838223	Medtr5g030950	6	455	AT4G37930.1
LcRBContig00940	0	+	Gm18	54167713	Glyma18g44470	20	1314	AT3G51640.1
LcRBContig00941	5	+	Gm16	2869621	Glyma16g03360	14	731	AT2G46220.1
LcRBContig00942	4	-	Chr3	36717235	Medtr3g104570	26	703	AT2G26180.1
LcRBContig00943	3	+	Chr2	10311834	Medtr2g030390	13	488
LcRBContig00944	4	-	Gm13	22138321	Glyma13g18470	30	950	AT3G54670.1
LcRBContig00945	0	-	Chr3	34620350	Medtr3g099400	19	696
LcRBContig00946	1	-	Chr5	7034387		17	590	AT1G19310.1
LcRBContig00947	0	+	Chr7	6439697	Medtr7g024300	12	350	AT1G65520.1
LcRBContig00948	6	-	Chr2	29977483	Medtr2g096530	26	705	AT3G26380.1
LcRBContig00949	4	+	Chr4	21535896	Medtr4g068320	26	791	AT3G18990.1
LcRBContig00950	0	+	Chr5	14530337	Medtr5g034470	24	560	AT1G23820.1
LcRBContig00951	1	-	Gm11	5279904	Glyma11g07530	56	1119	AT3G53620.1
LcRBContig00952	0	+	Chr5	29412439	Medtr5g071550	32	849	AT2G40180.1
LcRBContig00953	0					2	543
LcRBContig00954	1	-	Chr7	31702035	Medtr7g100570	20	657	AT3G53470.2
LcRBContig00955	0	-	Chr7	31905136	Medtr7g100950	11	409	AT2G37150.2
LcRBContig00956	16	+	Chr3	27354042	Medtr3g084340	42	1166	AT4G13940.1
LcRBContig00957	3	+	Chr2	10311834	Medtr2g030390	20	483
LcRBContig00958	4					20	545	AT5G04530.1
LcRBContig00959	4	-	Chr1	28517885	Medtr1g098920	18	932	AT1G21200.1
LcRBContig00960	9	+	Chr4	36731578	Medtr4g107040	33	1023	AT3G48000.1
LcRBContig00961	3	-	Chr5	40159521	Medtr5g094300	25	794	AT5G55510.1
LcRBContig00962	11					13	758
LcRBContig00963	0	+	Chr8	3629503	Medtr8g017190	4	510	AT5G55140.1
LcRBContig00964	7	+	Gm10	49660004	Glyma10g42800	15	683	AT1G68010.1
LcRBContig00965	3	+	Chr1	27183750	Medtr1g095140	34	772	AT2G39220.1
LcRBContig00966	6	-	Gm10	29997591	Glyma10g23650	21	714	AT5G43060.1
LcRBContig00967	10					19	674	AT3G48240.1
LcRBContig00968	0	+	Chr1	30994344	Medtr1g105090	13	482	AT5G06290.1
LcRBContig00969	2	-	Chr1	8852456	Medtr1g030400	29	1053	AT1G09380.1
LcRBContig00970	6	+	Chr2	2723685	Medtr2g011000	30	962	AT1G11430.1
LcRBContig00971	6	-	Gm12	6806823	Glyma12g09010	16	785	AT2G27830.1
LcRBContig00972	0					2	404
LcRBContig00973	23	+	Chr7	25306739	Medtr7g084770	21	948	AT5G13870.1
LcRBContig00974	7	-	Gm10	619316	Glyma10g00890	72	1342	AT3G62870.1
LcRBContig00975	5					23	494	AT1G23010.1
LcRBContig00976	4	+	Chr7	33543522		20	619	AT3G52730.1
LcRBContig00977	0	-	Chr5	31142443	Medtr5g075570	15	583
LcRBContig00978	0	+	Gm11	16459891	Glyma11g19670	20	926	AT2G27900.2
LcRBContig00979	1	-	Chr1	34112376	Medtr1g116940	34	1046
LcRBContig00980	2	+	Gm19	36493398	Glyma19g28930	35	1119	AT1G55340.2
LcRBContig00981	1					6	591	AT3G23620.1
LcRBContig00982	6	+	Gm19	39556411	Glyma19g31760	22	896	AT5G04160.1
LcRBContig00983	7	+	Chr4	45058689	Medtr4g128750	23	589	AT4G30320.1
LcRBContig00984	3	-	Chr7	37871603	Medtr7g116590	28	684	AT5G18410.1
LcRBContig00985	0	-	Chr5	10526024	Medtr5g026260	32	652	AT5G45290.1
LcRBContig00986	8	+	Chr1	1506757	Medtr1g008500	21	618	AT5G25610.1
LcRBContig00987	3	-	Chr3	21689419	Medtr3g069280	20	648	AT3G08510.2
LcRBContig00988	6	-	Chr2	6647145	Medtr2g020160	8	631	AT5G18660.1
LcRBContig00989	13					31	938	AT1G49000.1
LcRBContig00990	0	-	Chr5	20072245	Medtr5g046750	25	870	AT1G69160.1
LcRBContig00991	8	-	Chr1	28305718	Medtr1g098540	37	948	AT1G43170.4
LcRBContig00992	3	+	Gm10	47385604	Glyma10g39760	34	819	AT1G11545.1
LcRBContig00993	11	-	Chr3	42391262	Medtr3g116830	20	727	AT2G21620.1
LcRBContig00994	3	-	Gm19	46634942	Glyma19g40180	29	728	AT4G02130.3
LcRBContig00995	4	+	Chr4	34574977	Medtr4g100420	9	443
LcRBContig00996	0					26	1288
LcRBContig00997	7	-	Chr5	35592618	Medtr5g084810	24	967	AT4G19650.1
LcRBContig00998	8	+	Chr7	38160206	Medtr7g117170	51	1834	AT4G01070.1
LcRBContig00999	5	+	Chr1	23309113	Medtr1g087020	2	462	AT2G47380.1
LcRBContig01000	5					24	790	AT1G75500.1
LcRBContig01001	4	-	Chr7	5217923	Medtr7g021530	21	776	AT5G36250.1
LcRBContig01002	2	+	Chr3	341697	Medtr3g005410	24	790	AT4G09900.1
LcRBContig01003	2	+	Chr3	43146966	Medtr3g118350	27	931	AT1G16210.1
LcRBContig01004	11	+	Chr6	5418739	Medtr6g023760	17	704	AT3G27200.1
LcRBContig01005	1					3	427	AT3G45230.1
LcRBContig01006	1	+	gi|209863175|gb|AC157372.2|	11768		28	702	AT5G66560.1
LcRBContig01007	2	-	Chr1	24901427		26	505	AT5G61580.1
LcRBContig01008	2	-	Chr8	5195458	Medtr8g021120	26	1322	AT1G68060.1
LcRBContig01009	3	+	Gm07	10292374	Glyma07g12030	25	1159	AT1G68090.1
LcRBContig01010	7	-	Chr8	3862258	Medtr8g017860	22	615	AT1G72690.1
LcRBContig01011	0	-	Chr4	28826600	Medtr4g084060	23	512	AT4G19900.1
LcRBContig01012	6	-	Chr2	21402838	Medtr2g066110	51	1696	AT1G56190.1
LcRBContig01013	1	+	Chr1	1435315	Medtr1g008350	26	671	AT3G24570.1
LcRBContig01014	0	+	Chr4	40248499	Medtr4g116160	25	578	AT5G20350.1
LcRBContig01015	1	+	Chr2	31833822	Medtr2g100090	8	424	AT2G19520.1
LcRBContig01016	4	-	Chr4	8107577	Medtr4g027090	28	430	AT5G35690.1
LcRBContig01017	1	+	Gm02	5762088	Glyma02g07250	25	477	AT5G23670.2
LcRBContig01018	0	-	Chr1	31109072	Medtr1g105280	10	384	AT2G42280.1
LcRBContig01019	8	+	Chr2	13367217	Medtr2g036860	26	565	AT4G30160.1
LcRBContig01020	4	+	Gm16	28389173	Glyma16g24440	23	748	AT4G36360.1
LcRBContig01021	3	-	Chr5	33874812	Medtr5g081460	32	694	AT2G39870.1
LcRBContig01022	2	+	Gm06	11417443	Glyma06g14540	28	563	AT3G56460.1
LcRBContig01023	7	+	Gm12	39843759	Glyma12g36810	35	1295	AT5G48020.1
LcRBContig01024	7	+	Gm20	35186160	Glyma20g25510	27	1247	AT1G68220.1
LcRBContig01025	5	-	Chr6	13832009	Medtr6g068930	18	918	AT5G24760.1
LcRBContig01026	5	+	Gm05	28702585	Glyma05g23150	31	1104	AT4G37790.1
LcRBContig01027	3	+	Gm13	27300002	Glyma13g23960	25	891	AT5G14880.1
LcRBContig01028	10	-	Chr5	35109458	Medtr5g083740	15	588
LcRBContig01029	2					28	606
LcRBContig01030	11	+	Gm13	28368469	Glyma13g25100	17	615	AT1G61040.1
LcRBContig01031	3	-	Chr5	39464767	Medtr5g092740	22	785	AT3G20390.1
LcRBContig01032	8					14	694
LcRBContig01033	8	-	Chr6	20806520	Medtr6g087670	25	1003	AT4G29010.1
LcRBContig01034	11	-	Gm06	16030343	Glyma06g19690	20	616	AT5G62575.1
LcRBContig01035	2	-	Chr8	20299062	Medtr8g075290	19	625	AT4G35980.1
LcRBContig01036	20	+	Chr4	10874846	Medtr4g034830	145	3831	ATCG00070.1
LcRBContig01037	3	+	Gm05	36356017	Glyma05g31170	21	723	AT4G39910.1
LcRBContig01038	5	+	Chr7	19030212	Medtr7g072120	24	685	AT5G01750.2
LcRBContig01039	1	+	Gm05	36055487	Glyma05g30790	25	960	AT1G13020.1
LcRBContig01040	4	-	Chr4	34647344	Medtr4g100570	11	547	AT4G17440.2
LcRBContig01041	3	-	Chr5	5107963		21	442	AT4G37650.1
LcRBContig01042	6	+	Gm09	45441751	Glyma09g40520	43	1544	AT4G12080.1
LcRBContig01043	4	-	Chr6	12272476	Medtr6g059680	25	781
LcRBContig01044	5	-	gi|242118113|gb|AC235665.4|	38713		49	994	AT3G04840.1
LcRBContig01045	2	-	Chr7	22788661	Medtr7g080320	33	765	AT5G17440.1
LcRBContig01046	2	+	Gm19	42508274	Glyma19g34920	25	634	AT1G03920.1
LcRBContig01047	0	+	Gm10	40105807	Glyma10g31600	37	598	AT5G41950.1
LcRBContig01048	0	-	Chr5	13301323	Medtr5g032020	15	689	AT4G38050.1
LcRBContig01049	15	-	Chr8	25123106	Medtr8g088860	7	926	AT1G07750.1
LcRBContig01050	6	-	Chr8	11688408	Medtr8g045220	44	1298	ATCG00600.1
LcRBContig01051	6	-	Chr7	25557779	Medtr7g085220	22	709
LcRBContig01052	1	-	Chr7	24973658	Medtr7g084090	26	481	AT5G13960.1
LcRBContig01053	2	+	Gm15	16917099	Glyma15g19560	12	1011	AT1G77550.1
LcRBContig01054	5	+	Chr3	31183888	Medtr3g091570	25	519	AT5G24300.1
LcRBContig01055	0					18	722
LcRBContig01056	5	-	Chr5	13595118	Medtr5g032600	19	551	AT4G24660.1
LcRBContig01057	6	-	Gm09	12396614	Glyma09g12030	31	511	AT2G12550.1
LcRBContig01058	4	+	Chr8	30790774	Medtr8g104410	27	506	AT3G18290.1
LcRBContig01059	3	+	Chr5	27471735	Medtr5g067350	23	541	AT3G04730.1
LcRBContig01060	9	-	Chr1	18011280	Medtr1g072170	22	984	AT3G63190.1
LcRBContig01061	0	-	Chr7	18030116	Medtr7g070000	4	854	AT3G08890.2
LcRBContig01062	2	-	Chr3	19791981	Medtr3g062610	21	641	AT3G58060.1
LcRBContig01063	0	+	Chr4	15196732	Medtr4g051380	9	436	ATCG00740.1
LcRBContig01064	1					40	972	AT5G20740.1
LcRBContig01065	2	-	Chr7	38624196	Medtr7g118290	12	569	AT2G46820.2
LcRBContig01066	2	-	Gm13	22130783	Glyma13g18470	10	515	AT3G54670.2
LcRBContig01067	1	-	Chr5	705873	Medtr5g006520	28	858	AT3G22790.1
LcRBContig01068	4	-	Chr3	39165751	Medtr3g109200	12	795	AT4G31310.1
LcRBContig01069	7	+	Chr8	24347507	Medtr8g087440	18	597	AT1G14620.1
LcRBContig01070	3	+	Chr8	25155208	Medtr8g088930	28	687	AT1G10900.1
LcRBContig01071	2	+	Gm13	38229112	Glyma13g37040	22	668	AT2G20585.3
LcRBContig01072	0	-	Gm07	39268071	Glyma07g34370	20	724	AT1G23090.1
LcRBContig01073	7					29	618	AT5G23440.1
LcRBContig01074	5	+	Chr4	525439	Medtr4g005880	22	994	AT1G17745.1
LcRBContig01075	12	+	Chr2	16078820	Medtr2g045050	28	1206	AT4G40030.2
LcRBContig01076	0	-	Chr3	35357710		21	693	AT4G24660.1
LcRBContig01077	6	+	Gm16	32961002	Glyma16g29040	26	1315	AT5G52882.1
LcRBContig01078	2	+	Chr4	42111576	Medtr4g121910	28	925	AT5G49400.1
LcRBContig01079	5	-	Chr1	32617818	Medtr1g110560	37	1108	AT2G18220.1
LcRBContig01080	13	-	Gm02	3180425	Glyma02g03970	38	1361	AT1G23750.1
LcRBContig01081	4	-	Chr5	34428464	Medtr5g082470	32	765	AT2G29700.1
LcRBContig01082	0	+	Gm04	2370007	Glyma04g03230	5	536	AT2G21520.1
LcRBContig01083	0					21	534	AT2G31670.1
LcRBContig01084	9	+	Chr5	40947265	Medtr5g096030	22	559	AT5G55850.2
LcRBContig01085	0	-	Chr3	23505216	Medtr3g072650	4	424
LcRBContig01086	8					27	435	AT3G63520.1
LcRBContig01087	1	+	Chr1	23351185	Medtr1g087100	24	835	AT4G02030.1
LcRBContig01088	11	+	Chr7	36131906	Medtr7g112400	29	990	AT3G05700.1
LcRBContig01089	5	+	Chr7	28275119	Medtr7g090330	9	736	AT4G32530.1
LcRBContig01090	1	-	Chr4	36982742	Medtr4g107650	26	1007	AT2G22430.1
LcRBContig01091	3	-	Chr4	25937818	Medtr4g078640	58	2210	AT4G25730.1
LcRBContig01092	0	-	Chr8	30053585	Medtr8g102860	24	534	AT1G77210.1
LcRBContig01093	9	+	Chr8	22844720	Medtr8g083090	36	1014	AT4G13940.4
LcRBContig01094	6	-	Chr7	3189141	Medtr7g012820	31	856	AT5G15450.1
LcRBContig01095	2	-	Chr2	14051886	Medtr2g038250	3	423	AT2G01250.1
LcRBContig01096	0	+	Gm15	16917931	Glyma15g19560	10	566	AT1G77550.1
LcRBContig01097	0	-	Chr4	28307601	Medtr4g083150	22	487
LcRBContig01098	3	-	Gm04	44167954	Glyma04g37740	40	1024	AT3G48870.1
LcRBContig01099	1	-	Chr5	12604334	Medtr5g030580	11	596	AT5G64500.1
LcRBContig01100	10	+	Chr1	3664031	Medtr1g014120	21	684	AT2G25060.1
LcRBContig01101	5	-	Chr3	43176288	Medtr3g118430	37	1056	AT4G35250.1
LcRBContig01102	5					22	523	AT2G27980.1
LcRBContig01103	4	-	Chr7	19755144	Medtr7g074070	27	1223	AT3G08630.1
LcRBContig01104	3	-	Chr3	8429115	Medtr3g028150	29	902
LcRBContig01105	11	+	Gm11	38201604	Glyma11g36900	28	601	AT1G27290.2
LcRBContig01106	3	-	gi|217272996|gb|AC233657.1|	104819		15	920	AT4G01560.1
LcRBContig01107	0					3	493	AT5G06290.1
LcRBContig01108	10	+	Chr5	34730545	Medtr5g082900	26	914	AT3G11130.1
LcRBContig01109	0	+	Chr1	30994344	Medtr1g105090	8	461	AT5G06290.1
LcRBContig01110	2	+	Chr5	34073744	Medtr5g081850	3	446
LcRBContig01111	6	-	Chr4	15848799	Medtr4g053380	24	1020	AT5G03170.1
LcRBContig01112	5	-	Gm05	2144118	Glyma05g02810	28	954	AT3G48330.2
LcRBContig01113	3	-	Chr6	3114578	Medtr6g012760	29	1236	AT2G43630.1
LcRBContig01114	0	-	Chr5	12485636	Medtr5g030290	2	511
LcRBContig01115	0	+	Chr4	43527553	Medtr4g124630	19	520
LcRBContig01116	9	-	Chr4	3327165		28	703
LcRBContig01117	0	+	Gm19	49921223	Glyma19g44540	26	615	AT1G01300.1
LcRBContig01118	0	-	Gm17	39126940	Glyma17g35120	25	869	AT1G44910.1
LcRBContig01119	7	-	Chr7	24927125	Medtr7g084020	23	686	AT3G26730.1
LcRBContig01120	1	-	Chr2	20809048	Medtr2g064910	26	653	AT1G16680.1
LcRBContig01121	0					29	690
LcRBContig01122	0	+	Gm11	8345331	Glyma11g11700	21	801	AT3G02910.1
LcRBContig01123	10	-	Chr3	39014858	Medtr3g108910	16	1194	AT4G31510.1
LcRBContig01124	8	-	Chr2	27568454	Medtr2g088470	23	584
LcRBContig01125	1	+	Chr3	39592432	Medtr3g109700	28	944	AT4G32900.2
LcRBContig01126	17	-	Chr8	4310433	Medtr8g018690	33	1036	AT1G55020.1
LcRBContig01127	6					21	460
LcRBContig01128	13	-	Chr7	36661120	Medtr7g113410	25	906	AT1G55020.1
LcRBContig01129	2	-	Chr2	22209319	Medtr2g069500	29	703	AT3G12950.1
LcRBContig01130	0	+	Chr2	10870868	Medtr2g031350	23	884
LcRBContig01131	0	-	Chr2	14134988	Medtr2g038390	30	628	AT4G29870.1
LcRBContig01132	9	+	Chr6	20331536	Medtr6g086680	28	948	AT5G19590.1
LcRBContig01133	6	-	Gm18	12749687	Glyma18g13270	30	871	AT2G34480.1
LcRBContig01134	1	-	Chr8	3120477	Medtr8g014500	24	481	AT1G51940.1
LcRBContig01135	1	-	Chr6	13832009	Medtr6g068930	3	510	AT5G24760.3
LcRBContig01136	6	+	Chr2	30735306	Medtr2g098240	24	822	AT1G51170.1
LcRBContig01137	8	-	Chr2	30458316	Medtr2g097650	17	738
LcRBContig01138	3	+	Chr4	43207976	Medtr4g124190	25	832	AT5G28050.1
LcRBContig01139	3	-	Chr1	6398922	Medtr1g021120	29	421	AT2G26510.1
LcRBContig01140	1	-	Chr2	3710632	Medtr2g013220	34	1192	AT2G20760.1
LcRBContig01141	3	+	Chr3	31493559	Medtr3g092090	14	507	AT5G53550.1
LcRBContig01142	8	+	Gm18	3267945	Glyma18g04500	22	1145	AT3G03450.1
LcRBContig01143	2					25	457	AT2G26970.2
LcRBContig01144	17	-	Chr7	31361782	Medtr7g099950	30	829
LcRBContig01145	2	+	Chr3	38191021	Medtr3g107520	18	721	AT4G32410.1
LcRBContig01146	13	+	Gm16	37106263	Glyma16g34450	39	967	AT3G17760.2
LcRBContig01147	1	-	Chr2	30620342	Medtr2g098010	13	587	AT3G60820.1
LcRBContig01148	1	+	Gm10	3675851	Glyma10g04750	29	631	AT5G43900.1
LcRBContig01149	0	+	Gm15	6476031	Glyma15g09110	18	510	AT5G05830.1
LcRBContig01150	0	-	Gm06	48952207	Glyma06g46300	16	644	AT2G32480.2
LcRBContig01151	4	+	Chr6	3025370	Medtr6g012630	20	642
LcRBContig01152	0	-	Chr3	24224397	Medtr3g076660	26	742	AT4G20360.1
LcRBContig01153	2	-	Chr5	37280866	Medtr5g088320	7	676	AT3G43810.1
LcRBContig01154	2	+	Chr3	37935745	Medtr3g106900	26	588	AT2G25430.1
LcRBContig01155	4					24	517	AT1G53580.1
LcRBContig01156	5	+	Chr1	27507960	Medtr1g095780	23	543	AT2G35800.1
LcRBContig01157	6	+	Chr8	25426763	Medtr8g089560	30	794	AT5G55850.2
LcRBContig01158	2					12	556	AT2G30550.2
LcRBContig01159	1					9	495	AT3G02540.1
LcRBContig01160	9	+	Gm06	13673698	Glyma06g17360	25	1006	AT5G50920.1
LcRBContig01161	0					11	537
LcRBContig01162	2	+	Gm08	16649045	Glyma08g21880	24	744	AT1G52220.1
LcRBContig01163	6	-	Chr5	4598426	Medtr5g014430	12	879	AT2G35260.1
LcRBContig01164	7	-	Chr1	2381623	Medtr1g011510	10	760	AT4G32590.1
LcRBContig01165	0					2	569
LcRBContig01166	2	-	Gm08	952916	Glyma08g01500	24	714
LcRBContig01167	8	-	Chr2	12058549		28	584	AT5G14240.1
LcRBContig01168	9	-	Gm13	38507741	Glyma13g37430	16	572	AT4G15960.1
LcRBContig01169	10	+	Chr1	1839365	Medtr1g009200	18	706	AT1G52190.1
LcRBContig01170	6	+	Chr3	42754161	Medtr3g117490	26	631
LcRBContig01171	1	+	Chr4	3430989	Medtr4g014920	21	720	AT3G09100.2
LcRBContig01172	9	-	Gm15	3079193	Glyma15g04410	37	835	AT2G28840.1
LcRBContig01173	2	+	Chr3	24225587	Medtr3g076660	23	777	AT4G20360.1
LcRBContig01174	5	+	Gm13	6144609	Glyma13g05830	22	872	AT3G29200.1
LcRBContig01175	2	-	Chr4	15834412	Medtr4g053350	23	635	AT2G27600.1
LcRBContig01176	0	-	Gm17	4337429	Glyma17g06140	10	680
LcRBContig01177	0	-	Chr5	28955151	Medtr5g070700	7	604	AT2G45570.1
LcRBContig01178	1	-	Chr2	625387	Medtr2g006520	25	562	AT1G22930.1
LcRBContig01179	0	+	Chr5	27035473	Medtr5g066400	22	505	AT1G18450.1
LcRBContig01180	3	+	Chr8	23795047	Medtr8g086350	21	836	AT2G42610.2
LcRBContig01181	8	+	Chr2	31573266	Medtr2g099620	49	1343	AT3G13920.1
LcRBContig01182	6	+	Chr4	21484926	Medtr4g068210	43	1370	AT1G65260.1
LcRBContig01183	13	-	Chr8	29665491		36	1397	AT2G19810.1
LcRBContig01184	2	-	Chr2	19185870	Medtr2g060910	31	469
LcRBContig01185	7					13	471
LcRBContig01186	4	-	Chr7	5808646	Medtr7g022870	28	498
LcRBContig01187	4	+	Gm09	351516	Glyma09g00670	19	717	AT4G21990.1
LcRBContig01188	0	-	Chr7	28126562	Medtr7g090050	26	546	AT3G10210.1
LcRBContig01189	0	-	Chr8	30540151	Medtr8g103950	16	577	AT3G18480.1
LcRBContig01190	2	+	Chr1	18268233	Medtr1g072680	38	1003	AT3G24180.2
LcRBContig01191	4	-	Gm10	49839966	Glyma10g43010	11	505	AT5G27280.1
LcRBContig01192	3	-	Gm13	12781273	Glyma13g10700	10	718
LcRBContig01193	0	-	Gm12	5811235	Glyma12g08090	37	680	AT2G28370.1
LcRBContig01194	2	+	Gm20	33857952	Glyma20g24150	17	690	AT2G16920.1
LcRBContig01195	0	-	Chr2	4794618	Medtr2g015360	8	533	AT2G44065.2
LcRBContig01196	7	-	Gm09	39602654	Glyma09g33070	34	830	AT1G20696.1
LcRBContig01197	0	+	Chr8	31532997	Medtr8g105860	12	491	AT1G14810.1
LcRBContig01198	5	-	Chr3	33528411	Medtr3g096890	20	971	AT1G27990.1
LcRBContig01199	4	-	Chr2	19141148	Medtr2g060830	34	1082	AT5G35590.1
LcRBContig01200	0	+	Chr4	29781358	Medtr4g086600	29	935	AT3G19130.1
LcRBContig01201	7	-	Gm18	52404751	Glyma18g43070	34	1067	AT3G11210.1
LcRBContig01202	5	+	Gm15	48728744	Glyma15g41600	17	499	AT3G04940.1
LcRBContig01203	2					18	744
LcRBContig01204	4					22	660	AT5G45360.1
LcRBContig01205	0					22	529
LcRBContig01206	6	-	Chr8	26328675	Medtr8g092630	27	1420	AT4G39330.1
LcRBContig01207	7	+	Chr2	379968	Medtr2g005900	40	1002	AT5G49940.1
LcRBContig01208	1	+	Gm07	37384395	Glyma07g32480	26	797	AT2G34040.1
LcRBContig01209	0	-	Chr4	41524568	Medtr4g119900	15	673	AT3G06930.2
LcRBContig01210	2	-	Chr7	38571918	Medtr7g118170	5	515	AT1G01120.1
LcRBContig01211	17	+	Chr8	17918333	Medtr8g069200	20	545	AT5G40830.2
LcRBContig01212	0					4	467
LcRBContig01213	9	+	Chr3	22068985	Medtr3g070100	30	1182	AT3G55800.1
LcRBContig01214	2	+	Chr3	1205381	Medtr3g007760	34	501	AT5G51450.1
LcRBContig01215	1	+	Chr5	17319083	Medtr5g040320	28	670	AT1G69640.1
LcRBContig01216	4	-	Gm12	38246324	Glyma12g35100	25	869	AT3G15430.2
LcRBContig01217	2	+	Chr4	45451852	Medtr4g129580	7	496
LcRBContig01218	2	-	Chr4	24441634	Medtr4g076030	33	1415	AT2G32240.1
LcRBContig01219	2	+	Gm17	27122829	Glyma17g25990	39	1754	AT4G32720.2
LcRBContig01220	16	+	Chr7	19501581	Medtr7g073150	34	751	AT5G59320.1
LcRBContig01221	5	-	Chr5	3340175	Medtr5g012110	23	560	AT1G12250.2
LcRBContig01222	14					19	677
LcRBContig01223	1	+	Chr4	30542159	Medtr4g088010	24	528
LcRBContig01224	0	-	gi|237874338|gb|AC235671.5|	27602		13	889	AT1G15780.1
LcRBContig01225	2	-	Chr1	33797481	Medtr1g116330	27	605	AT5G19900.1
LcRBContig01226	1	+	Chr6	21972890	Medtr6g090070	25	801	AT4G29260.1
LcRBContig01227	1					16	490
LcRBContig01228	2	+	Chr8	8275695	Medtr8g036490	26	775
LcRBContig01229	0	+	Chr3	35251900	Medtr3g100460	14	640
LcRBContig01230	9	-	Gm16	32478891	Glyma16g28550	21	879	AT1G67430.1
LcRBContig01231	5	-	Gm14	7747212	Glyma14g09680	24	936	AT4G24230.6
LcRBContig01232	0	-	Gm14	4343862	Glyma14g06040	21	495	AT4G05440.1
LcRBContig01233	15	-	Chr2	1664629	Medtr2g008610	58	1010	AT1G15820.1
LcRBContig01234	9	+	Chr8	25933405	Medtr8g091910	27	924	AT1G74050.1
LcRBContig01235	2	+	Chr8	29411510	Medtr8g101560	12	633	AT4G29680.1
LcRBContig01236	9					28	479	AT2G28110.1
LcRBContig01237	4	+	Chr2	26077490	Medtr2g085210	20	773	AT3G15354.1
LcRBContig01238	1	-	Gm17	6612822		28	1067
LcRBContig01239	6	-	Gm14	28405266	Glyma14g23920	27	630	AT1G77580.2
LcRBContig01240	0	+	Chr5	14889604	Medtr5g035190	21	835	AT1G07420.2
LcRBContig01241	6	-	Gm19	41495717	Glyma19g33870	24	1061	AT4G02790.1
LcRBContig01242	0	+	Gm02	9946594	Glyma02g11740	28	782	AT1G14330.1
LcRBContig01243	6	+	Gm14	49354558	Glyma14g40400	10	607	AT1G75750.1
LcRBContig01244	2	+	Chr8	26703247	Medtr8g093330	22	765	AT3G18680.1
LcRBContig01245	4	+	gi|218749975|gb|AC233669.2|	42041		19	654
LcRBContig01246	0	-	Chr3	34501586	Medtr3g099130	23	878	AT5G63480.1
LcRBContig01247	2	+	Chr6	1302333	Medtr6g007340	27	626	AT2G20780.1
LcRBContig01248	5	+	Chr4	23239055	Medtr4g073080	23	465	AT4G35050.1
LcRBContig01249	9	+	Chr4	24051351	Medtr4g075150	21	488	AT5G23210.2
LcRBContig01250	0	+	Chr2	14085216	Medtr2g038310	26	597	AT4G29900.1
LcRBContig01251	5	+	Chr2	216421	Medtr2g005570	8	1026	AT1G09640.1
LcRBContig01252	3	-	Gm08	44622396	Glyma08g45210	34	452	AT3G46970.1
LcRBContig01253	4	-	Chr6	17388831	Medtr6g077820	65	1552	AT5G23250.1
LcRBContig01254	3	+	Gm05	33056983	Glyma05g27190Glyma05g27180	21	845	AT1G14920.1
LcRBContig01255	5	-	Gm12	2137722	Glyma12g03250	14	709	AT5G48655.3
LcRBContig01256	0	-	Chr5	24165267	Medtr5g059940	16	551
LcRBContig01257	5	-	gi|242247705|gb|AC229724.12|	48616		48	892	AT3G20362.1
LcRBContig01258	1	+	Chr1	20309543	Medtr1g080430	20	638	AT3G04340.1
LcRBContig01259	0	-	Chr5	5774783	Medtr5g016770	19	932	AT4G36910.1
LcRBContig01260	0					27	624
LcRBContig01261	4	+	Chr8	30810322	Medtr8g104480	18	521	AT2G27320.1
LcRBContig01262	0					2	369
LcRBContig01263	4	+	Chr3	31493675	Medtr3g092090	15	600	AT5G53550.1
LcRBContig01264	5	+	Chr5	7755960	Medtr5g020890	27	637	AT5G66460.1
LcRBContig01265	8	+	gi|218749968|gb|AC233660.2|	164875		42	791	AT5G35530.1
LcRBContig01266	0	-	Gm13	41082303	Glyma13g40580	16	543	AT3G45850.1
LcRBContig01267	1	+	Chr1	17066412	Medtr1g068730Medtr1g068740	30	1733	AT3G53610.3
LcRBContig01268	30	+	Chr7	22536201	Medtr7g079740	71	1476	AT3G22640.1
LcRBContig01269	3	-	Gm20	34492376	Glyma20g24850	27	790	AT3G02540.1
LcRBContig01270	0	+	Gm06	18662780	Glyma06g22010	4	535	AT1G18650.1
LcRBContig01271	10	-	Chr1	33981273	Medtr1g116650	20	705	AT2G43330.1
LcRBContig01272	4	+	Gm16	6426858	Glyma16g07140	16	490	AT5G40660.1
LcRBContig01273	2	+	Chr3	27345051	Medtr3g084310	26	1106	AT4G13930.1
LcRBContig01274	15	+	Gm07	13115479	Glyma07g13900	22	814	AT4G16830.1
LcRBContig01275	10	-	Chr2	32989108	Medtr2g102370	24	749	AT1G15670.1
LcRBContig01276	4	+	Chr5	39453233	Medtr5g092700	23	866	AT1G31340.1
LcRBContig01277	16	+	Gm09	3357608	Glyma09g04550	21	748
LcRBContig01278	4	-	Chr4	34132557	Medtr4g098500	32	835	AT1G32540.3
LcRBContig01279	0	-	Chr1	31980087	Medtr1g108640	14	787	AT3G03280.1
LcRBContig01280	8					24	932	AT1G08580.1
LcRBContig01281	7	-	Chr8	3329770	Medtr8g014910	23	658	AT3G16370.1
LcRBContig01282	0	-	Chr8	25704686	Medtr8g091410	5	533	AT4G39710.1
LcRBContig01283	1	-	Gm20	33168342	Glyma20g23260	23	1060	AT3G55390.1
LcRBContig01284	20	-	Chr4	3772281	Medtr4g015570	43	1187	AT5G01530.1
LcRBContig01285	2	+	Chr5	33729908	Medtr5g081150	23	519
LcRBContig01286	7					25	624
LcRBContig01287	0	-	Chr3	17348623	Medtr3g055610	14	862	AT4G26690.1
LcRBContig01288	3	+	Chr5	41510418	Medtr5g097180	21	521	AT1G15000.1
LcRBContig01289	4	+	Chr5	4396075	Medtr5g014070	16	917	AT5G56940.1
LcRBContig01290	0	-	Chr3	23522200	Medtr3g072670	32	1231	AT1G77670.1
LcRBContig01291	2					10	606
LcRBContig01292	8	-	Chr4	44692622	Medtr4g128050	16	582	AT4G30220.1
LcRBContig01293	4	+	Gm20	33683313	Glyma20g23960	27	492	AT4G35140.1
LcRBContig01294	12	+	Chr8	31083778	Medtr8g104990	32	1354	AT2G01660.1
LcRBContig01295	3	+	Chr3	31099780	Medtr3g091380	32	859	AT3G49220.1
LcRBContig01296	5	-	Chr5	14333921	Medtr5g034130	12	956	AT3G62290.1
LcRBContig01297	4					8	546	AT5G57815.1
LcRBContig01298	3	+	Chr4	34769619	Medtr4g100800	28	721	AT4G17330.1
LcRBContig01299	5	+	Gm02	12112643	Glyma02g13790	26	803	AT2G04030.1
LcRBContig01300	5	-	Chr1	9723222	Medtr1g035040	37	1576	AT1G20970.1
LcRBContig01301	4					24	450
LcRBContig01302	2	+	Chr3	23394643	Medtr3g072480	16	1393	AT4G08310.1
LcRBContig01303	4	-	Chr5	5531347	Medtr5g016250	29	1781	AT5G05250.1
LcRBContig01304	2	+	Chr3	32714773	Medtr3g095210	22	1088	AT1G43130.1
LcRBContig01305	3	-	Chr4	28768267	Medtr4g083980	25	854	AT4G19860.1
LcRBContig01306	7	+	Gm03	45786126	Glyma03g39840	20	782	AT5G48240.2
LcRBContig01307	2	+	Gm13	38229112	Glyma13g37040	4	611	AT2G20585.1
LcRBContig01308	5	-	Chr8	5725710	Medtr8g022710	21	500
LcRBContig01309	2	+	Gm20	41751680	Glyma20g33120	36	1131	AT5G04500.1
LcRBContig01310	12					12	696	AT4G18596.1
LcRBContig01311	12	+	Gm08	7763084		35	1340	AT1G67680.1
LcRBContig01312	0					5	486	AT4G29900.1
LcRBContig01313	8	-	Chr5	31104808	Medtr5g075490	21	506	AT3G10880.1
LcRBContig01314	3	+	Gm02	9551621	Glyma02g11330	14	670	AT1G13220.2
LcRBContig01315	2	-	Chr4	27108385	Medtr4g080840	25	833	AT5G54770.1
LcRBContig01316	9	+	Gm18	9301663	Glyma18g10430	45	638	AT5G55120.1
LcRBContig01317	5	-	Chr2	3488891	Medtr2g012810	23	882	AT1G61150.1
LcRBContig01318	2	-	Chr4	3242299	Medtr4g014540	6	567
LcRBContig01319	0	+	Chr4	28252860	Medtr4g083030	28	514	AT2G03480.2
LcRBContig01320	0	-	Chr1	170024	Medtr1g005060	55	2378	ATMG00580.1
LcRBContig01321	10	+	Gm19	40233698	Glyma19g32500	30	802	AT1G51200.2
LcRBContig01322	9	-	Chr4	28338374	Medtr4g083210	30	1043	AT1G55570.1
LcRBContig01323	2	+	Gm11	15481191	Glyma11g18870	23	562	AT2G27730.1
LcRBContig01324	2	-	Gm04	41101122	Glyma04g34850	29	842
LcRBContig01325	11	+	Chr5	28147215	Medtr5g068780	10	812	AT1G33140.1
LcRBContig01326	5	-	Chr7	5353165	Medtr7g021850	22	534	AT1G60690.1
LcRBContig01327	2	+	Gm02	50319192	Glyma02g46330	23	644	AT5G55180.1
LcRBContig01328	12	-	Chr7	30077335	Medtr7g093910	15	966	AT1G54690.1
LcRBContig01329	5					13	464	AT4G39710.1
LcRBContig01330	2	-	Gm08	5490031	Glyma08g07660	22	612	AT1G34750.1
LcRBContig01331	8	-	Chr3	40197229	Medtr3g111110	23	1048	AT1G27530.1
LcRBContig01332	6	+	gi|218749968|gb|AC233660.2|	78716		14	715	AT1G25510.1
LcRBContig01333	22	-	Chr8	11991774	Medtr8g045890	28	639
LcRBContig01334	1	-	Gm16	33800544	Glyma16g30160	30	563	AT5G52410.2
LcRBContig01335	4	-	Chr5	2310266	Medtr5g009930	21	601	AT4G11260.1
LcRBContig01336	10	+	Chr1	5837686	Medtr1g019110	21	680	AT5G67190.1
LcRBContig01337	4	+	Gm12	2199484	Glyma12g03320	21	814	AT1G60860.1
LcRBContig01338	14	+	Chr5	1068735	Medtr5g007350	68	2578	AT1G65010.1
LcRBContig01339	1	+	Chr3	34283467	Medtr3g098730	28	528	AT5G50900.1
LcRBContig01340	2	+	Gm09	3365783	Glyma09g04560	27	800	AT3G16850.1
LcRBContig01341	7	-	Chr3	20167041	Medtr3g064090	41	872	AT3G02720.1
LcRBContig01342	0	-	Gm13	43410802	Glyma13g43830	12	584	AT1G80360.1
LcRBContig01343	0					4	513	AT1G15780.1
LcRBContig01344	2	-	Chr5	2427899	Medtr5g010190	15	920	AT4G11560.1
LcRBContig01345	0	+	Gm07	42827545	Glyma07g37950	27	471
LcRBContig01346	0	-	Chr6	17442176	Medtr6g077930	22	491
LcRBContig01347	0	+	Chr1	30994344	Medtr1g105090	3	441	AT5G06290.1
LcRBContig01348	2	+	Chr7	34055812	Medtr7g108330	24	665
LcRBContig01349	5					17	500	AT3G10940.1
LcRBContig01350	0	-	Chr4	19925419	Medtr4g063570	20	670	AT5G59960.1
LcRBContig01351	4	-	Chr1	17981230	Medtr1g072130	20	484	AT5G36670.1
LcRBContig01352	2	+	Gm16	33589929	Glyma16g29930	30	929	AT5G23950.1
LcRBContig01353	4	-	Chr3	27343876	Medtr3g084310	25	1033	AT4G13930.1
LcRBContig01354	6	+	Gm05	40514419	Glyma05g36700	13	629	AT5G42050.1
LcRBContig01355	1	+	Chr7	22036996	Medtr7g078730	19	991	AT1G01540.2
LcRBContig01356	1	+	Gm08	669043	Glyma08g01140Glyma08g01160	14	852	AT5G50920.1
LcRBContig01357	6	+	Chr3	38855428	Medtr3g108630	25	802	AT4G31130.1
LcRBContig01358	1					27	526
LcRBContig01359	2	-	Chr3	32423866	Medtr3g094710	32	495	AT5G10020.2
LcRBContig01360	0	+	Chr2	29060940	Medtr2g093960	24	498
LcRBContig01361	2	-	Chr3	14736230	Medtr3g048940	27	1093	AT2G42780.1
LcRBContig01362	6	-	Gm03	23957810	Glyma03g18770	42	1903	AT4G13160.1
LcRBContig01363	11	-	Gm01	34545784	Glyma01g26300	21	846	AT3G53990.1
LcRBContig01364	1	-	Gm14	32742492	Glyma14g26690	30	945	AT1G43890.3
LcRBContig01365	1	-	Chr7	37135463	Medtr7g114310	18	524
LcRBContig01366	7	+	Chr4	33660377	Medtr4g097500	18	513	AT5G65840.1
LcRBContig01367	0	+	Chr5	26010743	Medtr5g064340	15	1055	AT4G08950.1
LcRBContig01368	1	+	Gm11	16871881	Glyma11g20040	3	474	AT5G60790.1
LcRBContig01369	3	-	Gm17	38955392	Glyma17g35000	24	527	AT5G11710.1
LcRBContig01370	1					15	741	AT1G28110.2
LcRBContig01371	7	-	Chr3	15031535	Medtr3g049410	34	1278	AT4G27070.1
LcRBContig01372	1	-	Gm13	35571046	Glyma13g33910	30	789	AT1G10390.2
LcRBContig01373	4	-	Chr7	33645240	Medtr7g104800	19	546
LcRBContig01374	2	-	Chr7	22445275	Medtr7g079520	19	839	AT3G54900.1
LcRBContig01375	0					6	443
LcRBContig01376	7	+	Chr8	21429806	Medtr8g077440	40	829	AT3G51010.1
LcRBContig01377	3	+	Chr2	27925090	Medtr2g089170	10	687	AT5G05410.2
LcRBContig01378	8					24	538	AT5G51720.1
LcRBContig01379	1	+	Gm06	44089335	Glyma06g40860	26	492	AT4G27260.1
LcRBContig01380	7	+	Chr4	18339674	Medtr4g059710	34	755	AT1G07980.1
LcRBContig01381	1	+	Chr3	28251772	Medtr3g086130	19	793	AT1G24440.1
LcRBContig01382	8	-	Chr7	27372841	Medtr7g088680	46	895	AT5G13850.1
LcRBContig01383	5	-	Chr8	20003077	Medtr8g074590	23	525
LcRBContig01384	2	+	Chr6	18879522	Medtr6g082080	20	551	AT5G60990.1
LcRBContig01385	12	-	Chr3	34052655	Medtr3g098420	64	1820	AT5G07350.1
LcRBContig01386	0	-	Gm09	41656803	Glyma09g35730	10	543	AT5G55300.1
LcRBContig01387	4	-	Chr8	6455660	Medtr8g026680	28	849
LcRBContig01388	1	-	Chr1	2381623	Medtr1g011510	13	603	AT4G32590.1
LcRBContig01389	3	+	Gm11	35112682	Glyma11g33320	17	597	AT3G51270.1
LcRBContig01390	0	+	Chr4	24155301	Medtr4g075340	4	627	AT2G16595.1
LcRBContig01391	1	-	Chr8	29430022	Medtr8g101600	20	509	AT2G19580.1
LcRBContig01392	11	+	Chr1	3330905	Medtr1g013400	37	1266	AT4G31750.1
LcRBContig01393	13	+	Chr3	9571421	Medtr3g031370	28	603	AT1G07020.1
LcRBContig01394	0	+	Chr5	9491086	Medtr5g024240	22	615	AT2G17550.2
LcRBContig01395	10	+	Chr2	27911696	Medtr2g089140	23	1122	AT4G03210.1
LcRBContig01396	1	+	Chr3	35504977	Medtr3g100940	22	1085	AT1G47640.1
LcRBContig01397	21	+	Chr4	5761834	Medtr4g021290	54	847	AT5G39850.1
LcRBContig01398	6	-	Chr4	43036600	Medtr4g123950	17	533
LcRBContig01399	11	+	Chr4	627290	Medtr4g006140	77	1944	ATCG01010.1
LcRBContig01400	5	-	Chr4	16904881	Medtr4g055270	15	805	AT2G44860.2
LcRBContig01401	7	-	Chr5	42053492	Medtr5g098420	11	980	AT4G12730.1
LcRBContig01402	6	-	Gm01	54729734	Glyma01g43850	20	790	AT3G03100.1
LcRBContig01403	0	+	Chr5	14509198	Medtr5g034430	5	448
LcRBContig01404	12	-	Chr4	44151247	Medtr4g127160	33	836	AT5G57120.1
LcRBContig01405	15					42	753
LcRBContig01406	2	+	Gm12	33863854	Glyma12g30230	15	898	AT2G28150.1
LcRBContig01407	3					24	1091	AT4G27470.1
LcRBContig01408	1	-	Chr5	8670228	Medtr5g022610	28	527	AT2G17790.1
LcRBContig01409	3	-	Gm08	7397964		13	514	AT3G14420.6
LcRBContig01410	3	-	Chr3	9743501	Medtr3g031740	33	1318	AT5G58470.2
LcRBContig01411	0	-	Chr1	3345929	Medtr1g013440	17	735	AT5G39600.1
LcRBContig01412	1	+	Chr8	19204384	Medtr8g072890	30	853	AT5G48600.1
LcRBContig01413	0	+	Chr8	676257	Medtr8g006290	26	671	AT3G60450.1
LcRBContig01414	4	+	Gm13	23240236	Glyma13g19760	28	859	AT5G02710.1
LcRBContig01415	0					11	508	AT5G14170.1
LcRBContig01416	8	+	Chr4	31846295	Medtr4g092770	39	889	AT5G64500.1
LcRBContig01417	0	+	Chr3	38959608	Medtr3g108790	15	523	AT1G71230.1
LcRBContig01418	11	-	Chr2	33860316	Medtr2g103960	40	703	AT1G80070.1
LcRBContig01419	4	-	Chr1	18891691	Medtr1g074990	29	554	AT3G01680.1
LcRBContig01420	0					3	517
LcRBContig01421	5	-	Chr4	40197640	Medtr4g116070	15	459	AT5G34940.2
LcRBContig01422	7	+	Chr7	2116916	Medtr7g010580	20	681	AT5G15230.1
LcRBContig01423	17	-	Chr5	2411915	Medtr5g010150	23	1042	AT4G23400.1
LcRBContig01424	0					8	502	AT1G15780.1
LcRBContig01425	2	-	Chr1	1665445	Medtr1g008860	2	467	AT5G24810.1
LcRBContig01426	1					2	470	AT1G02410.1
LcRBContig01427	7	+	Chr6	11152402	Medtr6g054890	10	560	AT3G48890.1
LcRBContig01428	0					7	520	AT2G46380.1
LcRBContig01429	0	+	Chr8	18460830	Medtr8g070760	21	490	AT1G14570.1
LcRBContig01430	0	+	Chr8	27956367	Medtr8g095870	10	750	AT1G77380.1
LcRBContig01431	2	-	Gm17	32520493	Glyma17g29730	17	489	AT2G24490.2
LcRBContig01432	9	-	Gm20	33253342	Glyma20g23370	22	760	AT5G23420.1
LcRBContig01433	10	-	Chr2	4361652	Medtr2g014400	25	1010	AT1G28400.1
LcRBContig01434	6	-	Chr1	302026	Medtr1g005600	35	1863	ATMG01190.1
LcRBContig01435	11	-	Gm19	8196319	Glyma19g06960	35	766	AT5G38220.3
LcRBContig01436	7	-	Chr2	3116294		23	767	AT4G21580.2
LcRBContig01437	3	-	Chr4	39718992	Medtr4g115120	17	494	AT5G15080.1
LcRBContig01438	4	-	Chr7	33943829		21	569	AT2G47890.1
LcRBContig01439	1	-	Chr3	31390622	Medtr3g091920	23	538	AT1G09150.1
LcRBContig01440	4	-	Gm10	46986717	Glyma10g39250	26	984	AT3G22530.1
LcRBContig01441	0					16	460
LcRBContig01442	2	-	Chr3	34986525	Medtr3g100050	17	493
LcRBContig01443	3	+	Gm15	807856	Glyma15g01320	3	569	AT3G15670.1
LcRBContig01444	0	-	Chr3	40287424	Medtr3g111330	18	518
LcRBContig01445	1	+	Chr8	10477511	Medtr8g041570	26	478	AT5G12120.1
LcRBContig01446	0	-	Chr8	31553843	Medtr8g105900	18	549	AT1G16020.1
LcRBContig01447	5	-	Chr7	30875946	Medtr7g099030	26	736	AT5G43940.1
LcRBContig01448	6	-	Chr5	37595293	Medtr5g088980	26	725	AT2G26760.1
LcRBContig01449	8	-	Gm08	6550633	Glyma08g09170	29	864	AT1G31070.2
LcRBContig01450	6	-	gi|218749965|gb|AC233655.2|	118542		18	553	AT2G35736.1
LcRBContig01451	9	+	Chr4	22290787	Medtr4g070910	38	1043	AT5G27120.1
LcRBContig01452	8	-	Chr2	4326236	Medtr2g014340	18	780
LcRBContig01453	0	+	Chr5	5330529	Medtr5g015880	17	1008	AT3G49940.1
LcRBContig01454	7	+	Chr3	39567687	Medtr3g109630	23	513
LcRBContig01455	1	+	Chr3	32726419	Medtr3g095230	18	534
LcRBContig01456	8					13	527	AT1G49410.1
LcRBContig01457	6	-	Gm12	38511435	Glyma12g35390	34	756	AT5G53850.2
LcRBContig01458	0	+	Chr1	8103641	Medtr1g025110	18	523	AT1G47830.1
LcRBContig01459	6					13	632	AT5G06060.1
LcRBContig01460	1					19	689
LcRBContig01461	1					15	586	AT1G55620.2
LcRBContig01462	3	-	Gm18	5430753	Glyma18g06770	21	715	AT1G07110.1
LcRBContig01463	2	-	Chr2	32058294	Medtr2g100510	21	720	AT1G51780.1
LcRBContig01464	8	-	Chr7	37424031	Medtr7g114980	9	1044	AT1G60710.1
LcRBContig01465	1	+	Chr3	39210178	Medtr3g109290	20	544	AT5G67490.1
LcRBContig01466	3	-	Gm08	45517651	Glyma08g46400	32	1404	AT3G25070.1
LcRBContig01467	1	+	Chr7	25557520	Medtr7g085220	26	606
LcRBContig01468	1	+	Chr2	28646664	Medtr2g093060	19	621
LcRBContig01469	9	+	Chr4	30328019	Medtr4g087540	24	699
LcRBContig01470	3	+	Chr2	1063375	Medtr2g007330	16	783	AT1G71240.1
LcRBContig01471	0	+	Chr2	1769882	Medtr2g008840	4	503
LcRBContig01472	5	-	Gm20	42023313	Glyma20g33430	20	543
LcRBContig01473	0	+	Gm07	11035007	Glyma07g12660	17	495	AT2G44530.2
LcRBContig01474	7	+	Chr3	37555340	Medtr3g106180	20	779	AT2G32070.1
LcRBContig01475	14	+	Gm10	3074230	Glyma10g04070	22	799	AT4G14420.1
LcRBContig01476	0	+	Chr2	31833822	Medtr2g100090	2	385	AT2G19520.1
LcRBContig01477	5	+	Gm18	46261692	Glyma18g38610	31	1076	AT2G28840.2
LcRBContig01478	1	-	Chr7	31666385	Medtr7g100510	24	1021	AT1G13960.2
LcRBContig01479	0	+	Chr5	36917847	Medtr5g087520	10	746	AT5G08420.1
LcRBContig01480	2					10	546	AT1G67420.1
LcRBContig01481	3	-	Chr2	21366434	Medtr2g066050	21	706	AT1G16280.1
LcRBContig01482	9	-	Chr3	43096914	Medtr3g118210	30	963	AT2G43030.1
LcRBContig01483	0					10	814
LcRBContig01484	11	-	Chr7	3297164	Medtr7g013100	30	1078	AT5G15530.1
LcRBContig01485	4	-	Gm07	14486650	Glyma07g14730	20	625	AT1G02070.1
LcRBContig01486	3					12	674	AT3G54360.1
LcRBContig01487	0	+	Chr4	7855531	Medtr4g026490	15	507	AT4G00150.1
LcRBContig01488	0	+	Chr3	20847326	Medtr3g065330	17	1029	AT1G14860.1
LcRBContig01489	2	+	Chr3	43206080	Medtr3g118500	21	669	AT2G45250.1
LcRBContig01490	12	-	Gm15	47067637	Glyma15g40110	100	2180	AT1G55490.2
LcRBContig01491	0	+	Chr1	33124785	Medtr1g114320	12	983	AT3G19950.1
LcRBContig01492	13	-	Chr8	2070944	Medtr8g011890	24	745	AT5G09920.1
LcRBContig01493	0					5	511
LcRBContig01494	1					18	574
LcRBContig01495	1	+	Chr5	5808192	Medtr5g016810	32	871
LcRBContig01496	0					24	718	AT1G55770.1
LcRBContig01497	4	-	Chr7	24815749	Medtr7g083790	19	978	AT5G14040.1
LcRBContig01498	3	+	Gm17	24773120	Glyma17g24410	27	637	AT5G20950.2
LcRBContig01499	7	+	Chr7	14503255	Medtr7g055600	26	744	AT3G25140.1
LcRBContig01500	6	+	Gm10	6779761	Glyma10g07980	26	842	AT5G46020.1
LcRBContig01501	0					3	347
LcRBContig01502	0					10	614	AT4G32940.1
LcRBContig01503	0	-	Chr5	19396587	Medtr5g045190	20	568	AT1G69220.2
LcRBContig01504	1	+	Chr2	10319220	Medtr2g030400	14	500	AT5G04460.1
LcRBContig01505	1	+	Chr4	46688434	Medtr4g132200	26	940	AT4G27500.1
LcRBContig01506	4	+	Chr1	18538756	Medtr1g073110	24	919	AT2G37060.3
LcRBContig01507	6	+	Gm09	42408842	Glyma09g36770	28	665	AT5G61670.2
LcRBContig01508	0	+	Chr5	39814146	Medtr5g093560	12	495	AT5G55100.1
LcRBContig01509	2	-	Chr2	12176845	Medtr2g034810	21	702	AT5G26910.1
LcRBContig01510	6	-	Chr7	29999923	Medtr7g093740	36	694	AT3G12010.1
LcRBContig01511	2	+	Chr3	18677916	Medtr3g060670	21	496	AT1G55840.1
LcRBContig01512	2	+	Chr7	20368754	Medtr7g075270	59	1543	AT3G60900.1
LcRBContig01513	1	+	Chr4	35862580	Medtr4g103610	21	559	AT4G24840.1
LcRBContig01514	7	+	Chr7	18424654	Medtr7g070860	19	659	AT2G36790.1
LcRBContig01515	0					15	480
LcRBContig01516	8	-	Chr4	45944506	Medtr4g130770	43	1364	AT4G30600.1
LcRBContig01517	0	-	Chr4	19424080	Medtr4g062100	27	573	AT1G07710.1
LcRBContig01518	5					30	450
LcRBContig01519	3	+	Chr7	10090941	Medtr7g035020	18	836	AT1G33420.1
LcRBContig01520	2	-	Gm10	45673274	Glyma10g37760	21	517	AT4G11410.1
LcRBContig01521	6	-	Chr8	32398092	Medtr8g107620	36	1158	AT1G14700.1
LcRBContig01522	1	+	Chr1	28439420	Medtr1g098790	18	621	AT1G25280.1
LcRBContig01523	1	+	Gm12	9704876	Glyma12g11620	23	508	AT2G20890.1
LcRBContig01524	0	-	Gm09	41885629	Glyma09g36000	14	498	AT1G70330.1
LcRBContig01525	4	+	Chr7	3172840	Medtr7g012790	26	1180	AT5G39360.1
LcRBContig01526	3	+	Gm18	2695472	Glyma18g03890	31	736	AT2G39750.1
LcRBContig01527	6	-	Chr5	39207208	Medtr5g092160	24	696	AT3G20510.1
LcRBContig01528	2					2	466	AT2G39750.1
LcRBContig01529	2	-	Chr5	22081952	Medtr5g054950	24	511	AT1G71090.1
LcRBContig01530	2	+	Chr8	4373710	Medtr8g018770	19	541	AT1G54220.2
LcRBContig01531	7	-	Chr3	18925167	Medtr3g061170	29	614	AT3G13310.1
LcRBContig01532	1	-	Gm12	994525	Glyma12g01650	24	634	AT3G50790.1
LcRBContig01533	4	-	Gm11	401364	Glyma11g00780	54	1556	AT4G14920.1
LcRBContig01534	0	-	Chr4	36490701	Medtr4g106540	17	549	AT3G48160.2
LcRBContig01535	0	-	Chr8	7701114	Medtr8g032300	10	645	AT1G63220.1
LcRBContig01536	7	-	Chr1	27723126	Medtr1g096170	16	598
LcRBContig01537	4	-	Chr7	38070668	Medtr7g116990	22	611	AT4G33520.1
LcRBContig01538	2	-	Gm20	36075237	Glyma20g26720	21	1091	AT2G18990.1
LcRBContig01539	2	+	Gm04	23395932	Glyma04g20620	21	730	AT2G26640.1
LcRBContig01540	7					9	767
LcRBContig01541	4	+	Chr7	25477448	Medtr7g085070	34	1018	AT3G04090.1
LcRBContig01542	4	-	Chr4	46565832	Medtr4g131970	18	489	AT3G19130.1
LcRBContig01543	4	+	Chr1	33248942	Medtr1g114540	42	1245	AT3G19960.1
LcRBContig01544	0	-	Chr7	21107272	Medtr7g076700	18	969	AT4G00630.1
LcRBContig01545	0	+	Chr1	18972216		25	516	AT3G01670.1
LcRBContig01546	3	-	Gm08	7397964		8	514	AT3G14420.6
LcRBContig01547	7	+	Chr4	19916132	Medtr4g063550	38	1443	AT5G02530.1
LcRBContig01548	0	-	Gm11	36207146	Glyma11g34350	18	743	AT2G44920.2
LcRBContig01549	1	-	Chr1	14697340	Medtr1g056180	22	532	AT3G11760.1
LcRBContig01550	0	-	Chr8	29292097	Medtr8g101360	2	450
LcRBContig01551	2	-	Chr2	30388192		31	966	AT5G59480.1
LcRBContig01552	0	-	Chr1	4526260	Medtr1g015930	29	969	AT5G52010.1
LcRBContig01553	3	-	Gm10	43353619	Glyma10g35160	13	719	AT2G39170.1
LcRBContig01554	7	-	Gm10	40715622	Glyma10g32250	42	1474	AT2G17230.1
LcRBContig01555	2	-	Chr3	33507448	Medtr3g096840	30	1535	AT1G77380.1
LcRBContig01556	7	+	Gm20	34085576	Glyma20g24400	21	1059	AT2G38700.1
LcRBContig01557	0					17	633
LcRBContig01558	0	-	Chr8	18283823	Medtr8g070490	22	711	AT5G25060.1
LcRBContig01559	3	+	Chr2	33645190	Medtr2g103500	19	738	AT1G29250.1
LcRBContig01560	4	+	Chr5	4001468	Medtr5g013420	18	605
LcRBContig01561	2	+	Gm13	20616226	Glyma13g16680	15	682	AT4G26060.1
LcRBContig01562	3	-	Gm18	54235524	Glyma18g44520	23	533	AT3G08720.2
LcRBContig01563	15	+	Chr1	7319588	Medtr1g023590	19	883	AT5G48760.2
LcRBContig01564	3	-	Chr7	34211084	Medtr7g108610	28	575	AT4G15802.1
LcRBContig01565	0					10	814
LcRBContig01566	10	+	Chr4	14848023	Medtr4g050490	47	699	AT1G08410.1
LcRBContig01567	8	-	Chr1	27412897	Medtr1g095600	35	1369	AT4G25030.2
LcRBContig01568	2	-	Chr8	27516098	Medtr8g095030	31	1665	AT5G63710.1
LcRBContig01569	5	-	Chr8	5445730	Medtr8g022050	33	540	AT3G14100.1
LcRBContig01570	8	+	Chr3	4866163	Medtr3g019150	21	686	AT3G27890.1
LcRBContig01571	10	+	Chr4	6614179	Medtr4g023000	37	957	AT2G44450.1
LcRBContig01572	1					14	731
LcRBContig01573	4	-	Chr7	31152454	Medtr7g099640	23	1604	AT4G29040.1
LcRBContig01574	5	-	Chr4	41593209	Medtr4g120020	15	612	AT3G06890.1
LcRBContig01575	2	-	Gm08	13283727	Glyma08g17810	47	1100	AT1G16470.2
LcRBContig01576	1	+	Chr5	22008834	Medtr5g054730	17	650	AT1G25530.1
LcRBContig01577	2	-	Chr7	29266342	Medtr7g092280	25	689	AT3G57650.1
LcRBContig01578	4	+	Gm20	71156	Glyma20g00260	27	603
LcRBContig01579	2	-	Chr2	12676760		24	732	AT4G20130.1
LcRBContig01580	3					18	504
LcRBContig01581	6	-	Gm03	36460559	Glyma03g28530	21	753	AT3G57050.2
LcRBContig01582	0					3	478	AT5G23940.1
LcRBContig01583	4					5	429
LcRBContig01584	10	+	Chr8	24464601	Medtr8g087710	37	1016	AT5G37820.1
LcRBContig01585	1	-	Gm17	6289009	Glyma17g08490	24	511	AT5G15490.1
LcRBContig01586	4	-	Gm15	12633703	Glyma15g16330	32	846	AT4G16070.1
LcRBContig01587	6	+	Chr5	1070791	Medtr5g007350	12	517
LcRBContig01588	10	+	Chr2	12385881	Medtr2g035320	37	720
LcRBContig01589	6	+	Chr5	8552647	Medtr5g022350	27	1288	AT4G38660.1
LcRBContig01590	4	-	Gm18	3209831		17	793	AT5G62950.1
LcRBContig01591	0					2	427
LcRBContig01592	3	+	Gm05	28602174	Glyma05g23100	22	863	AT5G65770.2
LcRBContig01593	5	+	Chr1	5268520	Medtr1g018020	16	590
LcRBContig01594	2					16	491
LcRBContig01595	9	-	Chr5	2364840	Medtr5g010020	26	904	AT5G52650.1
LcRBContig01596	2	-	Chr3	39179444	Medtr3g109250	28	638	AT4G31290.1
LcRBContig01597	2	+	Chr2	27431620	Medtr2g088230	19	588	AT2G05630.1
LcRBContig01598	4	+	Chr1	27985722	Medtr1g097850	38	787	AT1G74320.1
LcRBContig01599	0	+	Chr3	30644809	Medtr3g090600	25	944	AT5G53340.1
LcRBContig01600	0	+	Chr2	10228987	Medtr2g030240	23	532	AT1G30520.1
LcRBContig01601	0	+	Gm11	10598032	Glyma11g14840	27	817	AT1G07630.1
LcRBContig01602	0	-	Gm10	42243790		15	696	AT1G53350.1
LcRBContig01603	6	-	Chr2	12076914	Medtr2g034650	21	704	AT4G16150.1
LcRBContig01604	6	-	Gm09	7099313	Glyma09g08070	15	566	AT2G06025.1
LcRBContig01605	4					10	525	AT5G51040.1
LcRBContig01606	0	+	Gm13	36896148	Glyma13g35480	3	527	AT4G27450.1
LcRBContig01607	5	+	Gm13	36895671	Glyma13g35480	14	883	AT4G27450.1
LcRBContig01608	4	-	Chr2	9166884	Medtr2g028000	26	940	AT3G52155.1
LcRBContig01609	12	-	Chr4	28903597	Medtr4g084180	16	569	AT1G31170.2
LcRBContig01610	4	+	Chr7	6483697	Medtr7g024390	24	856	AT3G12580.1
LcRBContig01611	4	+	Chr5	19304404	Medtr5g044970	17	740	AT1G13690.1
LcRBContig01612	5	-	Chr4	1869089	Medtr4g009960	34	1474	AT1G15290.1
LcRBContig01613	0	+	Chr2	27257289	Medtr2g087870	18	523	AT3G21610.1
LcRBContig01614	0	+	Gm07	42349441	Glyma07g37210	19	551	AT4G16120.1
LcRBContig01615	2	-	Chr5	5232752	Medtr5g015690	18	829	AT5G67470.1
LcRBContig01616	0	+	Chr5	22746517	Medtr5g056550	11	494	AT1G77420.1
LcRBContig01617	2	-	Gm02	48476286	Glyma02g43750	3	520	AT5G55140.1
LcRBContig01618	5	+	Gm08	4461419	Glyma08g06280	22	498	AT4G21560.3
LcRBContig01619	3	+	Gm13	38505479	Glyma13g37420	41	1628	AT4G03430.1
LcRBContig01620	2	+	Gm13	27616056		15	485
LcRBContig01621	3	-	Chr4	38336055	Medtr4g112900	33	827	AT5G08160.1
LcRBContig01622	0	-	Chr8	31193868	Medtr8g105230	30	1023	AT1G24620.1
LcRBContig01623	1	+	Chr5	14951142	Medtr5g035360	50	1042	AT1G70210.1
LcRBContig01624	6	-	Chr4	32812859	Medtr4g095360	30	919	AT5G67360.1
LcRBContig01625	4	-	Chr2	6994704		20	478	AT4G21860.1
LcRBContig01626	0	+	Chr3	24945926	Medtr3g078090	15	572	AT1G70370.1
LcRBContig01627	3	-	Chr4	31222913	Medtr4g091290	70	929	AT1G12820.1
LcRBContig01628	0	-	Chr8	428384		16	530	AT5G01920.1
LcRBContig01629	2	-	Chr4	40457589		14	553
LcRBContig01630	0	-	Chr4	46941352	Medtr4g132700	25	641	AT1G12000.1
LcRBContig01631	1	+	Chr3	42748532	Medtr3g117490	16	664	AT2G16485.1
LcRBContig01632	1	-	Chr3	6601670	Medtr3g023110	18	565	AT2G41430.2
LcRBContig01633	4	+	Chr2	9204212	Medtr2g028050	34	1101	AT3G13340.1
LcRBContig01634	5					18	524
LcRBContig01635	2	+	Chr5	40107012	Medtr5g094210	13	454
LcRBContig01636	0	+	Chr7	35794501	Medtr7g111540	3	538	AT5G26600.1
LcRBContig01637	0					13	1311
LcRBContig01638	0	-	Chr3	33232729	Medtr3g096320	18	589	AT5G09310.1
LcRBContig01639	1	+	Gm19	41179791	Glyma19g33590	40	633	AT3G06190.1
LcRBContig01640	0	-	Chr1	21968695	Medtr1g084020	27	500	AT5G26860.1
LcRBContig01641	6	-	Chr8	25737205	Medtr8g091470	32	741	AT2G22125.1
LcRBContig01642	3	+	Chr2	28742343	Medtr2g093220	24	755
LcRBContig01643	1	-	Gm15	35191904	Glyma15g31750	32	923	AT1G79340.1
LcRBContig01644	1	+	Gm08	31443175	Glyma08g34520	15	496	AT5G11750.1
LcRBContig01645	6	+	Chr8	29036292	Medtr8g100160	36	576
LcRBContig01646	9	-	Chr3	26925139		25	719	AT3G13400.1
LcRBContig01647	6	+	Chr8	4309394	Medtr8g018690	13	496	AT3G22400.1
LcRBContig01648	6	+	Chr4	42839214	Medtr4g123600	21	944	AT3G17310.1
LcRBContig01649	0	-	Chr8	30540192	Medtr8g103950	4	517	AT3G18480.1
LcRBContig01650	6	+	Chr8	17072445	Medtr8g067280	36	902	AT5G46760.1
LcRBContig01651	4	+	Gm12	4713890	Glyma12g06920	35	1582	AT2G28800.1
LcRBContig01652	1	+	Chr7	20707865	Medtr7g075890	17	581	AT4G00230.1
LcRBContig01653	8	+	Chr1	27357183	Medtr1g095500	11	1348	AT2G17570.1
LcRBContig01654	8	-	Chr7	29888115	Medtr7g093500	17	1437	AT3G12050.1
LcRBContig01655	1	-	Gm03	11271573	Glyma03g09660	20	570	AT3G07170.1
LcRBContig01656	0	-	Gm02	48476286	Glyma02g43750	13	474	AT5G55140.1
LcRBContig01657	1	-	Chr7	20027121	Medtr7g074680	32	724	AT2G38650.1
LcRBContig01658	0	+	Chr2	4995290	Medtr2g015840	9	849	AT3G49340.1
LcRBContig01659	1	-	Chr7	33619932		19	599
LcRBContig01660	13	+	Gm20	26541672	Glyma20g18890	25	841	AT1G04780.1
LcRBContig01661	7	+	Chr4	34679985	Medtr4g100630	31	986	AT5G47390.1
LcRBContig01662	1	+	Chr2	244587	Medtr2g005620	27	560	AT1G09840.6
LcRBContig01663	0	+	Gm15	10086099	Glyma15g13470	13	520	AT2G34690.1
LcRBContig01664	3	-	Chr1	30069049	Medtr1g101620	18	968	AT1G14610.1
LcRBContig01665	1	+	Chr2	4783268	Medtr2g015320	24	496	AT4G18465.1
LcRBContig01666	5	+	Chr4	40384068	Medtr4g116350	22	553	AT2G47910.2
LcRBContig01667	3	-	Chr3	34418062	Medtr3g098990	34	618	AT3G48710.1
LcRBContig01668	3	-	Gm03	5732960	Glyma03g05460	20	546	AT1G58170.1
LcRBContig01669	0					14	571
LcRBContig01670	13	+	Chr8	23390844	Medtr8g085560	25	986	AT2G44300.1
LcRBContig01671	1	-	Chr1	27351249	Medtr1g095500	23	612	AT1G50490.1
LcRBContig01672	1					18	617
LcRBContig01673	4	+	Gm20	42658513	Glyma20g34240	21	1060	AT2G05590.2
LcRBContig01674	2	-	Chr4	30425209	Medtr4g087740	19	722	AT1G29040.4
LcRBContig01675	0	-	Chr4	18385452	Medtr4g059840	13	690	AT5G60490.1
LcRBContig01676	7	+	Chr3	15416865	Medtr3g049970	17	1002	AT4G15480.1
LcRBContig01677	0	-	Gm11	10251647	Glyma11g14300	13	673
LcRBContig01678	0					2	423
LcRBContig01679	11					17	684	AT1G33810.1
LcRBContig01680	6	+	Gm16	30596384	Glyma16g26470	23	1479	AT3G02050.1
LcRBContig01681	8	-	Chr7	29580079	Medtr7g092890	25	821	AT2G42210.2
LcRBContig01682	7	+	Chr1	10827312	Medtr1g039970	76	2301	AT2G44160.1
LcRBContig01683	4	+	scaffold_41	74564	Glyma0041s00280	27	1279	AT3G49720.2
LcRBContig01684	0	+	Chr7	31352210	Medtr7g099920	16	486	AT4G11420.1
LcRBContig01685	0	+	Chr1	203513	Medtr1g005240	42	1618	ATMG00180.1
LcRBContig01686	5	-	Chr4	47124046	Medtr4g133070	10	537	AT5G20130.1
LcRBContig01687	0	-	Chr1	415649	Medtr1g006110	18	640	ATMG01360.1
LcRBContig01688	0	+	Chr4	15121550	Medtr4g051130	11	946	ATCG00190.1
LcRBContig01689	4	-	Chr8	21633019	Medtr8g077840	19	564	AT3G50670.1
LcRBContig01690	4					5	407	AT2G47890.1
LcRBContig01691	1	+	Chr3	41859225	Medtr3g116150	6	726	AT2G33585.1
LcRBContig01692	5	+	Chr4	34881427	Medtr4g100990	11	696	AT4G16563.1
LcRBContig01693	6	-	Chr3	39057277	Medtr3g109010	11	541	AT2G24580.1
LcRBContig01694	2	+	Chr8	26472250	Medtr8g092870	29	1204	AT5G64660.1
LcRBContig01695	16	-	Chr3	1671623	Medtr3g008820	27	898	AT5G62350.1
LcRBContig01696	0	-	Chr3	37389261	Medtr3g105950	28	631	AT5G25100.1
LcRBContig01697	0					24	645	AT3G18420.1
LcRBContig01698	5					15	525	AT2G26810.2
LcRBContig01699	4	-	Chr3	33161651	Medtr3g096190	21	1146	AT3G57000.1
LcRBContig01700	7	-	Chr1	30026779	Medtr1g101520	15	555
LcRBContig01701	4	+	Gm18	57662473	Glyma18g48170	20	516	AT5G48380.1
LcRBContig01702	4	+	Chr3	27870005	Medtr3g085400	16	967	AT5G11860.4
LcRBContig01703	3	+	Gm11	36593452	Glyma11g34780	27	473	AT2G39890.2
LcRBContig01704	1	+	Chr4	20428720	Medtr4g064740	21	1690
LcRBContig01705	3					24	735	AT2G34900.1
LcRBContig01706	1	+	Chr8	27837086	Medtr8g095600	25	487	AT5G07360.2
LcRBContig01707	10	-	Gm07	1509543	Glyma07g02180	16	601	AT3G16170.1
LcRBContig01708	4	-	Chr1	33115077	Medtr1g114290	34	847	AT1G50320.1
LcRBContig01709	0	+	Chr8	4015296	Medtr8g018150	27	928	AT1G50920.1
LcRBContig01710	7	+	Gm08	18254965	Glyma08g23970	5	834	AT1G50430.1
LcRBContig01711	10	-	gi|239916054|gb|AC202568.10|	82115		46	1135	AT1G16700.1
LcRBContig01712	0	-	Chr5	20781939	Medtr5g048350	32	768	AT1G69010.1
LcRBContig01713	0	-	Chr3	2261546	Medtr3g010190	15	684	AT1G55690.2
LcRBContig01714	3	-	Chr5	5590251	Medtr5g016330	14	553	AT4G34265.2
LcRBContig01715	2					14	858
LcRBContig01716	4	+	Chr3	11226463	Medtr3g034670	5	701	AT5G13800.1
LcRBContig01717	6	-	Gm06	1365761	Glyma06g02080	27	728	AT5G42310.1
LcRBContig01718	6	+	Chr3	19790445	Medtr3g062600	13	495	AT1G26910.1
LcRBContig01719	2	+	Gm10	44559982	Glyma10g36370	21	511	AT1G69640.1
LcRBContig01720	2	-	Gm10	50394255	Glyma10g43840	18	1080	AT5G13560.1
LcRBContig01721	0	-	Gm15	3248222		10	560	AT5G59750.1
LcRBContig01722	0	-	Gm19	42202980	Glyma19g34620	19	490	AT1G06150.1
LcRBContig01723	7	+	Gm11	32632275	Glyma11g31450	26	1140	AT5G58290.1
LcRBContig01724	6	-	gi|242118113|gb|AC235665.4|	38713		6	613	AT3G04840.1
LcRBContig01725	0					4	460	AT1G07980.1
LcRBContig01726	2	-	Chr1	28398541		25	988	AT1G74450.1
LcRBContig01727	6	+	Gm05	32234229	Glyma05g26230	39	1279	AT2G30950.1
LcRBContig01728	2	-	Chr2	14346352	Medtr2g038860	18	528	AT4G25810.1
LcRBContig01729	11	-	Gm04	38848267	Glyma04g33290	21	659	AT1G18730.1
LcRBContig01730	4	-	Gm19	46449060	Glyma19g39950	22	461	AT4G02340.1
LcRBContig01731	5	+	Chr4	15156500	Medtr4g051270	12	1082	ATCG00490.1
LcRBContig01732	1	+	Chr8	25997484	Medtr8g092040	22	699	AT2G21870.1
LcRBContig01733	4	+	Chr4	22975845	Medtr4g072160	27	971	AT1G75590.1
LcRBContig01734	5	+	Chr4	32813755	Medtr4g095360	10	918	AT5G67360.1
LcRBContig01735	8	-	Gm12	398349	Glyma12g00790	15	623	AT5G51460.1
LcRBContig01736	8	-	Gm13	23771087	Glyma13g20310	16	694	AT3G01390.2
LcRBContig01737	1	+	Gm13	36745169	Glyma13g35260	25	784	AT4G21700.1
LcRBContig01738	5	-	Gm15	8319007	Glyma15g11350	18	517	AT4G04860.1
LcRBContig01739	4	+	Gm10	33403734	Glyma10g25490	16	1041	AT4G13590.1
LcRBContig01740	2					21	549
LcRBContig01741	3	+	Chr3	35864232	Medtr3g101660	25	629
LcRBContig01742	0	+	Gm18	14961764	Glyma18g14970	27	430	AT5G19420.1
LcRBContig01743	5	-	Chr2	6090951	Medtr2g019080	14	881	AT5G46170.1
LcRBContig01744	2	+	Gm03	44809565	Glyma03g38460	18	974	AT2G46920.2
LcRBContig01745	11	+	Chr8	23331557	Medtr8g085380	30	1592	AT1G04850.1
LcRBContig01746	0	-	Chr8	20017184	Medtr8g074610	17	490	AT4G35733.1
LcRBContig01747	2	+	Chr7	21648896	Medtr7g077830	14	506	AT4G00370.1
LcRBContig01748	0	-	Gm10	46470578	Glyma10g38680	9	778	AT5G62190.1
LcRBContig01749	0	-	gi|281183499|gb|AC232874.5|	12648		7	592
LcRBContig01750	0					3	500
LcRBContig01751	10	+	Gm10	39087774	Glyma10g30420	10	580	AT5G28750.1
LcRBContig01752	5	+	Chr5	8717370	Medtr5g022700	22	1195	AT3G14390.1
LcRBContig01753	3	-	Chr1	27111111	Medtr1g095110	15	589	AT5G19290.1
LcRBContig01754	0	-	Chr2	32127196	Medtr2g100660	4	442	AT5G16180.1
LcRBContig01755	9	+	Gm10	40025566	Glyma10g31540	15	534	AT1G32900.1
LcRBContig01756	6	-	Chr5	2566338	Medtr5g010470	36	1824	AT1G09770.1
LcRBContig01757	5	-	Chr7	37344645	Medtr7g114810	18	1175	AT3G04830.1
LcRBContig01758	1	-	Gm06	15935107	Glyma06g19640	23	606	AT3G48050.2
LcRBContig01759	6	-	Chr3	31355912	Medtr3g091840	15	636	AT4G27745.1
LcRBContig01760	1	-	Chr2	11699343		16	781	AT5G49510.2
LcRBContig01761	2	-	Chr3	37837583	Medtr3g106700	13	508	AT2G25320.1
LcRBContig01762	8	-	Chr5	35691379		43	1158	AT1G50640.1
LcRBContig01763	1	-	Chr3	34143173	Medtr3g098600	17	567	AT5G50970.1
LcRBContig01764	4	+	Chr1	18476468	Medtr1g073030	19	546	AT2G33255.1
LcRBContig01765	0	+	Chr2	229948	Medtr2g005600	17	522
LcRBContig01766	0	-	Gm13	23491690	Glyma13g20020	19	487	AT5G60210.1
LcRBContig01767	13	+	Gm15	3018380	Glyma15g04300	17	746	AT2G28900.1
LcRBContig01768	8	-	Chr5	38985132	Medtr5g091720	14	540
LcRBContig01769	0	-	Chr3	12602846	Medtr3g041720	4	413	AT2G43760.3
LcRBContig01770	3	-	Gm01	3263610	Glyma01g03820	28	860	AT1G23800.1
LcRBContig01771	3	-	Chr2	33445958	Medtr2g103150	33	757	AT1G80230.1
LcRBContig01772	36	+	Gm08	22725808		58	1587	AT3G25570.1
LcRBContig01773	1					3	477
LcRBContig01774	3	+	Chr7	14946958	Medtr7g057250	18	1154	AT3G16840.1
LcRBContig01775	0	-	Chr3	26872020	Medtr3g083300	16	978	AT2G27040.1
LcRBContig01776	4	-	Chr6	12371094	Medtr6g059920	9	587	AT4G10280.1
LcRBContig01777	0	+	Chr7	10941875	Medtr7g037990	19	619	AT4G01330.1
LcRBContig01778	7	-	Gm08	18091958	Glyma08g23750	33	1149	AT2G01250.1
LcRBContig01779	2	+	Gm08	1170543	Glyma08g01810	26	794	AT5G41315.1
LcRBContig01780	1	-	Chr2	19141148	Medtr2g060830	5	834	AT5G35590.1
LcRBContig01781	1	-	Chr5	27495821	Medtr5g067410	19	530	AT1G58290.1
LcRBContig01782	5	+	Chr2	12288791	Medtr2g035070	20	1056	AT3G06760.1
LcRBContig01783	3	-	Chr7	28688767	Medtr7g091110	18	745
LcRBContig01784	5	+	Gm12	7427988	Glyma12g09680	14	950	AT5G22360.1
LcRBContig01785	4	-	Gm11	30959735	Glyma11g30080	19	557	AT5G58375.1
LcRBContig01786	1	+	Chr1	6460787	Medtr1g021270	6	490	AT5G42700.1
LcRBContig01787	0	+	Chr7	29310130	Medtr7g092360	17	677	AT3G20860.1
LcRBContig01788	0	+	Gm15	48728744	Glyma15g41600	6	488	AT3G61440.1
LcRBContig01789	8	+	Chr5	36956744	Medtr5g087590	46	1199	AT3G55360.1
LcRBContig01790	0	+	Gm09	14064948	Glyma09g12970	20	835	AT2G15580.1
LcRBContig01791	10	-	Chr6	15581261	Medtr6g072710	21	674	AT1G59950.1
LcRBContig01792	9	-	Chr7	36786748		16	742	AT3G06035.1
LcRBContig01793	3	-	Gm04	2347269	Glyma04g03210	20	561	AT1G10210.2
LcRBContig01794	3	-	Chr3	38898238	Medtr3g108690	18	587	AT2G24330.1
LcRBContig01795	0					15	661
LcRBContig01796	0	-	Gm08	15618691	Glyma08g20610	18	664	AT3G13870.1
LcRBContig01797	0	+	Gm20	45328490	Glyma20g37430	7	543	AT5G27320.1
LcRBContig01798	5	-	Gm07	15172838	Glyma07g15300	11	529	AT4G29160.3
LcRBContig01799	0					22	566
LcRBContig01800	0	+	Chr7	5559155	Medtr7g022310	8	548	AT1G27980.1
LcRBContig01801	1	-	Gm12	38359202	Glyma12g35240	20	580	AT4G21700.1
LcRBContig01802	6	+	Chr5	9437743	Medtr5g024180	29	730	AT1G20693.3
LcRBContig01803	1	-	Chr4	22102290	Medtr4g070400	20	672	AT4G39220.1
LcRBContig01804	5	+	Gm20	33690882	Glyma20g23970	13	830	AT5G27280.1
LcRBContig01805	2	+	Chr4	38500459	Medtr4g112940	20	714	AT2G26890.2
LcRBContig01806	9	+	Gm08	1747324	Glyma08g02550	38	1535	AT4G11080.1
LcRBContig01807	4	-	Chr3	42821508	Medtr3g117600	23	878	AT4G34730.1
LcRBContig01808	10	-	Chr6	10374304		11	631	AT5G52780.1
LcRBContig01809	2	+	Gm08	54179	Glyma08g00260Glyma08g00270	23	495
LcRBContig01810	0	-	Chr4	44766503	Medtr4g128220	28	753	AT4G30240.1
LcRBContig01811	0	+	Chr1	1922721	Medtr1g009380	2	342	AT2G24570.1
LcRBContig01812	0	+	Chr5	28941840	Medtr5g070670	30	747	AT5G09400.1
LcRBContig01813	7	+	Chr4	34124495	Medtr4g098490	21	658	AT1G32550.1
LcRBContig01814	3	+	Gm18	16132122	Glyma18g15950	15	631	AT2G02860.1
LcRBContig01815	0	+	Chr7	28852315	Medtr7g091420	20	604	AT5G48600.1
LcRBContig01816	4	+	Chr2	1740046	Medtr2g008810	19	886	AT5G09390.1
LcRBContig01817	0	+	Chr1	10063997	Medtr1g038340	3	515	AT1G33520.1
LcRBContig01818	4	+	Chr4	21393818	Medtr4g068080	44	1189	AT1G08450.1
LcRBContig01819	2	-	Gm05	33208907	Glyma05g27300	26	852	AT3G14420.2
LcRBContig01820	0	-	Chr3	26119018	Medtr3g080960	21	711	AT3G18750.2
LcRBContig01821	3	+	Chr1	5466519	Medtr1g018420	20	801	AT1G27730.1
LcRBContig01822	10	+	Gm16	37107990	Glyma16g34450	9	450	AT1G65960.2
LcRBContig01823	1	-	Chr1	31435470	Medtr1g106800	15	865	AT2G14690.1
LcRBContig01824	7	-	Gm20	44265443	Glyma20g36050	14	705	AT1G64720.1
LcRBContig01825	7	+	Chr7	35552924	Medtr7g111060	15	1118	AT4G01610.1
LcRBContig01826	0	+	Gm09	3963385	Glyma09g05180	26	492	AT4G02570.3
LcRBContig01827	0	-	Chr4	22032067	Medtr4g070270	8	597	AT1G19440.1
LcRBContig01828	1	-	Gm07	4628934	Glyma07g05920	9	573	AT4G27745.1
LcRBContig01829	3	+	Chr3	32119047	Medtr3g093380	43	1159	AT5G24650.1
LcRBContig01830	3	+	Chr7	27189725	Medtr7g088310	13	554	AT3G56950.1
LcRBContig01831	1					26	733
LcRBContig01832	6	+	Chr5	39944385	Medtr5g093860	37	1542	AT5G55230.1
LcRBContig01833	2					12	510
LcRBContig01834	0	+	Chr8	22400100	Medtr8g079560	25	827	AT4G33950.1
LcRBContig01835	5	+	Gm04	2253548	Glyma04g03090	33	935	AT1G09850.1
LcRBContig01836	1	-	Chr5	35761326	Medtr5g085200	18	524	AT5G16540.1
LcRBContig01837	6					15	693	AT4G25250.1
LcRBContig01838	1	+	Chr3	38363529	Medtr3g107860	13	662	AT2G25605.1
LcRBContig01839	0	-	Gm08	10268701	Glyma08g14130	6	545	AT2G22430.1
LcRBContig01840	1	+	Chr2	8752134	Medtr2g027090	10	569	AT5G47690.3
LcRBContig01841	0	+	Chr2	1769882	Medtr2g008840	11	495
LcRBContig01842	7	+	Chr1	9332492	Medtr1g031680	25	818	AT1G70780.1
LcRBContig01843	5	-	Gm19	49226912	Glyma19g43630	18	917	AT5G18480.1
LcRBContig01844	3	-	Chr2	8769679	Medtr2g027140	40	1398	AT5G47730.1
LcRBContig01845	6	+	Chr8	7092800	Medtr8g030530	30	880	AT1G01600.1
LcRBContig01846	5	+	Gm05	40639641	Glyma05g36900	44	868	AT4G23900.1
LcRBContig01847	0	+	Gm01	12866009	Glyma01g10080	22	491	AT5G15950.2
LcRBContig01848	1	-	Chr8	4337086	Medtr8g018730	13	930	AT1G55020.1
LcRBContig01849	6	+	Chr2	29599121	Medtr2g095750	42	1295	AT3G45010.1
LcRBContig01850	0	+	Gm14	4344273	Glyma14g06040	11	1168	AT4G05440.1
LcRBContig01851	3					26	442
LcRBContig01852	4	-	Chr7	31334842	Medtr7g099890	22	994	AT3G09470.2
LcRBContig01853	32	-	Chr6	5363605	Medtr6g023610	59	1334	AT2G47140.1
LcRBContig01854	3	-	gi|226372943|gb|AC235757.1|	171661		24	589	AT1G17720.1
LcRBContig01855	2	-	Chr7	7585995	Medtr7g027020	23	516	AT5G41050.1
LcRBContig01856	16	+	Chr4	18656882	Medtr4g060470	25	1329	AT5G60450.1
LcRBContig01857	3	+	Chr5	37021807	Medtr5g087720	20	829	AT5G21070.1
LcRBContig01858	0	-	Chr3	34408702	Medtr3g098980	9	582	AT5G41040.2
LcRBContig01859	8	-	Chr7	37064112	Medtr7g114210	15	530	AT3G05000.1
LcRBContig01860	2	+	Chr8	17905952	Medtr8g069150	37	1509	AT5G46070.1
LcRBContig01861	0	-	Gm11	4753423		21	534
LcRBContig01862	0	-	Chr4	43718568	Medtr4g124930	8	538
LcRBContig01863	2	-	Gm10	43313667	Glyma10g35140	25	1092	AT2G35630.1
LcRBContig01864	4	-	Chr1	19957117	Medtr1g079760	14	863	AT5G38890.1
LcRBContig01865	1	-	Gm18	22946007	Glyma18g20720	19	548	AT1G60780.1
LcRBContig01866	1	+	Chr4	29781266	Medtr4g086600	7	580	AT1G47500.1
LcRBContig01867	4	+	Gm10	50368368	Glyma10g43800	18	924	AT5G04530.1
LcRBContig01868	4	+	Chr4	15117441	Medtr4g051120	64	1604	ATCG00180.1
LcRBContig01869	1	-	Chr4	33827602	Medtr4g097880	20	774	AT5G65700.1
LcRBContig01870	2	+	Chr3	22070489	Medtr3g070100	3	628	AT3G55800.1
LcRBContig01871	0	-	Chr1	3345929	Medtr1g013440	4	511	AT5G39600.1
LcRBContig01872	2	+	Chr3	981375	Medtr3g007250	4	440
LcRBContig01873	3	-	Gm14	10962992	Glyma14g12220	8	429	AT4G31750.1
LcRBContig01874	0	+	Gm20	34469485	Glyma20g24820	15	518	AT3G25840.2
LcRBContig01875	1	+	Chr3	27010518	Medtr3g083600	14	500	AT1G04860.1
LcRBContig01876	1	-	Chr5	1378299	Medtr5g007970	31	1036	AT5G62030.1
LcRBContig01877	0					4	473
LcRBContig01878	2	+	Gm06	6538997	Glyma06g08960	22	810	AT4G32790.1
LcRBContig01879	11	-	Chr4	32322287	Medtr4g093820	20	507	AT2G14095.1
LcRBContig01880	0	+	Gm18	3222364	Glyma18g04470	21	881	AT3G17980.1
LcRBContig01881	3	+	Chr2	225978	Medtr2g005600	32	570
LcRBContig01882	3	-	Gm07	30382089	Glyma07g27370	14	593	AT1G34300.1
LcRBContig01883	0	+	Chr7	14493171	Medtr7g055560	19	542	AT3G25130.1
LcRBContig01884	0	+	Chr3	20708696	Medtr3g065110	17	533	AT3G52640.1
LcRBContig01885	2	+	Chr2	23030804	Medtr2g075410	15	923	AT4G18890.1
LcRBContig01886	1	+	scaffold_41	77744	Glyma0041s00280	2	436
LcRBContig01887	8					20	484
LcRBContig01888	6	-	Chr4	29262460	Medtr4g085540	40	906	AT4G34110.1
LcRBContig01889	7	-	Gm17	32302969	Glyma17g29620	20	949	AT4G31080.1
LcRBContig01890	3	-	Gm07	1618946	Glyma07g02360	15	513	AT1G78880.1
LcRBContig01891	5	-	Chr2	9691314	Medtr2g029030	29	1415	AT1G36320.1
LcRBContig01892	1	+	Chr8	15737839	Medtr8g062800	10	769	AT5G14920.1
LcRBContig01893	2	+	Chr8	28521675	Medtr8g098490	16	587	AT5G41190.1
LcRBContig01894	1	+	Gm08	38920877	Glyma08g39370	15	487	AT4G32180.1
LcRBContig01895	11	+	Chr5	9914072	Medtr5g025120	14	499	AT3G09630.1
LcRBContig01896	19	+	gi|242118113|gb|AC235665.4|	7603		24	914	AT1G03080.1
LcRBContig01897	2	-	Chr1	15793499		12	779	AT5G03795.1
LcRBContig01898	3	-	Chr4	44764165	Medtr4g128220	14	802
LcRBContig01899	4	-	Chr4	15067950	Medtr4g051000	19	766	AT4G28100.1
LcRBContig01900	2	-	Chr1	18083182	Medtr1g072320	26	717	AT4G09820.1
LcRBContig01901	2	+	Chr4	32757146	Medtr4g095260	21	524
LcRBContig01902	7					23	605	AT1G74560.1
LcRBContig01903	4	-	Chr1	24885389	Medtr1g090250	21	615	AT4G25140.1
LcRBContig01904	4	+	Chr2	6005580	Medtr2g018960	23	631
LcRBContig01905	0	-	Gm14	45428714	Glyma14g36210	17	735	AT1G09920.1
LcRBContig01906	7	+	Chr1	475370	Medtr1g006300	10	817	AT2G07775.1
LcRBContig01907	1	+	Gm03	35357636	Glyma03g27610	21	625
LcRBContig01908	10	-	Chr3	27017404	Medtr3g083620	32	1049	AT4G35160.1
LcRBContig01909	1	+	Chr1	23490451	Medtr1g087320	2	381	AT3G62580.1
LcRBContig01910	8	+	Chr4	22809228	Medtr4g071860	28	507	AT4G38970.1
LcRBContig01911	0	-	Chr3	20945594	Medtr3g065490	11	486
LcRBContig01912	5	-	Gm03	37422138	Glyma03g29440	30	1188	AT3G57520.1
LcRBContig01913	4	-	Chr7	23405744	Medtr7g081210	25	684
LcRBContig01914	10	-	Gm20	39741352	Glyma20g31070	36	1102	AT1G07140.1
LcRBContig01915	20	-	Chr5	1810793	Medtr5g009010	40	1445	AT5G12410.1
LcRBContig01916	0	+	Chr5	15288120	Medtr5g036080	16	842	AT1G70170.1
LcRBContig01917	0	+	Chr2	6957695	Medtr2g020820	4	481	AT4G15545.1
LcRBContig01918	4	-	Gm20	43583963	Glyma20g35310	16	624	AT5G43745.1
LcRBContig01919	1	-	Chr1	17518203	Medtr1g071260	18	657
LcRBContig01920	0	-	Chr5	37046586	Medtr5g087760	21	692	AT2G27080.2
LcRBContig01921	0					2	439
LcRBContig01922	0					21	515
LcRBContig01923	1	+	Gm06	3432433	Glyma06g04850	17	487	AT1G27450.2
LcRBContig01924	2	+	Gm08	14205295	Glyma08g18810	38	1601	AT3G14450.1
LcRBContig01925	6	+	Chr5	11825581	Medtr5g028850	18	709	AT2G35530.1
LcRBContig01926	7	-	Chr4	1944102	Medtr4g010100	62	1487	AT5G32440.1
LcRBContig01927	1	-	Chr6	2908522	Medtr6g012390	19	869	AT3G01170.1
LcRBContig01928	3	+	Chr7	16338708	Medtr7g061330	13	827	AT5G02320.1
LcRBContig01929	5	-	Chr7	16430243	Medtr7g061550	27	625	AT2G37630.1
LcRBContig01930	0	-	Chr2	15812785		20	539	AT3G43240.1
LcRBContig01931	0	-	Chr3	16453382	Medtr3g052270	14	833	AT4G04640.1
LcRBContig01932	5	-	Gm15	29736220	Glyma15g27510	39	774	AT1G78570.1
LcRBContig01933	0	-	Gm05	31723242	Glyma05g25680	7	605	AT5G61820.1
LcRBContig01934	5	-	Chr5	1858591	Medtr5g009110	18	550	AT4G15110.1
LcRBContig01935	0	-	Chr5	30082715	Medtr5g073040	19	671	AT1G07030.1
LcRBContig01936	1	-	Chr3	27304873	Medtr3g084170	7	655	AT4G38840.1
LcRBContig01937	1	+	Chr8	28541172	Medtr8g098540	13	1221	AT5G41140.1
LcRBContig01938	6	+	Chr5	656087	Medtr5g006390	15	1130	AT1G05410.2
LcRBContig01939	1	+	Gm09	34900580	Glyma09g27940	19	982	AT5G51710.2
LcRBContig01940	3	-	Chr3	32553856		30	770	AT5G09960.1
LcRBContig01941	18	+	Gm12	1179238	Glyma12g01940	17	593	AT1G65000.1
LcRBContig01942	5	-	Chr4	20448384	Medtr4g064780	19	916	AT3G46740.1
LcRBContig01943	8	-	Chr4	36154869	Medtr4g104190	38	1294	AT5G50260.1
LcRBContig01944	5	-	Gm10	50288053	Glyma10g43710	27	560	AT3G55260.1
LcRBContig01945	5	+	Chr5	40232245	Medtr5g094430	29	1516	AT4G26640.1
LcRBContig01946	3					30	1197	AT3G56880.1
LcRBContig01947	0	-	Chr4	28307601	Medtr4g083150	6	460
LcRBContig01948	0					16	532
LcRBContig01949	6	+	Chr4	46470533	Medtr4g131830	23	1083	AT1G11600.1
LcRBContig01950	8	-	Chr4	35381129	Medtr4g102060	10	932	AT4G12110.1
LcRBContig01951	0	+	Chr2	5842582	Medtr2g018770	27	778	AT4G21060.2
LcRBContig01952	5	-	Gm13	43262458	Glyma13g43650	21	1153	AT3G24490.1
LcRBContig01953	5	-	Chr2	4437374	Medtr2g014550	11	621	AT5G46090.1
LcRBContig01954	0	-	Chr5	32341823	Medtr5g078080	17	817	AT3G02880.1
LcRBContig01955	2	-	Gm12	9770209	Glyma12g11690	30	1060	AT4G28220.1
LcRBContig01956	6	-	Chr8	29828668	Medtr8g102400	17	544	AT3G16490.1
LcRBContig01957	4	-	Chr2	9452945	Medtr2g028480	31	1251	AT5G49720.1
LcRBContig01958	2	-	Chr3	26925139		16	495	AT3G13390.1
LcRBContig01959	6	+	Gm06	48156546	Glyma06g45440	54	893	AT2G20890.1
LcRBContig01960	0					7	675
LcRBContig01961	14					15	487
LcRBContig01962	0	+	Chr5	6235522	Medtr5g017640	38	815	AT3G10380.1
LcRBContig01963	2	-	Chr4	20955473	Medtr4g065610	18	1180	AT3G51790.1
LcRBContig01964	2	-	Gm06	18344371	Glyma06g21780	18	490
LcRBContig01965	7	-	gi|146350790|emb|CU013530.14|	115239		35	1024
LcRBContig01966	6	-	Chr7	25710700		13	727	AT1G64770.1
LcRBContig01967	6					4	540
LcRBContig01968	2	-	Chr2	8207038	Medtr2g026130	11	910	AT4G16490.1
LcRBContig01969	0	+	Chr5	35900243	Medtr5g085380	15	490	AT3G47810.3
LcRBContig01970	2	-	Gm06	16537115	Glyma06g20160	15	627	AT1G74750.1
LcRBContig01971	9	+	gi|195945230|emb|CU651566.9|	96349		34	598
LcRBContig01972	1					4	635	AT1G43890.3
LcRBContig01973	8	+	Gm17	169268	Glyma17g00470	53	1121	AT1G57720.2
LcRBContig01974	5	+	Chr6	18834425	Medtr6g082000	40	656
LcRBContig01975	1	-	Gm16	29113975	Glyma16g25190	13	631	AT4G36520.1
LcRBContig01976	5	+	Chr6	2801040	Medtr6g012220	18	584	AT1G74660.1
LcRBContig01977	0	+	Chr8	23331630	Medtr8g085380	2	524	AT1G04850.1
LcRBContig01978	0					17	510	AT5G62070.1
LcRBContig01979	2	+	Chr8	21883634	Medtr8g078320	16	526
LcRBContig01980	5	-	Chr4	30291158	Medtr4g087490	20	584	AT3G59760.3
LcRBContig01981	0	-	Chr7	4907427	Medtr7g020870	22	624	AT2G33550.1
LcRBContig01982	7	-	Chr4	30088731	Medtr4g087160	25	478	AT2G15890.1
LcRBContig01983	2	-	Gm02	45529870	Glyma02g40310	30	853	AT5G20920.3
LcRBContig01984	11	-	Gm17	360207	Glyma17g00690	24	989	AT2G02380.1
LcRBContig01985	3	-	Gm13	32942046	Glyma13g30230	26	498	AT1G29260.1
LcRBContig01986	6	+	Chr4	29738025	Medtr4g086470	10	589	AT1G47480.1
LcRBContig01987	5	+	Chr3	155165	Medtr3g005010	8	541	AT1G22540.1
LcRBContig01988	1					5	417
LcRBContig01989	1	-	Chr3	41720773		18	628	AT2G33700.1
LcRBContig01990	8	+	Chr4	39340095	Medtr4g114610	14	842	AT5G20180.2
LcRBContig01991	0	-	Gm06	8572462	Glyma06g11190	10	712	AT4G08570.1
LcRBContig01992	15	+	Chr3	7933252	Medtr3g027140	47	1206	AT3G52150.2
LcRBContig01993	0	+	Chr4	16934710	Medtr4g055310	11	565	AT1G08250.1
LcRBContig01994	1	+	Chr4	16934643	Medtr4g055310	13	730	AT1G08250.1
LcRBContig01995	0	+	Chr3	30121728	Medtr3g089570	7	562	AT2G42840.1
LcRBContig01996	0					17	569
LcRBContig01997	0	+	Chr4	2002421	Medtr4g010180	27	549	AT3G15810.1
LcRBContig01998	0	-	Gm11	9171998	Glyma11g12830	10	519	AT3G18850.4
LcRBContig01999	1	+	Chr5	25138269	Medtr5g062390	7	529	AT1G68760.1
LcRBContig02000	3	+	Chr3	31009505	Medtr3g091250	13	573	AT5G06160.1
[truncated: 25,922 more rows]

## Sheet: Add File 2b - All SNPs
				Allele	Allele	Above Thresholds	Percent Reads are SNP allele	Allele	Above Thresholds	Percent Reads are SNP allele	Allele	Above Thresholds	Percent Reads are SNP allele	Allele	Above Thresholds	Percent Reads are SNP allele	Allele	Above Thresholds	Percent Reads are SNP allele	Allele	Above Thresholds	Percent Reads are SNP allele	Allele	Above Thresholds	Percent Reads are SNP allele	Allele	Above Thresholds	Percent Reads are SNP allele	Allele	Above Thresholds	Percent Reads are SNP allele	Allele	Above Thresholds	Percent Reads are SNP allele	Tested via KASPar Assay	On Lc1536 Golden Gate Assay
Locus ID	CDC Redberry Contig ID	SNP Location	Alleles	CDC Redberry	964a-46			CDC Milestone			Eston-A			ILL 8006			ILL 5588			L01-827A			LC 860230-3T			IG 72815			PI 320937			CDC Robin
LcC00001p404	LcRBContig00001	404	A/T	A		n		T	n	100		n			n			n			n			n			n		T	y			n
LcC00001p406	LcRBContig00001	406	A/T	A		n		T	n	100		n			n			n			n			n			n		T	y			n
LcC00002p118	LcRBContig00002	118	T/C	C	T	n	6.3	T	y		T	n	4.8	C	n	0	C	n	0	T	n	2.3	T	y		T	n	33.3	T	y		C	n	0
LcC00002p130	LcRBContig00002	130	A/C	C	C	n	0	C	n	0	C	n	0	C	n	0	A	y		C	n	0	A	n	1.1	C	n	0	C	n	0	C	n	0
LcC00002p178	LcRBContig00002	178	A/T	A	T	y		T	y		T	n	9.1	T	y		T	n	3.1	A	n	0	T	y		T	y		T	y		T	y
LcC00002p20	LcRBContig00002	20	A/G	A	G	n	100	G	y			n			n		G	n	33.3		n		G	y			n			n			n
LcC00002p265	LcRBContig00002	265	T/C	T	C	y		C	y		C	n	4.5	C	y		C	y		C	n	4.4	C	y		C	y		C	y		C	n	0.9
LcC00002p271	LcRBContig00002	271	T/C	T	T	n	0	T	n	0	T	n	0	T	n	0	T	n	0	T	n	0	T	n	0	C	y		C	n	1.3	T	n	0
LcC00002p310	LcRBContig00002	310	A/T/C	A	T	y		C	n	2.6	A	n	0	T	y		C	n	1.2	C	n	4.5	C	y		C	n	3.6	C	n	2.9	C	n	1.8
LcC00002p313	LcRBContig00002	313	T/C	T	C	n	1.1	T	n	0	T	n	0	T	n	0	T	n	0	C	n	2.3	C	y		C	y		C	n	1.5	T	n	0
LcC00002p361	LcRBContig00002	361	A/T	T	T	n	0	T	n	0	T	n	0	A	n	0.6	A	y		A	n	2.4	A	y		A	y		T	n	0	T	n	0
LcC00002p389	LcRBContig00002	389	A/G	G	G	n	0	G	n	0	G	n	0	G	n	0	A	y		G	n	0	A	y		A	y		G	n	0	G	n	0
LcC00002p390	LcRBContig00002	390	T/C	C	C	n	0	C	n	0	C	n	0	C	n	0	T	y		C	n	0	T	y		T	y		C	n	0	C	n	0
LcC00002p4	LcRBContig00002	4	T/C	T	T	n	0		n			n			n			n			n		C	y			n			n			n
LcC00002p411	LcRBContig00002	411	A/T	T	T	n	0	T	n	0	T	n	0	T	n	0	T	n	0	T	n	0	T	n	0	A	y		T	n	0	T	n	0
LcC00002p413	LcRBContig00002	413	A/G	A	A	n	0	A	n	0	A	n	0	A	n	0	A	n	0	A	n	0	G	y		A	n	0	A	n	0	A	n	0
LcC00002p421	LcRBContig00002	421	A/G	A	A	n	0	A	n	0	A	n	0	A	n	0	G	y		A	n	0	A	n	0	A	n	0	A	n	0	A	n	0		y
LcC00002p467	LcRBContig00002	467	T/G	T	T	n	0	T	n	0	T	n	0	T	n	0	T	n	0	T	n	0	T	n	0	G	y		T	n	0	T	n	0
LcC00002p47	LcRBContig00002	47	A/G	A	A	n	0	A	n	0	A	n	0	A	n	0	A	n	0	A	n	0	G	y			n		A	n	0	A	n	0
LcC00002p481	LcRBContig00002	481	T/G	T	T	n	0	T	n	0	T	n	0	G	y		G	y		T	n	0	G	y		G	y		T	n	0	T	n	0
LcC00002p486	LcRBContig00002	486	A/G	A	A	n	0	A	n	0	A	n	0	A	n	0	A	n	0	A	n	0	A	n	0	G	y		A	n	0	A	n	0
LcC00002p5	LcRBContig00002	5	A/T	T	T	n	0		n			n			n			n			n		A	y			n			n			n
LcC00002p502	LcRBContig00002	502	A/G	G	A	y		A	y		A	y		A	y		A	y		A	y		A	y			n		A	y		A	y
LcC00002p7	LcRBContig00002	7	A/T	T	T	n	0		n			n			n			n			n		A	y			n			n			n
LcC00003p154	LcRBContig00003	154	A/C	C	C	n	0	C	n	0	A	y		A	y		A	y		C	n	0	A	n	100	C	n	0	C	n	0	A	y		y
LcC00003p219	LcRBContig00003	219	A/C	A	A	n	0	A	n	0	A	n	0	A	n	0	A	n	0	C	y		A	n	0	C	y		A	n	0	A	n	0
LcC00003p256	LcRBContig00003	256	A/G	G	G	n	0	G	n	0	G	n	0	G	n	0	G	n	0	A	y		G	n	0	A	y		G	n	0	G	n	0
LcC00003p492	LcRBContig00003	492	A/G	G	G	n	0	G	n	0	A	n	100		n		A	y		G	n	0	A	n	100	G	n	0	G	n	0	A	y			y
LcC00003p567	LcRBContig00003	567	A/G	G		n		G	n	0		n			n		G	n	0	A	y		G	n	0	G	n	0	G	n	0	G	n	0
LcC00004p206	LcRBContig00004	206	C/G	C	C	n	0	C	n	0	G	y		G	y		C	n	0	G	n	100	G	y		G	y		G	y		C	n	0
LcC00004p21	LcRBContig00004	21	A/C	A		n			n		C	y			n			n			n		C	n	100	C	n	100		n			n
LcC00004p22	LcRBContig00004	22	T/C	T		n			n		C	y		C	n	100	C	n	100		n		C	n	100	C	y			n			n
LcC00004p238	LcRBContig00004	238	A/G	G	G	n	0	G	n	0	G	n	0	G	n	0	G	n	0	A	n	100	G	n	0	A	y		G	n	0	G	n	0
LcC00004p246	LcRBContig00004	246	T/C	T	T	n	0	T	n	0	T	n	0	T	n	0	T	n	0	C	n	100	T	n	0	C	y		T	n	0	T	n	0	y
LcC00004p27	LcRBContig00004	27	T/C	T		n			n		C	y		C	n	33.3	C	n	100	C	n	100	C	y		C	y			n		C	n	100
LcC00004p31	LcRBContig00004	31	T/C	C		n		T	n	100	T	y		T	y		T	n	100	T	n	100	T	y		T	y			n		T	n	100
LcC00004p352	LcRBContig00004	352	A/G	G	G	n	0	G	n	0	G	n	0	G	n	0	G	n	0	A	n	100	G	n	0	A	y		G	n	0	G	n	0
LcC00004p394	LcRBContig00004	394	A/T	T	T	n	0	T	n	0	T	n	0	T	n	0	T	n	0		n		T	n	0	A	y		T	n	0	T	n	0
LcC00004p414	LcRBContig00004	414	A/T	T	T	n	0	T	n	0	T	n	0	T	n	0	T	n	0		n		T	n	0	A	y		T	n	0	T	n	0
LcC00004p432	LcRBContig00004	432	T/C	T	C	y		T	n	0	C	n	100	T	n	0		n			n		T	n	0		n		T	n	0	C	n	50
LcC00004p434	LcRBContig00004	434	A/G	A	G	y		A	n	0	G	n	100	A	n	0		n			n		A	n	0		n		A	n	0	G	n	50
LcC00005p1192	LcRBContig00005	1192	A/G	G	G	n	0	G	n	0	G	n	0	G	n	0	G	n	0		n		G	n	0	A	y		G	n	0	G	n	0
LcC00005p555	LcRBContig00005	555	T/C	C	C	n	0	C	n	0		n		C	n	0		n			n			n		T	y		C	n	0		n
LcC00005p807	LcRBContig00005	807	A/G	G	G	n	0	G	n	0	G	n	0	G	n	0	G	n	0	A	n	100	G	n	0	A	y		G	n	0	G	n	0
LcC00005p819	LcRBContig00005	819	T/C	T	T	n	0	T	n	0	T	n	0	T	n	0	T	n	0	C	n	100	T	n	0	C	y		T	n	0	T	n	0
LcC00005p866	LcRBContig00005	866	T/C	T	T	n	0	T	n	0	T	n	0	T	n	0	T	n	0	C	n	100	T	n	0	C	y		T	n	0	T	n	0
LcC00005p994	LcRBContig00005	994	A/G	G	G	n	0	G	n	0	G	n	0	G	n	0	G	n	0	A	n	100	G	n	0	A	y		G	n	0	G	n	0
LcC00006p221	LcRBContig00006	221	A/G	G	G	n	0	G	n	0	G	n	0	G	n	0		n		A	y			n		A	n	100	G	n	0	G	n	0
LcC00006p266	LcRBContig00006	266	A/T	A	A	n	0	A	n	0	A	n	0	A	n	0		n		T	y			n		T	n	100	A	n	0	A	n	0
LcC00006p348	LcRBContig00006	348	T/C	C	C	n	0	C	n	0	C	n	0	C	n	0	C	n	0	C	n	0	C	n	0	T	y		C	n	0	C	n	0
LcC00006p467	LcRBContig00006	467	T/C	T	T	n	0	T	n	0	T	n	0	T	n	0	T	n	0	C	y			n		C	y		T	n	0	T	n	0
LcC00006p488	LcRBContig00006	488	T/G	G	G	n	0	G	n	0	G	n	0	G	n	0	G	n	0	T	y			n		T	y		G	n	0	G	n	0
LcC00007p105	LcRBContig00007	105	A/G	A	A	n	0	A	n	0	A	n	0	G	y		A	n	0	G	y		A	n	0	G	y		A	n	0	A	n	0
LcC00007p148	LcRBContig00007	148	C/G	G	G	n	0	G	n	0	G	n	0	C	y		G	n	0	G	n	0	G	n	0	G	n	0	G	n	0	G	n	0
LcC00007p227	LcRBContig00007	227	T/C	C	C	n	0	C	n	0	C	n	0	C	n	0	C	n	0	C	n	0	C	n	0	T	y		C	n	0	C	n	0
LcC00007p327	LcRBContig00007	327	T/C	C	C	n	0	C	n	0	C	n	0	T	y		C	n	0	C	n	0	C	n	0	C	n	0	C	n	0	T	n	1.1
LcC00007p442	LcRBContig00007	442	A/T	A	A	n	0	A	n	0	T	n	5.9	T	y		A	n	0	T	y		A	n	0	T	y		A	n	0	A	n	0
LcC00007p499	LcRBContig00007	499	T/G	T	T	n	0	T	n	0	T	n	0	G	y		T	n	0	T	n	0	T	n	0	G	y		T	n	0	T	n	0
LcC00008p221	LcRBContig00008	221	A/G	G		n		A	y		A	y			n		A	y		A	y		A	y		A	y		A	n	100	A	y
LcC00008p226	LcRBContig00008	226	A/G	G		n		G	n	0	G	n	0	G	n	0	G	n	0	A	y		G	n	0	A	y		G	n	0	G	n	0
LcC00008p228	LcRBContig00008	228	T/C	T	T	n	0	T	n	0	T	n	0	T	n	0	T	n	0	C	y		T	n	0	T	n	0	T	n	0	T	n	0
LcC00008p248	LcRBContig00008	248	A/T	T	T	n	0	T	n	0	T	n	0	T	n	0	T	n	0	A	y		T	n	0	A	y		T	n	0	T	n	0
LcC00008p327	LcRBContig00008	327	A/G	A	A	n	0	A	n	0	A	n	0	A	n	0	A	n	0	G	y		A	n	0	G	y		A	n	0	A	n	0
LcC00008p358	LcRBContig00008	358	T/C	T	T	n	0	T	n	0	T	n	0	T	n	0	T	n	0	C	y		T	n	0	C	y		T	n	0	T	n	0
LcC00008p434	LcRBContig00008	434	C/G	G	G	n	0	G	n	0	G	n	0	G	n	0	G	n	0	C	y		G	n	0	C	y		G	n	0	G	n	0
LcC00008p54	LcRBContig00008	54	A/C	C		n		A	n	100		n			n		A	n	100	A	n	100	A	n	100	A	y			n		A	n	100
LcC00009p282	LcRBContig00009	282	T/C	T	T	n	0	T	n	0	T	n	0	T	n	0	T	n	0	T	n	0	T	n	0	C	y		T	n	0	T	n	0
LcC00009p361	LcRBContig00009	361	A/G	A	A	n	0	A	n	0	A	n	0	A	n	0	A	n	0	G	y		A	n	0	G	y		A	n	0	A	n	0
LcC00009p483	LcRBContig00009	483	A/G	G	G	n	0	G	n	0	G	n	0	G	n	0	G	n	0	A	y		G	n	0	G	n	0	G	n	0	G	n	0
LcC00009p573	LcRBContig00009	573	T/G	T	T	n	0	T	n	0	T	n	0	G	n	4.5	G	n	1.4	G	y		T	n	0	G	y		T	n	0	T	n	0
LcC00009p704	LcRBContig00009	704	C/G	C	C	n	0	C	n	0	C	n	0	C	n	0	C	n	0	G	y		C	n	0	G	y		C	n	0	C	n	0
LcC00009p706	LcRBContig00009	706	T/C	T	T	n	0	T	n	0	T	n	0	T	n	0	T	n	0	T	n	0	T	n	0	C	y		T	n	0	T	n	0
LcC00009p721	LcRBContig00009	721	T/C	T	T	n	0	T	n	0	T	n	0	T	n	0	T	n	0	C	y		T	n	0	C	y		T	n	0	T	n	0
LcC00009p825	LcRBContig00009	825	C/G	C	C	n	0	C	n	0	C	n	0	C	n	0	C	n	0	G	y		C	n	0	G	y		C	n	0	C	n	0
LcC00009p876	LcRBContig00009	876	A/T/G	G	G	n	0	G	n	0	G	n	0	G	n	0	G	n	0	A	y		T	y		A	y		G	n	0	G	n	0
LcC00009p897	LcRBContig00009	897	A/T	A	A	n	0	A	n	0	A	n	0	A	n	0	A	n	0	T	y		A	n	0	T	y		A	n	0	A	n	0
LcC00010p142	LcRBContig00010	142	C/G	C	C	n	0	C	n	0	C	n	0	C	n	0	C	n	0	G	y		C	n	0	C	n	0	C	n	0	C	n	0
LcC00010p160	LcRBContig00010	160	A/T	T	T	n	0	T	n	0	T	n	0	T	n	0	T	n	0	A	y		T	n	0	T	n	0	T	n	0	T	n	0
LcC00010p17	LcRBContig00010	17	T/G	T		n			n		T	n	0	G	n	100	T	n	0	G	y		G	n	100	T	n	0		n			n
LcC00010p19	LcRBContig00010	19	A/T	T		n			n		A	n	100	A	n	100	A	n	100	A	y		A	n	100	A	n	100	A	n	100	A	n	100
LcC00010p292	LcRBContig00010	292	A/T	T	T	n	0	T	n	0	T	n	0	T	n	0	T	n	0	T	n	0	A	y		T	n	0	T	n	0	T	n	0		y
LcC00010p366	LcRBContig00010	366	C/G	G	G	n	0	G	n	0	G	n	0	G	n	0	G	n	0	G	n	0	G	n	0	C	y		G	n	0	G	n	0
LcC00010p442	LcRBContig00010	442	A/C	A	A	n	0	A	n	0	A	n	0	A	n	0	A	n	0	A	n	0	A	n	0	C	y		A	n	0	A	n	0
LcC00010p468	LcRBContig00010	468	A/T	T	T	n	0	T	n	0	T	n	0	T	n	0	T	n	0	T	n	0	A	y			n		T	n	0	T	n	0
LcC00010p472	LcRBContig00010	472	A/G	A	A	n	0	A	n	0	A	n	0	G	y		G	y		G	y		G	y			n		A	n	0	A	n	0
LcC00010p516	LcRBContig00010	516	A/C	C	C	n	0	C	n	0	C	n	0	A	n	33.3	A	n	10	A	y		C	n	0	C	n	0	C	n	0	A	n	4.8
LcC00010p518	LcRBContig00010	518	T/C	C	C	n	0	C	n	0	C	n	0	T	n	100	T	y		T	y		T	y		T	n	100	C	n	0	C	n	0
LcC00010p528	LcRBContig00010	528	T/C	C	C	n	0	C	n	0	C	n	0		n		T	n	100	T	y		C	n	0		n		C	n	0	C	n	0
LcC00010p546	LcRBContig00010	546	T/C	T	T	n	0	T	n	0	T	n	0		n		T	n	0	C	y		T	n	0		n		T	n	0	T	n	0
LcC00010p67	LcRBContig00010	67	T/C	T	T	n	0	T	n	0	T	n	0	T	n	0	T	n	0	C	y		T	n	0	T	n	0	T	n	0	T	n	0
LcC00010p74	LcRBContig00010	74	A/G	A	A	n	0	A	n	0	A	n	0	G	y		G	y		G	y		G	y		G	y		A	n	0	A	n	0
LcC00010p76	LcRBContig00010	76	A/C	C	C	n	0	C	n	0	C	n	0	A	y		A	y		C	n	0	C	n	0	C	n	0	C	n	0	C	n	0
LcC00010p93	LcRBContig00010	93	A/G	G	G	n	0	G	n	0	G	n	0	G	n	0	G	n	0	A	y		G	n	0	G	n	0	G	n	0	G	n	0
LcC00011p117	LcRBContig00011	117	T/C	C	C	n	0	C	n	0	C	n	0	C	n	0	C	n	0	C	n	0	C	n	0	T	y		C	n	0	C	n	0
LcC00011p122	LcRBContig00011	122	A/G	G	G	n	0	G	n	0	G	n	0	G	n	0	G	n	0	A	n	100	G	n	0	A	y		G	n	0	G	n	0
LcC00011p132	LcRBContig00011	132	A/G	A	A	n	0	A	n	0	A	n	0	A	n	0	A	n	0	A	n	0	A	n	0	G	y		A	n	0	A	n	0
LcC00011p215	LcRBContig00011	215	C/G	G	G	n	0	G	n	0	G	n	0	G	n	0	G	n	0	C	n	100	G	n	0	C	y		G	n	0	G	n	0
LcC00011p270	LcRBContig00011	270	T/C	T	T	n	0	T	n	0	T	n	0	T	n	0	T	n	0	C	y		T	n	0	C	y		T	n	0	T	n	0
LcC00011p429	LcRBContig00011	429	A/G	G	G	n	0	G	n	0	G	n	0	G	n	0	A	y		A	y		G	n	0	A	y		G	n	0	G	n	0
LcC00011p573	LcRBContig00011	573	A/G	A		n		G	n	100	G	n	100		n		G	n	100	G	y		G	n	33.3	G	n	100	A	n	0	G	n	100
LcC00011p574	LcRBContig00011	574	A/T	A		n		A	n	0	A	n	0		n		A	n	0	A	n	0	T	y		T	n	100	T	n	100	T	n	100
LcC00012p343	LcRBContig00012	343	T/C	T	C	y		C	y		C	y		T	n	0	C	y		C	y		T	n	0	T	n	0	T	n	0	C	n	25	y
LcC00012p469	LcRBContig00012	469	A/T	A	T	y		T	y		T	y		A	n	0	T	y		T	y		A	n	0	A	n	0	A	n	0	T	y			y
LcC00012p487	LcRBContig00012	487	T/C	C	C	n	0	C	n	0	C	n	0	C	n	0	C	n	0	T	y		C	n	0	C	n	0	C	n	0	C	n	0
LcC00012p623	LcRBContig00012	623	T/C	C	C	n	0	C	n	0	C	n	0	C	n	0	C	n	0	T	y		C	n	0	C	n	0	C	n	0	C	n	0
LcC00012p679	LcRBContig00012	679	A/T	T	A	y		A	y		A	y		T	n	0	A	y		A	y		T	n	0	T	n	0	T	n	0	A	y
LcC00012p738	LcRBContig00012	738	A/C	A	C	y		C	y		C	y		A	n	0	C	y		C	y		A	n	0	A	n	0	A	n	0	C	y
LcC00012p788	LcRBContig00012	788	A/C	A	C	y		C	y		C	y		A	n	0	C	y		C	n	100	A	n	0	A	n	0	A	n	0	C	y
LcC00012p907	LcRBContig00012	907	A/T	A	T	y			n			n			n			n			n			n		A	n	0		n			n
LcC00013p411	LcRBContig00013	411	T/C	T	T	n	0	T	n	0	T	n	0	T	n	0	T	n	0	T	n	0	T	n	0	C	y		T	n	0	T	n	0
LcC00013p44	LcRBContig00013	44	T/C	T	T	n	0	T	n	0	T	n	0	C	n	100	T	n	0	C	n	100	C	y		C	y		T	n	0	T	n	0
LcC00013p49	LcRBContig00013	49	A/C	A	A	n	0	A	n	0	A	n	0	A	n	0	A	n	0	C	n	100	A	n	0	C	y		A	n	0	A	n	0
LcC00013p515	LcRBContig00013	515	A/G	A	A	n	0	A	n	0	A	n	0	A	n	0	A	n	0	G	y		A	n	0	A	n	0	A	n	0	A	n	0
LcC00014p181	LcRBContig00014	181	T/C	C	C	n	0	T	y		T	y		T	y		C	n	0	C	n	0	C	n	0	C	n	0	T	y		C	n	0
LcC00014p514	LcRBContig00014	514	T/C	C	C	n	0	T	n	4	C	n	0	C	n	0	C	n	0	C	n	0	C	n	0	T	y		C	n	0	C	n	0	y
LcC00014p680	LcRBContig00014	680	A/G	A	A	n	0	A	n	0	A	n	0	A	n	0	A	n	0	G	n	100	A	n	0	G	y		A	n	0	A	n	0
LcC00014p685	LcRBContig00014	685	A/G	G	G	n	0	G	n	0	G	n	0	G	n	0	G	n	0	A	n	100	G	n	0	A	y		G	n	0	G	n	0
LcC00014p99	LcRBContig00014	99	A/T	A	A	n	0	A	n	0	A	n	0	A	n	0	A	n	0	T	y		A	n	0	T	y		A	n	0	A	n	0
LcC00015p223	LcRBContig00015	223	T/C	C	C	n	0	C	n	0		n		C	n	0	C	n	0	C	n	0	C	n	0	T	y		C	n	0	C	n	0
LcC00015p3	LcRBContig00015	3	T/C	C	C	n	0	C	n	0		n		C	n	0		n			n			n		T	y		C	n	0		n
LcC00015p324	LcRBContig00015	324	T/C	T	T	n	0	T	n	0		n		C	y		C	n	100	T	n	0	C	n	100	T	n	0	T	n	0	T	n	0	y	y
LcC00015p512	LcRBContig00015	512	A/C	C	C	n	0	C	n	0		n		A	n	100	A	n	100	C	n	0	A	y		C	n	0	C	n	0	C	n	0
LcC00015p524	LcRBContig00015	524	T/C	T	T	n	0	T	n	0		n		T	n	0	T	n	0	C	y		T	n	0	T	n	0	T	n	0	T	n	0
LcC00015p568	LcRBContig00015	568	A/C	C	C	n	0	C	n	0		n			n		C	n	0	A	n	100	A	y		A	y		C	n	0	C	n	0
LcC00015p580	LcRBContig00015	580	T/G	T	T	n	0	T	n	0		n			n		T	n	0	T	n	0	T	n	0	G	y		T	n	0	T	n	0
LcC00015p628	LcRBContig00015	628	T/C	C	C	n	0	C	n	0		n			n		T	n	100	T	n	100	T	y		T	y		C	n	0	C	n	0
LcC00016p133	LcRBContig00016	133	A/T	A	A	n	0	A	n	0	A	n	0	A	n	0	A	n	0	A	n	0	A	n	0	T	y		A	n	0	A	n	0
LcC00016p247	LcRBContig00016	247	T/C	C	C	n	0	C	n	0	C	n	0	C	n	0	C	n	0	T	y		C	n	0	T	y		C	n	0	C	n	0
LcC00016p286	LcRBContig00016	286	T/C	T	T	n	0	T	n	0	T	n	0	T	n	0	T	n	0	T	n	0	C	y		C	y		T	n	0	T	n	0
LcC00016p326	LcRBContig00016	326	T/C	T	T	n	0	T	n	0	T	n	0	T	n	0	T	n	0	C	n	2.6	T	n	0	C	y		T	n	0	T	n	0
LcC00016p4	LcRBContig00016	4	T/C	T		n		C	y		T	n	0	C	y		T	n	0	T	n	0	C	n	33.3		n		C	n	50	C	n	66.7
LcC00016p412	LcRBContig00016	412	T/G	G	G	n	0	G	n	0	G	n	0	G	n	0	G	n	0	T	y		G	n	0	G	n	0	G	n	0	G	n	0
LcC00016p462	LcRBContig00016	462	A/G	A	A	n	0	A	n	0	A	n	0	A	n	0	A	n	0	G	y		A	n	0	A	n	0	A	n	0	A	n	0
LcC00016p5	LcRBContig00016	5	T/C	C		n		C	n	0	C	n	0	C	n	0	C	n	0	T	y		C	n	0		n		C	n	0	C	n	0
LcC00016p522	LcRBContig00016	522	T/G	T	T	n	0	T	n	0	T	n	0	T	n	0	T	n	0	T	n	0	T	n	0	G	y		T	n	0	T	n	0
LcC00017p243	LcRBContig00017	243	A/G	A	A	n	0	A	n	0	A	n	0	A	n	0	A	n	0	A	n	0	A	n	0	G	y		A	n	0	A	n	0
LcC00017p33	LcRBContig00017	33	T/C	T		n			n			n			n		T	n	0	C	y		T	n	0		n			n		T	n	0
LcC00017p337	LcRBContig00017	337	A/G	G	G	n	0	A	n	12.5	G	n	0	G	n	0	G	n	0	G	n	0	G	n	0	A	y		G	n	0	G	n	0
LcC00017p402	LcRBContig00017	402	T/G	G	G	n	0	G	n	0	G	n	0	G	n	0	G	n	0	G	n	0	G	n	0	T	y		G	n	0	G	n	0
LcC00017p442	LcRBContig00017	442	T/G	G	G	n	0	G	n	0	G	n	0	G	n	0	G	n	0	G	n	0	G	n	0	T	y		G	n	0	G	n	0
LcC00017p477	LcRBContig00017	477	A/G	G	G	n	0	G	n	0	G	n	0	G	n	0	G	n	0	G	n	0	A	y		G	n	0	A	y		A	y
LcC00017p489	LcRBContig00017	489	A/C	A	A	n	0	A	n	0	A	n	0	A	n	0	A	n	0	A	n	0	C	y		A	n	0	C	y		C	y
LcC00017p493	LcRBContig00017	493	A/T	A	A	n	0	A	n	0	A	n	0	A	n	0	A	n	0	T	y		A	n	0	A	n	0	A	n	0	A	n	0
LcC00017p98	LcRBContig00017	98	C/G	G	G	n	0	G	n	0	G	n	0		n		G	n	0	C	y		G	n	0	C	n	100	G	n	0	G	n	0
LcC00019p171	LcRBContig00019	171	A/G	G		n		G	n	0		n		G	n	0		n			n			n			n		A	y			n
LcC00019p234	LcRBContig00019	234	A/G	G		n		A	n	100		n		G	n	0		n			n			n			n		A	y			n
LcC00019p261	LcRBContig00019	261	T/C	C		n		T	n	100		n		T	n	100		n			n			n			n		T	y			n		y
LcC00019p273	LcRBContig00019	273	A/G	A		n		G	n	100		n		A	n	0		n			n			n			n		G	y			n
LcC00019p300	LcRBContig00019	300	A/G	G		n			n			n		G	n	0		n			n			n		G	n	0	A	y			n			y
LcC00019p330	LcRBContig00019	330	A/G	G		n			n			n		G	n	0		n			n			n		G	n	0	A	y			n
LcC00019p369	LcRBContig00019	369	A/G	A		n			n			n		A	n	0		n			n			n		A	n	0	G	y			n
LcC00019p372	LcRBContig00019	372	T/G	T		n			n			n		T	n	0		n			n			n		T	n	0	G	y			n
LcC00019p375	LcRBContig00019	375	T/G	G		n			n			n		G	n	0		n			n			n		G	n	0	T	y			n
LcC00019p43	LcRBContig00019	43	A/C	C		n		C	n	0		n		C	n	0		n			n			n			n		A	y			n
LcC00019p598	LcRBContig00019	598	T/C	T		n			n			n		T	n	0		n			n			n		C	y			n			n
LcC00019p602	LcRBContig00019	602	A/G	G		n			n			n		A	y			n			n			n		A	n	100		n			n
LcC00019p72	LcRBContig00019	72	A/T	A		n		A	n	0		n		A	n	0		n			n			n			n		T	y			n
LcC00019p96	LcRBContig00019	96	T/C	T		n		C	n	100		n		C	n	100		n			n			n			n		C	y			n
LcC00020p266	LcRBContig00020	266	T/C	C	C	n	0	C	n	0	C	n	0	C	n	0	C	n	0	T	y		C	n	0	C	n	0	C	n	0	C	n	0
LcC00020p495	LcRBContig00020	495	A/G	A	G	y		G	y		A	n	0	A	n	0	G	y		A	n	0	G	y		A	n	0	G	y		G	n	11.1
LcC00020p508	LcRBContig00020	508	A/G	G	G	n	0	G	n	0	G	n	0	G	n	0	G	n	0	A	y		G	n	0	G	n	0	G	n	0	G	n	0	y
LcC00020p92	LcRBContig00020	92	T/C	T	T	n	0		n		T	n	0	T	n	0	T	n	0	C	y		T	n	0	C	n	100		n		T	n	0
LcC00021p100	LcRBContig00021	100	A/G	A	A	n	0	A	n	0	A	n	0	A	n	0	A	n	0	A	n	0	G	y		G	y		G	y		G	y
LcC00021p108	LcRBContig00021	108	A/G	G	G	n	0	G	n	0	G	n	0	G	n	0	G	n	0	A	y		A	y		A	y		A	y		A	y
LcC00021p168	LcRBContig00021	168	A/G	G	G	n	0	G	n	0	G	n	0	G	n	0	G	n	0	G	n	0	A	y		A	y		A	y		G	n	0
LcC00021p211	LcRBContig00021	211	A/G	G	G	n	0	G	n	0	G	n	0	G	n	0	G	n	0	A	y		G	n	0	G	n	0	G	n	0	G	n	0
LcC00021p326	LcRBContig00021	326	T/C	T	C	y		C	y		C	y		C	y		C	y		T	n	0	T	n	0	T	n	0	T	n	0	T	n	0
LcC00021p351	LcRBContig00021	351	T/G	G	T	y		T	y		T	y		T	y		T	y		T	y		T	y		T	y		T	y		T	y
LcC00021p377	LcRBContig00021	377	A/G	G	A	n	100	A	n	100	A	y		A	y		A	n	100	A	n	100	A	y		A	n	100	A	y		A	y
LcC00021p381	LcRBContig00021	381	C/G	G	C	n	100	C	n	100	C	n	100	C	n	100	C	n	100	G	n	0	C	y			n		G	n	0	C	n	100
LcC00021p382	LcRBContig00021	382	T/C	T	T	n	0	T	n	0	T	n	0		n		T	n	0	T	n	0	C	y			n			n		C	n	100
LcC00021p455	LcRBContig00021	455	T/G	T	G	n	100		n		G	y			n		G	y		G	n	100		n			n		G	n	100		n
LcC00021p483	LcRBContig00021	483	T/C	C	T	y			n		T	y			n		T	y		T	n	100		n			n		T	n	100		n
LcC00021p92	LcRBContig00021	92	T/C	C	C	n	0	C	n	0	C	n	0	C	n	0	C	n	0	T	y		C	n	0	C	n	0	C	n	0	C	n	0
LcC00022p455	LcRBContig00022	455	T/C	C		n			n			n		C	n	0		n		C	n	0	C	n	0	T	y			n		C	n	0
LcC00022p515	LcRBContig00022	515	A/G	G	G	n	0	G	n	0	G	n	0	G	n	0	G	n	0	A	n	100	G	n	0	A	y		G	n	0	G	n	0
LcC00022p585	LcRBContig00022	585	A/G	G	G	n	0	G	n	0	G	n	0	G	n	0	G	n	0	A	n	100	G	n	0	A	y		G	n	0	G	n	0
LcC00022p587	LcRBContig00022	587	A/G	A	A	n	0	A	n	0	A	n	0	G	n	1.9	G	n	100	G	n	100	A	n	0	G	y		A	n	0	A	n	0
LcC00022p654	LcRBContig00022	654	A/G	G	G	n	0	G	n	0	G	n	0	A	n	1.9	A	y		A	n	100	G	n	0	A	y		G	n	0	G	n	0
LcC00022p750	LcRBContig00022	750	T/C	T	T	n	0	T	n	0	T	n	0	T	n	0	T	n	0	C	n	100	T	n	0	C	y		T	n	0	T	n	0
LcC00022p755	LcRBContig00022	755	T/C	C	C	n	0	C	n	0	C	n	0	T	n	2.4	T	n	100	T	n	100	C	n	0	T	y		C	n	0	C	n	0
LcC00022p770	LcRBContig00022	770	A/T	A	A	n	0	A	n	0	A	n	0	T	n	2.4	T	n	100	T	n	100	A	n	0	T	y		A	n	0	A	n	0
LcC00025p33	LcRBContig00025	33	A/C	C		n		C	n	0	A	y		C	n	0	A	n	50		n			n		A	n	100	A	n	100		n
LcC00025p445	LcRBContig00025	445	T/C	T	C	y		C	y		C	y		T	n	0	C	y		C	y		T	n	0	C	y		T	n	0	C	y		y
LcC00025p536	LcRBContig00025	536	T/C	C	C	n	0	T	n	100	T	y		C	n	0	C	n	0	C	n	0	C	n	0	C	n	0	C	n	0	C	n	0
LcC00026p117	LcRBContig00026	117	C/G	G	G	n	0	G	n	0	G	n	0	G	n	0	G	n	0	C	y		G	n	0	G	n	0	G	n	0	G	n	0
LcC00026p121	LcRBContig00026	121	A/G	A	A	n	0	A	n	0	A	n	0	A	n	0	A	n	0	G	y		A	n	0	A	n	0	A	n	0	A	n	0
LcC00026p127	LcRBContig00026	127	A/C	A	A	n	0	A	n	0	A	n	0	A	n	0	A	n	0	A	n	0	A	n	0	C	y		A	n	0	A	n	0
LcC00026p162	LcRBContig00026	162	A/G	A	A	n	0	A	n	0	A	n	0	A	n	0	A	n	0	A	n	0	A	n	0	G	y		A	n	0	A	n	0
LcC00026p313	LcRBContig00026	313	T/C	C	C	n	0	C	n	0	C	n	0	C	n	0	C	n	0	C	n	0	C	n	0	T	y		C	n	0	C	n	0
LcC00027p249	LcRBContig00027	249	T/C	T	T	n	0	T	n	0	T	n	0	T	n	0	T	n	0	C	y		T	n	0	T	n	0	T	n	0	T	n	0
LcC00027p25	LcRBContig00027	25	T/C	T	T	n	0	C	y		T	n	0	C	n	9.1	C	n	14.3	C	y		C	n	12.5	C	y		C	n	11.1	T	n	0
LcC00027p358	LcRBContig00027	358	T/G	G	T	y		T	y		T	n	4.2	G	n	0	T	n	2.3	G	n	0	T	y		T	y		T	y		G	n	0
LcC00027p373	LcRBContig00027	373	A/G	A	A	n	0	A	n	0	A	n	0	A	n	0	A	n	0	G	y		A	n	0	G	y		A	n	0	A	n	0
LcC00027p393	LcRBContig00027	393	T/C	T	T	n	0	T	n	0	T	n	0	T	n	0	T	n	0	C	y		C	n	3.6	C	y		T	n	0	T	n	0
LcC00027p409	LcRBContig00027	409	T/C	C	C	n	0	C	n	0	C	n	0	C	n	0	C	n	0	T	y		C	n	0	T	y		C	n	0	C	n	0
LcC00027p420	LcRBContig00027	420	T/C	T	T	n	0	T	n	0	T	n	0	T	n	0	T	n	0	C	y		T	n	0	C	y		T	n	0	T	n	0
LcC00027p451	LcRBContig00027	451	A/G	A	A	n	0	A	n	0	A	n	0	A	n	0	A	n	0	G	y		A	n	0	G	y		A	n	0	A	n	0
LcC00027p459	LcRBContig00027	459	A/C	C	C	n	0	C	n	0	C	n	0	C	n	0	C	n	0	C	n	0	C	n	0	A	y		C	n	0	C	n	0
LcC00027p484	LcRBContig00027	484	A/T	A	T	y		A	n	0	A	n	0		n		T	y		T	n	33.3	T	n	33.3	A	n	0	T	n	50	T	n	40
LcC00027p492	LcRBContig00027	492	A/C	A	C	y		A	n	0	C	n	100		n			n		A	n	0	C	n	100	A	n	0	A	n	0	A	n	0
LcC00027p493	LcRBContig00027	493	A/T	A	T	y		A	n	0	T	n	100		n			n		A	n	0	T	n	100	A	n	0	A	n	0	A	n	0
LcC00027p494	LcRBContig00027	494	A/G	A	G	y		A	n	0	G	n	100		n			n		A	n	0	G	n	100	A	n	0	A	n	0	A	n	0
LcC00027p495	LcRBContig00027	495	A/C	A	A	n	0	A	n	0	A	n	0		n			n		A	n	0	A	n	0	C	y		A	n	0	A	n	0
LcC00028p147	LcRBContig00028	147	A/G	A	A	n	0	A	n	0	A	n	0	A	n	0	A	n	0		n		A	n	0	G	y		A	n	0	A	n	0
LcC00028p236	LcRBContig00028	236	A/G	A	G	y		A	n	0	A	n	0	A	n	0	G	y			n		A	n	0	A	n	0	A	n	0	A	n	0
LcC00028p295	LcRBContig00028	295	A/C	A	C	y		A	n	0	A	n	0	A	n	0	C	y			n		A	n	0	A	n	0	A	n	0	A	n	0
LcC00028p307	LcRBContig00028	307	C/G	C	G	y		C	n	0	C	n	0	C	n	0	G	y			n		C	n	0	G	y		C	n	0	C	n	0
LcC00028p447	LcRBContig00028	447	T/C	T	T	n	0	T	n	0	T	n	0	T	n	0	T	n	0		n		T	n	0	C	y		T	n	0	T	n	0
LcC00028p523	LcRBContig00028	523	A/G	A	A	n	0		n		A	n	0		n		G	y			n		A	n	0	A	n	0		n		A	n	0
LcC00028p535	LcRBContig00028	535	A/T	T		n			n			n			n		A	y			n		T	n	0	T	n	0		n		T	n	0
LcC00029p174	LcRBContig00029	174	A/T	A	A	n	0	A	n	0	A	n	0	A	n	0	A	n	0	A	n	0	A	n	0	T	y		A	n	0	A	n	0
LcC00029p338	LcRBContig00029	338	T/G	T	T	n	0	T	n	0	T	n	0	T	n	0	T	n	0	T	n	0	T	n	0	G	y		T	n	0	T	n	0
LcC00029p423	LcRBContig00029	423	A/C	C	C	n	0	C	n	0	C	n	0	C	n	0	C	n	0	C	n	0	C	n	0	A	y		C	n	0	C	n	0
LcC00030p215	LcRBContig00030	215	T/C	C	C	n	0	C	n	0	C	n	0	C	n	0	C	n	0	T	y		C	n	0	T	y		C	n	0	C	n	0
LcC00030p223	LcRBContig00030	223	T/C	T	T	n	0	T	n	0	T	n	0	T	n	0	T	n	0	C	y		T	n	0	C	y		T	n	0	T	n	0
LcC00030p25	LcRBContig00030	25	T/G	T		n			n			n			n		T	n	0	G	y		G	n	100	T	n	0		n		G	n	100
LcC00030p302	LcRBContig00030	302	A/G	A	A	n	0	A	n	0	A	n	0	A	n	0	A	n	0	G	y		A	n	0	G	y		A	n	0	A	n	0
LcC00030p350	LcRBContig00030	350	A/G	A	G	y		A	n	0	A	n	0	A	n	0	G	y		A	n	0	A	n	0	A	n	0	A	n	0	A	n	0	y
LcC00030p353	LcRBContig00030	353	T/C	C	C	n	0	C	n	0	C	n	0	C	n	0	C	n	0	C	n	0	C	n	0	T	y		C	n	0	C	n	0
LcC00030p356	LcRBContig00030	356	A/G	A	A	n	0	A	n	0	A	n	0	A	n	0	A	n	0	A	n	0	G	y		A	n	0	A	n	0	A	n	0
LcC00030p455	LcRBContig00030	455	A/G	G	G	n	0	G	n	0	G	n	0	G	n	0	G	n	0	A	y		G	n	0	G	n	0	G	n	0	G	n	0
LcC00030p622	LcRBContig00030	622	A/G	A	A	n	0	A	n	0	A	n	0	A	n	0	A	n	0	G	y		A	n	0	G	y		A	n	0	A	n	0
LcC00031p188	LcRBContig00031	188	T/G	G	T	n	6.7	G	n	0	G	n	0	T	n	2.3	G	n	0	G	n	0	G	n	0	T	y		G	n	0	T	n	8.3
LcC00031p386	LcRBContig00031	386	A/C	C	C	n	0	C	n	0	C	n	0	C	n	0	C	n	0	C	n	0	C	n	0	A	y		C	n	0	C	n	0
LcC00031p395	LcRBContig00031	395	T/C	C	C	n	0	C	n	0	C	n	0		n		C	n	0	T	y		C	n	0	T	n	100	C	n	0	C	n	0
LcC00031p456	LcRBContig00031	456	A/G	G	G	n	0	G	n	0	G	n	0		n		G	n	0	A	y		G	n	0	G	n	0	G	n	0	G	n	0
LcC00032p1003	LcRBContig00032	1003	A/C	A	C	n	100		n		C	n	100	C	y			n			n			n			n			n			n
LcC00032p1006	LcRBContig00032	1006	A/T	A	T	n	100		n		T	n	100	T	y			n			n			n			n			n			n
LcC00032p1008	LcRBContig00032	1008	A/G	A	G	n	100		n		G	n	100	G	y			n			n			n			n			n			n		y
LcC00032p471	LcRBContig00032	471	T/G	G	G	n	0	G	n	0		n		T	y		G	n	0		n			n		G	n	0	G	n	0		n
LcC00032p669	LcRBContig00032	669	T/C/G	G	G	n	0	G	n	0		n		C	y		G	n	0		n			n		T	y		G	n	0	G	n	0
LcC00032p708	LcRBContig00032	708	T/C	T	T	n	0	T	n	0		n		C	y		C	y			n			n		C	y		T	n	0	T	n	0
LcC00032p925	LcRBContig00032	925	C/G	G	G	n	0	G	n	0	C	n	100	C	y			n		C	n	100		n			n		G	n	0	G	n	0
LcC00033p244	LcRBContig00033	244	T/C	T	T	n	0	T	n	0	T	n	0	T	n	0	T	n	0	C	n	100		n		C	y		T	n	0	T	n	0
LcC00033p337	LcRBContig00033	337	T/C	T	T	n	0	T	n	0	T	n	0	T	n	0	T	n	0	T	n	0	T	n	0	C	y		T	n	0	T	n	0
LcC00033p498	LcRBContig00033	498	C/G	G	G	n	0	G	n	0	G	n	0	G	n	0	G	n	0	C	n	100	G	n	0	C	y		G	n	0	G	n	0
LcC00033p557	LcRBContig00033	557	A/T	A	A	n	0	A	n	0		n		A	n	0	A	n	0		n		A	n	0	T	y		A	n	0	A	n	0
LcC00034p169	LcRBContig00034	169	T/C	C	C	n	0	C	n	0	C	n	0	T	y			n		C	n	0		n		C	n	0	C	n	0	C	n	0
LcC00034p205	LcRBContig00034	205	T/C	T	T	n	0	T	n	0	T	n	0	T	n	0		n		C	y			n		C	y		T	n	0	T	n	0
LcC00034p266	LcRBContig00034	266	T/C	C	C	n	0	C	n	0	C	n	0	C	n	0		n		C	n	0		n		T	y		C	n	0	C	n	0
LcC00034p316	LcRBContig00034	316	A/C	C	C	n	0	C	n	0	C	n	0	C	n	0		n		C	n	0		n		A	y		C	n	0		n
LcC00034p322	LcRBContig00034	322	T/C	C	C	n	0	C	n	0	C	n	0	C	n	0		n		C	n	0		n		T	y		C	n	0		n
LcC00034p334	LcRBContig00034	334	A/T	T	T	n	0	T	n	0	T	n	0	T	n	0		n		A	y			n		A	y		T	n	0		n
LcC00034p349	LcRBContig00034	349	T/C	C	C	n	0	C	n	0	C	n	0	T	y			n		C	n	0		n		C	n	0	C	n	0		n
LcC00034p358	LcRBContig00034	358	A/G	A	A	n	0	A	n	0	A	n	0	G	y			n		A	n	0		n		A	n	0	A	n	0		n
LcC00034p432	LcRBContig00034	432	T/C	T	T	n	0	T	n	0	T	n	0	T	n	0		n		T	n	0		n		C	y			n			n
LcC00034p433	LcRBContig00034	433	T/C	T	T	n	0	T	n	0	T	n	0	T	n	0		n		C	y			n		C	y			n			n
LcC00034p501	LcRBContig00034	501	T/C	T	T	n	0	T	n	0	T	n	0	T	n	0		n		C	y			n		T	n	0		n			n
LcC00035p19	LcRBContig00035	19	T/C	T	T	n	0		n		T	n	0		n		C	y		T	n	0	T	n	0	T	n	0		n		T	n	0
LcC00035p270	LcRBContig00035	270	A/T	A	A	n	0	A	n	0	A	n	0	A	n	0	A	n	0	T	y		A	n	0	T	y		A	n	0	A	n	0
LcC00035p3	LcRBContig00035	3	A/G	A	A	n	0		n		A	n	0		n		G	y		G	n	100	A	n	0	A	n	0		n		A	n	0
LcC00035p416	LcRBContig00035	416	T/C	C	C	n	0	C	n	0	C	n	0	C	n	0	C	n	0	T	y		C	n	0	T	y		C	n	0	C	n	0
LcC00035p458	LcRBContig00035	458	T/G	G	G	n	0	G	n	0	G	n	0	G	n	0	G	n	0	T	y		G	n	0	G	n	0	G	n	0	G	n	0
LcC00035p513	LcRBContig00035	513	A/C	C	C	n	0		n		C	n	0	C	n	0	C	n	0	A	y		C	n	0	A	y		C	n	0	C	n	0
LcC00035p558	LcRBContig00035	558	A/G	A	A	n	0		n		A	n	0	A	n	0	A	n	0	G	n	100	A	n	0	G	y		A	n	0	A	n	0
LcC00035p6	LcRBContig00035	6	T/C	C	C	n	0		n		C	n	0		n		T	y		C	n	0	C	n	0	C	n	0		n		C	n	0
LcC00036p434	LcRBContig00036	434	T/G	T		n			n		T	n	0	G	n	100	G	y		G	n	100	T	n	0	G	y		T	n	0	T	n	0
LcC00036p453	LcRBContig00036	453	A/G	G		n			n		G	n	0	A	n	100	A	y		A	n	100	G	n	0	A	y		G	n	0	G	n	0
LcC00036p490	LcRBContig00036	490	A/G	G		n			n		A	y			n		A	y		A	n	100	A	y		A	y		A	n	100	A	n	100
LcC00037p135	LcRBContig00037	135	T/C	T	T	n	0		n			n			n			n		C	y		C	n	100	C	y			n		T	n	0
LcC00037p308	LcRBContig00037	308	A/G	A	A	n	0		n		A	n	0	A	n	0	A	n	0	G	y		A	n	0	G	y		A	n	0	A	n	0
LcC00037p361	LcRBContig00037	361	T/G	G	G	n	0		n		G	n	0	G	n	0	G	n	0	T	y		G	n	0	T	y		G	n	0	G	n	0
LcC00037p725	LcRBContig00037	725	A/T	A	A	n	0	A	n	0	A	n	0	A	n	0	A	n	0	T	y		A	n	0	T	y		A	n	0	A	n	0
LcC00037p727	LcRBContig00037	727	A/T	A	A	n	0	A	n	0	A	n	0	A	n	0	A	n	0	T	y		A	n	0	A	n	0	A	n	0	A	n	0
LcC00037p778	LcRBContig00037	778	A/T	A	A	n	0	A	n	0	A	n	0	A	n	0	A	n	0	A	n	0	A	n	0	T	y		A	n	0	A	n	0
LcC00037p820	LcRBContig00037	820	T/C	T	T	n	0	T	n	0	T	n	0	T	n	0	T	n	0	C	y		T	n	0	C	y		T	n	0	T	n	0
LcC00037p837	LcRBContig00037	837	T/C	C	C	n	0	C	n	0	C	n	0	C	n	0	C	n	0	C	n	0	C	n	0	T	y		C	n	0	C	n	0
LcC00037p854	LcRBContig00037	854	T/C	T	T	n	0	T	n	0	T	n	0	T	n	0	T	n	0	C	y		T	n	0	C	y		T	n	0	T	n	0
LcC00037p876	LcRBContig00037	876	T/G	T	T	n	0	T	n	0	T	n	0	T	n	0	T	n	0	G	y		T	n	0	T	n	0	T	n	0	T	n	0
LcC00037p91	LcRBContig00037	91	T/C	C	C	n	0		n		C	n	0		n			n		T	y			n		T	y		C	n	0	C	n	0
LcC00038p1021	LcRBContig00038	1021	T/C	T	T	n	0	T	n	0		n			n			n			n			n			n		C	y		T	n	0
LcC00038p780	LcRBContig00038	780	A/T	T	T	n	0	T	n	0		n		A	y			n			n		T	n	0	T	n	0	T	n	0	T	n	0
LcC00040p154	LcRBContig00040	154	A/G	A	A	n	0	A	n	0	A	n	0	A	n	0		n			n		A	n	0	G	y		A	n	0	A	n	0
LcC00040p49	LcRBContig00040	49	A/G	G	G	n	0	G	n	0	G	n	0	G	n	0		n			n		G	n	0	A	y		G	n	0		n
LcC00041p233	LcRBContig00041	233	A/G	A	A	n	0	A	n	0		n		A	n	0	A	n	0		n		A	n	0	G	y		A	n	0	A	n	0
LcC00041p289	LcRBContig00041	289	A/T	A	A	n	0	A	n	0	A	n	0	A	n	0	A	n	0		n		A	n	0	T	y		A	n	0	A	n	0
LcC00041p595	LcRBContig00041	595	A/G	A		n			n		G	y			n		G	y			n			n			n		A	n	0		n
LcC00041p596	LcRBContig00041	596	A/T	A		n			n		T	n	100		n		T	y			n			n			n			n			n
LcC00041p597	LcRBContig00041	597	A/G	A		n			n		G	n	100		n		G	y			n			n			n			n			n
LcC00041p598	LcRBContig00041	598	A/T	A		n			n		T	n	100		n		T	y			n			n			n			n			n
LcC00041p75	LcRBContig00041	75	A/G	A	A	n	0	A	n	0		n		A	n	0	A	n	0		n		A	n	0	G	y		A	n	0	A	n	0
LcC00042p217	LcRBContig00042	217	A/G	G	A	n	100	A	n	33.3	A	y		A	y		A	n	100	A	n	100	A	y		A	n	100	A	n	100	A	y
LcC00042p225	LcRBContig00042	225	A/G	G	A	n	100	A	n	50	A	n	66.7	A	y		A	n	100	A	n	100	A	n	50	A	n	100	G	n	0	A	y			y
LcC00043p369	LcRBContig00043	369	A/G	A	A	n	0	A	n	0		n		G	y			n			n			n		G	y		G	n	100		n
LcC00043p411	LcRBContig00043	411	A/G	A	A	n	0	A	n	0		n		G	y			n			n			n		A	n	0	G	n	100		n
LcC00043p429	LcRBContig00043	429	A/G	A	A	n	0	A	n	0		n		G	y			n			n			n		A	n	0	G	n	100		n			y
LcC00043p513	LcRBContig00043	513	C/G	C	C	n	0	C	n	0		n		G	y			n			n			n		C	n	0		n			n		y
LcC00044p171	LcRBContig00044	171	A/C	A	A	n	0	A	n	0		n		A	n	0	A	n	0	A	n	0	A	n	0	C	y		A	n	0	A	n	0
LcC00044p527	LcRBContig00044	527	A/T	A	A	n	0	A	n	0	T	y			n			n			n			n		A	n	0		n			n
LcC00044p528	LcRBContig00044	528	C/G	G	G	n	0	G	n	0	C	y			n			n			n			n			n			n			n
LcC00045p16	LcRBContig00045	16	A/T	T	T	n	0	T	n	0	T	n	0	A	n	100		n			n		T	n	0		n		A	n	100	A	y
LcC00045p183	LcRBContig00045	183	T/C	C	C	n	0	C	n	0	C	n	0	T	y			n		C	n	0	C	n	0	C	n	0	T	n	100	T	y
LcC00045p270	LcRBContig00045	270	T/G	G	G	n	0	G	n	0	G	n	0	T	y			n		T	n	100	G	n	0	T	y		T	y		T	y
LcC00045p44	LcRBContig00045	44	A/C	A	A	n	0	A	n	0	A	n	0	C	n	100		n			n		A	n	0		n		C	n	100	C	y
LcC00045p474	LcRBContig00045	474	A/G	A	A	n	0	A	n	0	A	n	0		n			n		A	n	0	A	n	0	A	n	0		n		G	y		y	y
LcC00045p475	LcRBContig00045	475	T/G	T	T	n	0	T	n	0	T	n	0		n			n		G	n	100	T	n	0	G	y			n		T	n	0
LcC00045p479	LcRBContig00045	479	T/G	T	T	n	0	T	n	0	T	n	0		n			n		T	n	0	T	n	0	T	n	0		n		G	y
LcC00045p480	LcRBContig00045	480	A/G	A	A	n	0	A	n	0	A	n	0		n			n		G	n	100	A	n	0	G	y			n		G	y
LcC00045p493	LcRBContig00045	493	A/G	G	G	n	0	G	n	0	G	n	0		n			n		G	n	0	G	n	0	G	n	0		n		A	y
LcC00045p499	LcRBContig00045	499	T/G	G	G	n	0	G	n	0	G	n	0		n			n		G	n	0	G	n	0	G	n	0		n		T	y
LcC00045p519	LcRBContig00045	519	A/C	C	C	n	0	C	n	0		n			n			n		C	n	0	C	n	0	C	n	0		n		A	y
LcC00045p545	LcRBContig00045	545	A/C	A	A	n	0	A	n	0		n			n			n		C	n	100	A	n	0	C	n	16.7		n		C	y
LcC00045p551	LcRBContig00045	551	A/G	A	A	n	0	A	n	0		n			n			n		G	n	100	A	n	0	G	y			n		G	y
LcC00045p596	LcRBContig00045	596	A/T	T	T	n	0	T	n	0		n			n			n		T	n	0	T	n	0	T	n	0		n		A	y
LcC00045p617	LcRBContig00045	617	A/T	A	A	n	0	A	n	0		n			n			n		T	n	100	A	n	0	T	n	100		n		T	y
LcC00045p7	LcRBContig00045	7	T/C	T	T	n	0	T	n	0	T	n	0	C	n	100		n			n		T	n	0		n		C	n	100	C	y
LcC00046p172	LcRBContig00046	172	A/C	C	C	n	0	C	n	0	C	n	0	C	n	0	C	n	0	A	y		C	n	0	A	y		C	n	0	C	n	0
LcC00046p255	LcRBContig00046	255	A/G	G	G	n	0	G	n	0	G	n	0	G	n	0	G	n	0	G	n	0	G	n	0	A	y		G	n	0	G	n	0
LcC00046p345	LcRBContig00046	345	T/C	T	T	n	0	T	n	0	T	n	0	T	n	0	T	n	0	C	y		T	n	0	T	n	0	T	n	0	T	n	0
LcC00046p474	LcRBContig00046	474	T/G	T	T	n	0	T	n	0		n			n		T	n	0	G	y		T	n	0	G	y		T	n	0	T	n	0
LcC00046p493	LcRBContig00046	493	T/C	T	T	n	0	T	n	0		n			n		T	n	0	C	y		T	n	0	C	y		T	n	0	T	n	0
LcC00046p529	LcRBContig00046	529	A/G	G	G	n	0	G	n	0	G	n	0	G	n	0	G	n	0	A	y		G	n	0	A	y		G	n	0	G	n	0
LcC00046p66	LcRBContig00046	66	A/C	C	C	n	0	C	n	0	C	n	0	C	n	0	C	n	0	C	n	0	C	n	0	A	y			n		C	n	0
LcC00046p72	LcRBContig00046	72	T/C	T	T	n	0	T	n	0	T	n	0	T	n	0	T	n	0	T	n	0	T	n	0	C	y			n		T	n	0
LcC00046p75	LcRBContig00046	75	A/T	T	T	n	0	T	n	0	T	n	0	T	n	0	T	n	0	T	n	0	T	n	0	A	y			n		T	n	0
LcC00047p453	LcRBContig00047	453	T/C	C	C	n	0	C	n	0		n		C	n	0		n		C	n	0	C	n	0	T	y		C	n	0		n
LcC00047p510	LcRBContig00047	510	T/C	C	C	n	0	C	n	0		n		T	y		T	n	100	T	n	100	C	n	0	T	y		C	n	0		n
LcC00048p668	LcRBContig00048	668	A/C	A	A	n	0	A	n	0		n		C	n	100		n			n			n		C	y		A	n	0	A	n	0
LcC00049p118	LcRBContig00049	118	T/C	C	C	n	0	C	n	0	C	n	0	C	n	0	C	n	0	T	y		C	n	0	T	y		C	n	0	C	n	0
LcC00049p223	LcRBContig00049	223	T/C	C	C	n	0	C	n	0	C	n	0	T	n	0.9	C	n	0	T	y		C	n	0	T	y		C	n	0	C	n	0
LcC00049p256	LcRBContig00049	256	A/T	A	A	n	0	A	n	0	A	n	0	A	n	0	A	n	0	T	y		A	n	0	T	y		A	n	0	A	n	0
LcC00049p401	LcRBContig00049	401	A/G	G	G	n	0	G	n	0	G	n	0	G	n	0	G	n	0	G	n	0	G	n	0	A	y		G	n	0	G	n	0
LcC00049p454	LcRBContig00049	454	T/C	T	T	n	0	T	n	0	T	n	0	T	n	0	T	n	0	C	y		T	n	0	T	n	0	T	n	0	T	n	0
LcC00049p457	LcRBContig00049	457	T/G	T	T	n	0	T	n	0	T	n	0	T	n	0	T	n	0	G	y		T	n	0	T	n	0	T	n	0	T	n	0
LcC00049p466	LcRBContig00049	466	T/C	C	C	n	0	C	n	0	C	n	0	C	n	0	C	n	0	T	y		C	n	0	C	n	0	C	n	0	C	n	0
LcC00049p520	LcRBContig00049	520	A/G	G	G	n	0	G	n	0	G	n	0	G	n	0	G	n	0	G	n	0	G	n	0	A	y		G	n	0	G	n	0
LcC00049p587	LcRBContig00049	587	A/C	A	A	n	0	A	n	0	A	n	0	A	n	0	A	n	0	C	y		A	n	0	C	y		A	n	0	A	n	0
LcC00049p630	LcRBContig00049	630	T/G	T		n		T	n	0	T	n	0	T	n	0		n		G	y		T	n	0	G	n	33.3	T	n	0	T	n	0
LcC00049p670	LcRBContig00049	670	T/C	C		n		T	n	100		n		T	y			n		T	n	100	T	y		C	n	0	T	n	100		n
LcC00050p243	LcRBContig00050	243	C/G	G	G	n	0		n		G	n	0	G	n	0	G	n	0	C	y		G	n	0		n			n		G	n	0
LcC00050p605	LcRBContig00050	605	T/C	C	C	n	0	C	n	0	C	n	0	C	n	0	C	n	0	T	y		C	n	0	T	y		C	n	0	C	n	0
LcC00050p649	LcRBContig00050	649	A/G	A	A	n	0	A	n	0	A	n	0	A	n	0	A	n	0	G	y		A	n	0	G	y		A	n	0	A	n	0
LcC00050p664	LcRBContig00050	664	T/C	C	C	n	0	C	n	0	C	n	0	C	n	0	T	y		C	n	0	C	n	0	T	y		T	y		T	y
LcC00050p671	LcRBContig00050	671	A/G	A	A	n	0	A	n	0	A	n	0	A	n	0	G	y		A	n	0	A	n	0	A	n	0	G	y		G	y
LcC00050p716	LcRBContig00050	716	T/G	T	T	n	0	T	n	0	T	n	0	T	n	0	T	n	0	G	y		T	n	0	G	y		T	n	0	T	n	0
LcC00050p752	LcRBContig00050	752	T/C	C	C	n	0	C	n	0	C	n	0	C	n	0	C	n	0	T	y		C	n	0	T	y		C	n	0	C	n	0
LcC00050p775	LcRBContig00050	775	T/C	T	T	n	0	T	n	0	T	n	0	T	n	0	T	n	0	C	y		T	n	0	C	y		T	n	0	T	n	0
LcC00050p847	LcRBContig00050	847	C/G	G	G	n	0	G	n	0	G	n	0	G	n	0	C	y		C	y		G	n	0	C	y		C	n	100	C	y
LcC00050p876	LcRBContig00050	876	A/G	A	A	n	0	A	n	0	A	n	0	A	n	0	G	y		A	n	0	A	n	0	A	n	0	G	y		G	y		y	y
LcC00051p162	LcRBContig00051	162	A/G	A	A	n	0	A	n	0	A	n	0		n		A	n	0	A	n	0	A	n	0	G	y		A	n	0	A	n	0
LcC00051p17	LcRBContig00051	17	C/G	G	G	n	0		n		G	n	0		n		G	n	0	C	n	100	G	n	0	C	y		G	n	0	G	n	0
LcC00051p256	LcRBContig00051	256	A/G	G	G	n	0	G	n	0	G	n	0	G	n	0	G	n	0	G	n	0	G	n	0	A	y		G	n	0	G	n	0
LcC00051p321	LcRBContig00051	321	T/G	G	G	n	0	G	n	0	G	n	0	G	n	0	G	n	0	G	n	0	G	n	0	T	y		G	n	0	G	n	0
LcC00051p361	LcRBContig00051	361	T/G	G	G	n	0	G	n	0	G	n	0	G	n	0	G	n	0	G	n	0	G	n	0	T	y		G	n	0	G	n	0
LcC00051p396	LcRBContig00051	396	A/G	G	G	n	0	G	n	0	G	n	0	G	n	0	G	n	0	G	n	0	A	y		G	n	0	A	y		A	y
LcC00051p408	LcRBContig00051	408	A/C	A	A	n	0	A	n	0	A	n	0	A	n	0	A	n	0	A	n	0	C	y		A	n	0	C	y		C	y
LcC00051p412	LcRBContig00051	412	A/T	A	A	n	0	A	n	0	A	n	0	A	n	0	A	n	0	T	y		A	n	0	A	n	0	A	n	0	A	n	0
LcC00051p462	LcRBContig00051	462	C/G	C	C	n	0	C	n	0	C	n	0	C	n	0	C	n	0	G	y		C	n	0	C	n	0	C	n	0	C	n	0
LcC00051p60	LcRBContig00051	60	A/G	A	A	n	0	A	n	0	A	n	0		n		A	n	0	A	n	0	A	n	0	G	y		A	n	0	A	n	0
LcC00052p336	LcRBContig00052	336	A/G	A	A	n	0	A	n	0	A	n	0		n		A	n	0		n		A	n	0	G	y			n		A	n	0
LcC00052p414	LcRBContig00052	414	A/C	A	A	n	0	A	n	0	A	n	0	A	n	0	A	n	0	C	n	100	A	n	0	C	y		A	n	0	A	n	0
LcC00052p760	LcRBContig00052	760	A/G	G	G	n	0	G	n	0	G	n	0	G	n	0	G	n	0	A	n	100	G	n	0	A	y		G	n	0	G	n	0
LcC00052p775	LcRBContig00052	775	A/T	T	T	n	0	T	n	0	T	n	0	T	n	0	T	n	0		n		T	n	0	A	y		T	n	0	T	n	0
LcC00053p148	LcRBContig00053	148	T/C	T	T	n	0	T	n	0	T	n	0	T	n	0		n			n			n		C	y		T	n	0	T	n	0
LcC00053p334	LcRBContig00053	334	A/G	A	A	n	0	A	n	0	A	n	0	A	n	0		n			n			n		G	y		A	n	0	A	n	0
LcC00053p496	LcRBContig00053	496	A/G	G	G	n	0	G	n	0	G	n	0	G	n	0	G	n	0		n		G	n	0	A	y		G	n	0	G	n	0
LcC00053p535	LcRBContig00053	535	A/G	G	G	n	0	G	n	0	G	n	0	G	n	0	G	n	0		n		G	n	0	A	y		G	n	0	G	n	0
LcC00053p559	LcRBContig00053	559	T/C	T	T	n	0	T	n	0	T	n	0	T	n	0	T	n	0	C	n	100	T	n	0	C	y		T	n	0	T	n	0
LcC00053p604	LcRBContig00053	604	T/G	T	T	n	0	T	n	0	T	n	0	T	n	0	T	n	0		n		T	n	0	G	y		T	n	0	T	n	0
LcC00053p634	LcRBContig00053	634	A/T	A	A	n	0	A	n	0	A	n	0	A	n	0	A	n	0		n		A	n	0	T	y		A	n	0	A	n	0
LcC00053p846	LcRBContig00053	846	A/T	A		n			n			n		T	y			n			n			n			n			n			n
LcC00053p847	LcRBContig00053	847	A/T	A		n			n			n		T	y			n			n			n			n			n			n
LcC00053p848	LcRBContig00053	848	A/C	A		n			n			n		C	y			n			n			n			n			n			n
LcC00053p850	LcRBContig00053	850	A/T	A		n			n			n		T	y			n			n			n			n			n			n
LcC00054p143	LcRBContig00054	143	A/C	C	C	n	0	C	n	0	C	n	0	C	n	0	C	n	0	A	y		C	n	0	A	y		C	n	0	C	n	0
LcC00054p384	LcRBContig00054	384	A/C	C	C	n	0	C	n	0	C	n	0	C	n	0	C	n	0	C	n	0	C	n	0	A	y		C	n	0	C	n	0
LcC00054p513	LcRBContig00054	513	A/G	A	A	n	0	A	n	0	A	n	0	A	n	0	A	n	0	G	y		A	n	0	G	y		A	n	0	A	n	0
LcC00054p521	LcRBContig00054	521	A/T	T	T	n	0	T	n	0	T	n	0	T	n	0	T	n	0	A	y		T	n	0	T	n	0	T	n	0	T	n	0
LcC00054p531	LcRBContig00054	531	T/C	T	T	n	0	T	n	0	T	n	0	T	n	0	T	n	0	T	n	0	T	n	0	C	y		T	n	0	T	n	0
LcC00055p157	LcRBContig00055	157	A/T	T	T	n	0	T	n	0	T	n	0	T	n	0	T	n	0		n		T	n	0	A	y			n		T	n	0
LcC00055p229	LcRBContig00055	229	T/C	C	C	n	0	C	n	0	C	n	0	C	n	0	C	n	0		n			n		T	y		C	n	0	C	n	0
LcC00055p427	LcRBContig00055	427	T/C	C	C	n	0	C	n	0	C	n	0		n		T	y			n			n		T	y			n		C	n	0
LcC00055p491	LcRBContig00055	491	A/G	G	G	n	0	G	n	0	G	n	0		n		G	n	0		n		G	n	0	A	y			n		G	n	0
LcC00055p545	LcRBContig00055	545	T/G	T	T	n	0	T	n	0	T	n	0		n		T	n	0		n		T	n	0	G	y			n		T	n	0
LcC00055p587	LcRBContig00055	587	A/C	A	A	n	0		n		A	n	0		n		A	n	0		n			n		C	y			n		A	n	0
LcC00056p134	LcRBContig00056	134	T/C	T	C	y		C	y		C	y		C	y		T	n	0	C	y		C	y		C	y		C	y		C	y
LcC00056p147	LcRBContig00056	147	A/C	C	C	n	0	C	n	0	C	n	0	C	n	0	C	n	0	A	y		C	n	0	A	y		C	n	0	C	n	0
LcC00056p213	LcRBContig00056	213	A/C	C	C	n	0	C	n	0	C	n	0	C	n	0	C	n	0	A	y		C	n	0	A	y		C	n	0	C	n	0
LcC00056p332	LcRBContig00056	332	T/C	T	C	y		C	y		C	y		C	n	100	T	n	0	T	n	0	C	y		T	n	0	C	y		C	y
LcC00056p456	LcRBContig00056	456	A/C	A	C	y		C	y		C	y		C	y		A	n	0	A	n	0	C	y		A	n	0	C	y		C	y		y
LcC00056p482	LcRBContig00056	482	A/T	T	T	n	0	T	n	0	T	n	0	T	n	0	T	n	0	T	n	0	T	n	0	A	y		T	n	0	T	n	0
LcC00056p511	LcRBContig00056	511	A/G	A	A	n	0	A	n	0	A	n	0	A	n	0	A	n	0	A	n	0	A	n	0	G	y		A	n	0	A	n	0
LcC00056p529	LcRBContig00056	529	A/G	G	G	n	0	G	n	0	G	n	0	G	n	0	G	n	0	A	y		G	n	0	G	n	0	G	n	0	G	n	0
LcC00056p532	LcRBContig00056	532	T/C	T	T	n	0	T	n	0	T	n	0	T	n	0	T	n	0	T	n	0	T	n	0	C	y		T	n	0	T	n	0
LcC00056p573	LcRBContig00056	573	A/G	A		n		G	y		G	n	100		n		A	n	0		n		G	y		A	n	0		n			n
LcC00057p385	LcRBContig00057	385	A/G	G	G	n	0	G	n	0		n		G	n	0	G	n	0		n		G	n	0	A	y		G	n	0	G	n	0
LcC00057p490	LcRBContig00057	490	T/C	T	T	n	0	T	n	0		n		T	n	0	T	n	0	T	n	0	T	n	0	C	y		T	n	0	T	n	0
LcC00057p571	LcRBContig00057	571	T/G	T	T	n	0	T	n	0	T	n	0	T	n	0	T	n	0	G	y		T	n	0	T	n	0	T	n	0	T	n	0
LcC00058p129	LcRBContig00058	129	T/C	T	T	n	0	T	n	0	T	n	0	T	n	0	T	n	0	T	n	0	T	n	0	C	y		T	n	0	T	n	0
LcC00058p258	LcRBContig00058	258	A/C	A	A	n	0	A	n	0	A	n	0	A	n	0	C	y		A	n	0	C	y		A	n	0	A	n	0	A	n	0
LcC00058p380	LcRBContig00058	380	A/T	A	A	n	0	A	n	0	A	n	0	A	n	0	A	n	0	T	y		A	n	0	A	n	0	A	n	0	A	n	0
LcC00058p400	LcRBContig00058	400	T/G	G	G	n	0	G	n	0	G	n	0	G	n	0	G	n	0	T	y		G	n	0	G	n	0	G	n	0	G	n	0	y
LcC00058p622	LcRBContig00058	622	T/C	C	T	n	100		n			n			n		T	y			n		T	n	100	T	n	100	T	n	100	T	n	100
LcC00058p84	LcRBContig00058	84	T/G	T	T	n	0	T	n	0	T	n	0	T	n	0	G	y		G	y		G	y		G	y		T	n	0	T	n	0
LcC00058p87	LcRBContig00058	87	T/C	T	T	n	0	T	n	0	T	n	0	T	n	0	C	y		C	y		C	y		T	n	0	T	n	0	T	n	0
LcC00059p194	LcRBContig00059	194	A/G	G	G	n	0	G	n	0	G	n	0		n		G	n	0	G	n	0	G	n	0	A	y			n		G	n	0
LcC00059p251	LcRBContig00059	251	T/C	C	C	n	0	C	n	0	C	n	0		n		C	n	0	C	n	0	C	n	0	T	y			n		C	n	0
LcC00059p383	LcRBContig00059	383	T/G	T	T	n	0	T	n	0	T	n	0		n		T	n	0	G	y		T	n	0	G	y			n		T	n	0
LcC00059p437	LcRBContig00059	437	A/C	A	A	n	0	A	n	0	A	n	0		n		C	y		C	y		C	n	100	C	y			n		C	n	14.3
LcC00060p431	LcRBContig00060	431	T/C	T	T	n	0	T	n	0		n		C	y		T	n	0	T	n	0	T	n	0	T	n	0	T	n	0	T	n	0
LcC00060p466	LcRBContig00060	466	T/C	T	T	n	0	T	n	0		n		T	n	0	T	n	0	C	n	100	T	n	0	C	y		T	n	0	T	n	0
LcC00060p623	LcRBContig00060	623	A/T	A	A	n	0	A	n	0		n		A	n	0	A	n	0	T	y		A	n	0	T	y		A	n	0	A	n	0
LcC00060p685	LcRBContig00060	685	A/G	G	G	n	0	G	n	0		n		G	n	0	G	n	0	G	n	0	G	n	0	A	y		G	n	0	G	n	0
LcC00060p762	LcRBContig00060	762	T/C	T	T	n	0		n			n		T	n	0	T	n	0		n		T	n	0	C	y		T	n	0	T	n	0
LcC00061p135	LcRBContig00061	135	T/C	T	T	n	0	T	n	0	T	n	0	T	n	0	T	n	0	C	y		T	n	0	C	y		T	n	0	T	n	0
LcC00061p15	LcRBContig00061	15	A/T/G	T	A	n	100	G	y		T	n	0	A	n	100	A	y		T	n	0	A	y		A	n	25	T	n	0	A	y
LcC00061p154	LcRBContig00061	154	A/G	A	A	n	0	G	y		G	y		A	n	0	A	n	0	A	n	0	A	n	0	A	n	0	A	n	0	G	y
LcC00061p160	LcRBContig00061	160	A/G	G	G	n	0	A	y		A	y		A	y		A	y		A	y		A	y		A	y		G	n	0	A	y
LcC00061p181	LcRBContig00061	181	T/C	T	T	n	0	T	n	0	T	n	0	T	n	0	T	n	0	C	y		T	n	0	C	y		T	n	0	T	n	0
LcC00061p187	LcRBContig00061	187	A/G	A	A	n	0	A	n	0	A	n	0	A	n	0	A	n	0	G	y		A	n	0	G	y		A	n	0	A	n	0
LcC00061p193	LcRBContig00061	193	A/T	T	T	n	0	T	n	0	T	n	0	T	n	0	T	n	0	A	y		T	n	0	A	y		T	n	0	T	n	0
LcC00061p2	LcRBContig00061	2	T/C	T	T	n	0	T	n	0	C	n	100		n		C	n	100	C	n	100	C	n	100	C	y		C	n	100	C	n	100
LcC00061p229	LcRBContig00061	229	A/G	G	G	n	0	A	y		A	y		G	n	0	G	n	0	A	y		G	n	0	A	y		G	n	0	A	y
LcC00061p274	LcRBContig00061	274	A/G	G	G	n	0	G	n	0	G	n	0	A	y		A	y		A	y		A	y		A	y		G	n	0	A	y
LcC00061p3	LcRBContig00061	3	A/T	T	T	n	0	T	n	0	A	n	50		n		T	n	0	A	n	100	T	n	0	A	y		A	n	100	T	n	0
LcC00061p403	LcRBContig00061	403	A/G	G	G	n	0	A	y		A	y		G	n	0	G	n	0	A	y		G	n	0	A	y		G	n	0	A	y
LcC00061p54	LcRBContig00061	54	C/G	G	G	n	0	C	y		C	y		G	n	0	G	n	0	G	n	0	G	n	0	G	n	0	G	n	0	C	y
LcC00061p63	LcRBContig00061	63	A/C	A	A	n	0	C	y		C	y		A	n	0	A	n	0	A	n	0	A	n	0	A	n	0	A	n	0	C	y
LcC00062p141	LcRBContig00062	141	C/G	G	C	y		C	y		G	n	0	C	y		G	n	0	G	n	0	G	n	0	G	n	0	G	n	0	C	y
LcC00062p142	LcRBContig00062	142	A/C	A	A	n	0	A	n	0	A	n	0	A	n	0	A	n	0	C	y		A	n	0	C	y		A	n	0	A	n	0	y
LcC00062p152	LcRBContig00062	152	C/G	C	C	n	0	C	n	0	C	n	0	C	n	0	C	n	0	G	y		C	n	0	G	y		C	n	0	C	n	0		y
LcC00062p175	LcRBContig00062	175	C/G	G	G	n	0	G	n	0	G	n	0	C	n	4.7	G	n	0	C	y		G	n	0	C	y		G	n	0	G	n	0
LcC00062p192	LcRBContig00062	192	A/G	G	G	n	0	G	n	0	G	n	0	G	n	0	G	n	0	G	n	0	G	n	0	G	n	0	G	n	0	A	y
LcC00062p245	LcRBContig00062	245	C/G	G	G	n	0	G	n	0	G	n	0	G	n	0	G	n	0	C	y		G	n	0	G	n	0	G	n	0	G	n	0
LcC00062p247	LcRBContig00062	247	A/C	A	A	n	0	A	n	0	A	n	0	A	n	0	A	n	0	A	n	0	A	n	0	C	y		A	n	0	A	n	0
LcC00062p275	LcRBContig00062	275	A/G	G	G	n	0	G	n	0	G	n	0	G	n	0	G	n	0	A	y		G	n	0	G	n	0	G	n	0	G	n	0
LcC00062p289	LcRBContig00062	289	C/G	C	G	y		G	y		C	n	0	G	y		C	n	0	C	n	0	C	n	0	C	n	0	G	y		G	y
LcC00062p330	LcRBContig00062	330	T/C	C	C	n	0	C	n	0	C	n	0	C	n	0	C	n	0	T	y		C	n	0	C	n	0	C	n	0	C	n	0
LcC00062p382	LcRBContig00062	382	T/C	T	T	n	0	T	n	0	T	n	0	T	n	0	T	n	0	C	y		T	n	0	T	n	0	T	n	0	T	n	0
LcC00062p428	LcRBContig00062	428	A/C	A	A	n	0		n		A	n	0		n		A	n	0	A	n	0	A	n	0	C	y		A	n	0	A	n	0
LcC00062p445	LcRBContig00062	445	C/G	C	C	n	0		n		C	n	0		n		C	n	0	C	n	0	C	n	0	G	y			n		C	n	0
LcC00062p465	LcRBContig00062	465	A/G	G		n			n		G	n	0		n		G	n	0	G	n	0	G	n	0	G	n	0		n		A	y
LcC00062p466	LcRBContig00062	466	T/C	T		n			n		T	n	0		n		T	n	0	C	y		T	n	0	T	n	0		n		C	n	100
LcC00062p7	LcRBContig00062	7	T/C/G	C	G	n	100	G	n	100	C	n	0	G	n	100	C	n	0	T	y		C	n	0	T	y		G	y		C	n	0
LcC00062p86	LcRBContig00062	86	A/T	A	T	y		T	y		A	n	0	T	y		A	n	0	A	n	0	A	n	0	A	n	0	T	y		T	y
LcC00063p180	LcRBContig00063	180	T/G	G	G	n	0	G	n	0	G	n	0	G	n	0	G	n	0	T	y			n		T	n	100	G	n	0	G	n	0
LcC00063p2	LcRBContig00063	2	A/T	A	T	n	100		n			n		T	y			n			n			n			n			n			n
LcC00063p242	LcRBContig00063	242	A/G	G	A	y		A	y		A	y		A	y		G	n	0	A	y		A	n	100	A	n	100	A	y		A	n	100
LcC00063p399	LcRBContig00063	399	T/G	T	T	n	0	T	n	0	T	n	0	T	n	0	T	n	0	G	y		T	n	0	G	n	100	T	n	0	T	n	0
LcC00063p642	LcRBContig00063	642	A/G	G	A	n	100	A	y			n		G	n	0	G	n	0	G	n	0		n			n		A	y		A	y
LcC00063p7	LcRBContig00063	7	T/C	C	T	n	100		n			n		T	y			n			n			n			n			n			n
LcC00064p283	LcRBContig00064	283	A/G	A	A	n	0	A	n	0	A	n	0	A	n	0	A	n	0	G	y		A	n	0	A	n	0	A	n	0	A	n	0
LcC00064p340	LcRBContig00064	340	A/T	T	T	n	0	T	n	0	T	n	0	T	n	0	T	n	0	A	y		T	n	0	T	n	0	T	n	0	T	n	0
LcC00064p418	LcRBContig00064	418	A/G	G	G	n	0	G	n	0	G	n	0	G	n	0	G	n	0	A	y		G	n	0	A	n	100	G	n	0	G	n	0
LcC00064p48	LcRBContig00064	48	C/G	C	C	n	0	G	n	25	G	y			n			n		G	n	100		n		C	n	0		n		G	y
LcC00065p159	LcRBContig00065	159	A/G	A	G	y		G	y			n		G	y			n		A	n	0	G	n	100	A	n	0	A	n	0	A	n	0		y
LcC00065p202	LcRBContig00065	202	T/C	C	C	n	0	C	n	0		n		T	y			n		T	n	100	T	n	100	T	y		T	y		T	n	100
LcC00065p279	LcRBContig00065	279	A/T	A	A	n	0	A	n	0		n		A	n	0		n		A	n	0	A	n	0	T	y		A	n	0	A	n	0	y
LcC00065p284	LcRBContig00065	284	T/C	T	T	n	0	T	n	0		n		C	y			n		C	n	100	C	n	100	C	y		T	n	0	T	n	0
LcC00065p390	LcRBContig00065	390	T/C	C	T	y		T	y		T	n	100	C	n	0	T	n	100	C	n	0	C	n	0	C	n	0	C	n	0	T	n	20
LcC00065p399	LcRBContig00065	399	T/C	T	C	y		C	y		C	n	100	T	n	0	C	n	100	T	n	0	T	n	0	T	n	0	T	n	0	C	n	20
LcC00065p444	LcRBContig00065	444	T/C	T	C	n	100	C	y		C	n	100	C	y		C	n	100	C	n	100	C	n	100	C	y		C	y		C	y
LcC00065p463	LcRBContig00065	463	T/G	T	G	n	100	G	y		G	n	100	T	n	0	G	n	100	T	n	0	T	n	0	T	n	0	T	n	0	T	n	0
LcC00065p464	LcRBContig00065	464	C/G	G	G	n	0	G	n	0	G	n	0	G	n	0	G	n	0	G	n	0	G	n	0	C	y		G	n	0	G	n	0
LcC00065p466	LcRBContig00065	466	A/T	T	T	n	0	T	n	0	T	n	0	T	n	0	T	n	0	T	n	0	T	n	0	T	n	0	T	n	0	A	y
LcC00065p488	LcRBContig00065	488	A/C	C	A	n	100	A	y		A	n	100	C	n	0		n		C	n	0	C	n	0	C	n	0	C	n	0	C	n	0
LcC00065p507	LcRBContig00065	507	T/G	G	T	n	100	T	y		T	n	100	G	n	0		n		T	n	100	G	n	0	T	y		G	n	0	T	y
LcC00065p517	LcRBContig00065	517	T/C	T	T	n	0	T	n	0	T	n	0	T	n	0		n		T	n	0	T	n	0	T	n	0	T	n	0	C	y
LcC00065p531	LcRBContig00065	531	T/C	T		n		T	n	0	T	n	0	C	y		T	n	0	T	n	0	C	n	100	T	n	0	C	y		T	n	0
LcC00065p594	LcRBContig00065	594	T/C	C		n		T	y			n		C	n	0		n			n			n			n		C	n	0	C	n	0
LcC00065p95	LcRBContig00065	95	A/G	A	G	y		G	y			n		A	n	0		n		A	n	0	A	n	0	A	n	0	A	n	0		n
LcC00065p96	LcRBContig00065	96	T/C	C	T	y		T	y			n		C	n	0		n		C	n	0	C	n	0	C	n	0	C	n	0		n
LcC00066p104	LcRBContig00066	104	T/C	T	T	n	0	T	n	0		n		T	n	0	T	n	0	C	n	100		n		C	y		T	n	0	T	n	0
LcC00066p378	LcRBContig00066	378	A/C	C	C	n	0	C	n	0	C	n	0	C	n	0	C	n	0	A	y		C	n	0	C	n	0	C	n	0	C	n	0
LcC00066p54	LcRBContig00066	54	T/C	C	C	n	0	C	n	0		n		C	n	0		n			n			n		T	y		C	n	0		n
LcC00066p804	LcRBContig00066	804	T/C	T	T	n	0	T	n	0	T	n	0	T	n	0	T	n	0	C	n	100	T	n	0	C	y		T	n	0	T	n	0
LcC00066p876	LcRBContig00066	876	T/G	T	T	n	0	T	n	0	T	n	0	T	n	0	T	n	0		n		T	n	0	G	y		T	n	0	T	n	0
LcC00066p901	LcRBContig00066	901	T/C	C		n		C	n	0	T	n	100	C	n	0	C	n	0		n		C	n	0	T	y		C	n	0	C	n	0
LcC00067p198	LcRBContig00067	198	T/C	T	T	n	0	T	n	0		n		T	n	0		n		T	n	0	T	n	0	C	y		T	n	0	T	n	0
LcC00067p289	LcRBContig00067	289	A/G	A	A	n	0	A	n	0	A	n	0	A	n	0		n		G	y		A	n	0	G	y		A	n	0	A	n	0
LcC00067p307	LcRBContig00067	307	T/G	G	G	n	0	G	n	0	G	n	0	G	n	0		n		T	y		G	n	0	G	n	0	G	n	0	G	n	0
LcC00067p332	LcRBContig00067	332	C/G	C	G	y		G	y		C	n	0	C	n	0		n		C	n	0	C	n	0	C	n	0	C	n	0	C	n	0	y
LcC00067p392	LcRBContig00067	392	T/C	C	C	n	0	C	n	0	C	n	0	C	n	0		n		T	y		C	n	0	T	y		C	n	0	C	n	0
LcC00067p394	LcRBContig00067	394	T/C	C	T	y		T	y		C	n	0	T	y			n		T	y		T	n	100	T	y		C	n	0	C	n	0
LcC00067p402	LcRBContig00067	402	A/G	G	G	n	0	G	n	0	G	n	0	G	n	0		n		A	y		G	n	0	G	n	0	G	n	0	G	n	0
LcC00067p437	LcRBContig00067	437	A/C	A	A	n	0	A	n	0	A	n	0	A	n	0		n		C	y		A	n	0	C	y		A	n	0	A	n	0
LcC00067p442	LcRBContig00067	442	T/C	T	C	y		C	y		T	n	0	T	n	0		n		T	n	0	T	n	0	T	n	0	T	n	0	T	n	0		y
LcC00067p484	LcRBContig00067	484	T/C	T	T	n	0	T	n	0	T	n	0	T	n	0	T	n	0	C	y			n		T	n	0	T	n	0	T	n	0
LcC00067p497	LcRBContig00067	497	T/C	T	C	y		C	n	40	T	n	0	T	n	0	C	y		T	n	0		n		T	n	0	T	n	0	T	n	0
LcC00068p383	LcRBContig00068	383	T/C	C		n		C	n	0		n		T	y			n			n			n		C	n	0	C	n	0		n
LcC00068p59	LcRBContig00068	59	A/T	A		n		T	n	100		n		T	y			n			n		A	n	0	T	n	100	A	n	0		n
LcC00068p603	LcRBContig00068	603	C/G	G	G	n	0	G	n	0	G	n	0	G	n	0	G	n	0	C	y		G	n	0	G	n	0	G	n	0	G	n	0
LcC00068p631	LcRBContig00068	631	A/G	G	G	n	0	G	n	0	G	n	0	G	n	0	G	n	0	G	n	0	G	n	0	A	y		G	n	0	G	n	0
LcC00068p665	LcRBContig00068	665	A/G	G	A	y		A	y		A	y		G	n	0	A	y		G	n	0	G	n	0	G	n	0	G	n	0	A	y			y
LcC00068p700	LcRBContig00068	700	A/G	A	A	n	0	A	n	0	A	n	0	G	y		A	n	0	A	n	0	A	n	0	A	n	0	A	n	0	A	n	0
LcC00068p886	LcRBContig00068	886	A/G	G	G	n	0	A	n	100	A	n	100	G	n	0	A	n	100	G	n	0	G	n	0	A	n	100	G	n	0	A	y
LcC00068p890	LcRBContig00068	890	T/C	T	T	n	0	T	n	0	C	n	100	T	n	0	T	n	0	T	n	0	T	n	0	T	n	0	T	n	0	C	y
LcC00068p891	LcRBContig00068	891	A/G	A	A	n	0	A	n	0	A	n	0	G	y		A	n	0	A	n	0	A	n	0	A	n	0	A	n	0	A	n	0
LcC00068p965	LcRBContig00068	965	A/G	A		n		A	n	0	G	n	100	A	n	0	A	n	0	A	n	0	A	n	0	A	n	0	A	n	0	G	y
LcC00069p110	LcRBContig00069	110	A/G	A	G	y		G	y		G	y		A	n	0	G	y		A	n	0	A	n	0	A	n	0	A	n	0	G	y
LcC00069p111	LcRBContig00069	111	T/C	C	T	y		T	y		T	y		C	n	0	T	y		C	n	0	C	n	0	C	n	0	C	n	0	T	y
LcC00069p132	LcRBContig00069	132	A/G	G	G	n	0	G	n	0	G	n	0	G	n	0	G	n	0	G	n	0	G	n	0	G	n	0	A	y		A	y
LcC00069p174	LcRBContig00069	174	A/G	A	G	y		G	y		G	y		G	y		G	y		A	n	0	G	y		A	n	0	A	n	0	G	y
LcC00069p217	LcRBContig00069	217	T/C	C	C	n	0	C	n	0	C	n	0	T	y		C	n	0	T	n	100	T	y		T	y		T	y		T	y		y
LcC00069p23	LcRBContig00069	23	T/C	C	T	y		T	n	100	T	y		C	n	0	T	y		C	n	0	C	n	0	C	n	0	C	n	0	T	y
LcC00069p294	LcRBContig00069	294	A/T	A	A	n	0	A	n	0	A	n	0	A	n	0	A	n	0	A	n	0	A	n	0	T	y		A	n	0	A	n	0
LcC00069p299	LcRBContig00069	299	T/C	T	T	n	0	T	n	0	T	n	0	C	y		T	n	0	C	n	100	C	y		C	y		T	n	0	T	n	0
LcC00069p405	LcRBContig00069	405	T/C	C	T	n	100	T	y		T	n	100	C	n	0	T	y		C	n	0	C	n	0	C	n	0	C	n	0	T	y
LcC00069p414	LcRBContig00069	414	T/C	T		n		C	y		C	n	100	T	n	0	C	n	100	T	n	0	T	n	0	T	n	0	T	n	0	C	y
LcC00069p459	LcRBContig00069	459	T/C	T		n		C	y			n		C	y		C	n	100	C	n	100	C	n	100	C	y			n		C	y
LcC00069p481	LcRBContig00069	481	A/T	T		n			n			n		T	n	0		n		T	n	0	T	n	0		n			n		A	y
LcC00070p169	LcRBContig00070	169	A/G	G	G	n	0	G	n	0		n		G	n	0	G	n	0	A	n	100		n		A	y		G	n	0	G	n	0
LcC00070p440	LcRBContig00070	440	A/C	A	A	n	0	A	n	0	A	n	0	A	n	0		n		C	n	100	A	n	0	C	y		A	n	0	A	n	0
LcC00070p552	LcRBContig00070	552	T/C	C	C	n	0	C	n	0	C	n	0	C	n	0		n		C	n	0	C	n	0	T	y		C	n	0	C	n	0
LcC00070p585	LcRBContig00070	585	A/G	A	A	n	0	A	n	0	A	n	0	A	n	0		n			n		A	n	0	G	y		A	n	0	A	n	0
LcC00070p652	LcRBContig00070	652	A/G	G	A	y		A	n	100	A	n	100		n			n			n		A	n	100		n		G	n	0	A	n	50
LcC00071p294	LcRBContig00071	294	A/G	G	G	n	0	G	n	0		n		A	y		G	n	0	G	n	0	G	n	0	G	n	0	G	n	0	G	n	0
LcC00071p381	LcRBContig00071	381	A/G	A	A	n	0	A	n	0		n		A	n	0	A	n	0	A	n	0	A	n	0	G	y		A	n	0	A	n	0
LcC00071p438	LcRBContig00071	438	C/G	G	G	n	0	G	n	0	G	n	0	G	n	0	G	n	0	C	n	100	G	n	0	C	y		G	n	0	G	n	0
LcC00071p540	LcRBContig00071	540	T/C	C	C	n	0	C	n	0	C	n	0	C	n	0	C	n	0	C	n	0	C	n	0	T	y		C	n	0	C	n	0
LcC00071p603	LcRBContig00071	603	A/C	C	C	n	0	C	n	0	C	n	0	A	y		A	y		A	y		C	n	0	A	y		C	n	0	C	n	0
LcC00071p646	LcRBContig00071	646	A/G	G	G	n	0	G	n	0	G	n	0		n		G	n	0	G	n	0	G	n	0	A	y		G	n	0	G	n	0
LcC00071p705	LcRBContig00071	705	C/G	C	C	n	0		n			n			n		C	n	0	G	n	100	C	n	0	G	y			n		C	n	0
LcC00071p777	LcRBContig00071	777	T/C	C	C	n	0		n			n			n		T	y		C	n	0	C	n	0	T	y			n		C	n	0
LcC00071p816	LcRBContig00071	816	G	G	G	n	0		n			n			n		G	n	0		n		G	n	0		n			n			n
LcC00072p125	LcRBContig00072	125	T/C	C	C	n	0	C	n	0	C	n	0	C	n	0	T	y		T	y		C	n	0	T	y		C	n	0	C	n	0
LcC00072p191	LcRBContig00072	191	A/G	G	G	n	0	G	n	0	G	n	0	G	n	0	A	y		G	n	0	A	n	1.9	G	n	0	G	n	0	G	n	0
LcC00072p342	LcRBContig00072	342	C/G	G	G	n	0	G	n	0	G	n	0	G	n	0	G	n	0	C	y		G	n	0	C	y		G	n	0	G	n	0
LcC00072p350	LcRBContig00072	350	A/T	A	A	n	0	A	n	0	A	n	0	A	n	0	A	n	0	T	y		A	n	0	T	y		A	n	0	A	n	0
LcC00072p578	LcRBContig00072	578	A/G	G	G	n	0	G	n	0	G	n	0	G	n	0	A	y		A	y		G	n	0	A	y		G	n	0	G	n	0
LcC00072p594	LcRBContig00072	594	T/C	T	T	n	0	T	n	0	T	n	0	T	n	0	C	y		C	y		T	n	0	C	y		T	n	0	T	n	0
LcC00072p673	LcRBContig00072	673	A/G	A	A	n	0	A	n	0	A	n	0		n		A	n	0	G	y		A	n	0	A	n	0	A	n	0	A	n	0
LcC00072p84	LcRBContig00072	84	A/G	A	A	n	0	A	n	0	A	n	0	A	n	0	G	y		A	n	0	A	n	0	A	n	0	A	n	0	A	n	0
LcC00073p198	LcRBContig00073	198	T/G	T	T	n	0	T	n	0	T	n	0	T	n	0	G	y		G	y		T	n	0	G	y		T	n	0	G	y			y
LcC00073p353	LcRBContig00073	353	A/G	G	G	n	0	G	n	0	G	n	0	G	n	0	G	n	0	A	y		G	n	0	A	y		G	n	0	G	n	0
LcC00073p482	LcRBContig00073	482	A/C	A	A	n	0	A	n	0	A	n	0	A	n	0	A	n	0	C	y		A	n	0	C	y		A	n	0	A	n	0
LcC00073p504	LcRBContig00073	504	T/G	T	T	n	0	T	n	0	T	n	0	T	n	0	T	n	0	G	y		T	n	0	G	y		T	n	0	T	n	0
LcC00074p172	LcRBContig00074	172	A/C	A	A	n	0	A	n	0		n		C	y		C	n	100	C	n	100	C	n	100	C	y		C	y			n
LcC00074p326	LcRBContig00074	326	T/C	T	T	n	0	T	n	0	T	n	0	T	n	0	T	n	0	C	n	100	T	n	0	C	y		T	n	0	T	n	0
LcC00074p349	LcRBContig00074	349	T/C	C	C	n	0	C	n	0	C	n	0	C	n	0	C	n	0	T	n	100	C	n	0	T	y		C	n	0	C	n	0
LcC00074p422	LcRBContig00074	422	A/G	A	A	n	0	A	n	0	A	n	0	A	n	0	A	n	0	G	y		A	n	0	A	n	0	A	n	0	A	n	0
LcC00074p451	LcRBContig00074	451	A/T	A	A	n	0	A	n	0	A	n	0	A	n	0	A	n	0	T	y		A	n	0	A	n	0	A	n	0	A	n	0
LcC00074p55	LcRBContig00074	55	A/G	G	G	n	0	G	n	0		n		A	y		A	n	100	G	n	0		n		G	n	0	A	y			n
LcC00074p570	LcRBContig00074	570	A/T	T	A	y			n		A	y		A	n	100		n		A	n	100	A	n	100	A	n	100		n		A	y
LcC00074p70	LcRBContig00074	70	A/G	G	G	n	0	G	n	0		n		G	n	0	G	n	0	G	n	0	G	n	0	A	y		G	n	0		n
LcC00075p295	LcRBContig00075	295	A/G	G	G	n	0	G	n	0	G	n	0	G	n	0	G	n	0		n		G	n	0	A	y		G	n	0	G	n	0
LcC00075p569	LcRBContig00075	569	A/G	A	A	n	0	A	n	0	A	n	0	A	n	0	A	n	0	A	n	0	A	n	0	G	y		A	n	0	A	n	0
LcC00076p113	LcRBContig00076	113	A/C	A	A	n	0	A	n	0		n		C	y		A	n	0	C	n	100		n		C	y		C	y		A	n	0
LcC00076p412	LcRBContig00076	412	A/G	G	G	n	0		n		A	y		G	n	0	G	n	0	G	n	0	G	n	0		n		G	n	0	A	y
LcC00078p128	LcRBContig00078	128	A/G	A	A	n	0	A	n	0	A	n	0	G	y		A	n	0	G	y		G	y		G	y		A	n	0	A	n	0
LcC00078p143	LcRBContig00078	143	T/G	G	G	n	0	G	n	0	G	n	0	T	y		G	n	0	T	y		T	y		T	y		G	n	0	G	n	0
LcC00078p311	LcRBContig00078	311	A/C	C	C	n	0	C	n	0	C	n	0	A	y		C	n	0	C	n	0	C	n	0	C	n	0	C	n	0	C	n	0
LcC00078p385	LcRBContig00078	385	A/G	A	A	n	0	A	n	0	A	n	0	A	n	0	A	n	0	G	y		A	n	0	G	y		A	n	0	A	n	0
LcC00078p407	LcRBContig00078	407	C/G	C	C	n	0	C	n	0	C	n	0	C	n	0	C	n	0	G	y		C	n	0	G	y		C	n	0	C	n	0
LcC00078p410	LcRBContig00078	410	T/C	T	T	n	0	T	n	0	T	n	0	T	n	0	T	n	0	C	y		T	n	0	C	y		T	n	0	T	n	0
LcC00078p436	LcRBContig00078	436	A/T	T	T	n	0	T	n	0	T	n	0	T	n	0	T	n	0	A	y		T	n	0	A	y		T	n	0	T	n	0
LcC00078p438	LcRBContig00078	438	C/G	C	C	n	0	C	n	0	C	n	0	C	n	0	C	n	0	G	y		C	n	0	G	y		C	n	0	C	n	0
LcC00078p452	LcRBContig00078	452	T/G	G	G	n	0	G	n	0	G	n	0	G	n	0	G	n	0	T	y		G	n	0	G	n	0	G	n	0	G	n	0
LcC00078p496	LcRBContig00078	496	C/G	C	C	n	0	C	n	0	C	n	0	C	n	0	C	n	0	G	y		C	n	0	G	y		C	n	0	C	n	0
LcC00078p514	LcRBContig00078	514	T/C	C	C	n	0	C	n	0	C	n	0	C	n	0	C	n	0	T	y		C	n	0	T	y		C	n	0	C	n	0
LcC00078p538	LcRBContig00078	538	T/G	G	G	n	0		n		G	n	0	G	n	0	G	n	0	T	y		G	n	0	T	y		G	n	0	G	n	0
LcC00078p559	LcRBContig00078	559	A/G	G	G	n	0		n		G	n	0	G	n	0	G	n	0	A	y		G	n	0	A	y		G	n	0	G	n	0
LcC00078p83	LcRBContig00078	83	A/G	G	G	n	0	G	n	0	G	n	0	G	n	0	G	n	0	A	y		G	n	0	A	y		G	n	0	G	n	0
LcC00079p150	LcRBContig00079	150	T/G	T	G	y		T	n	0	T	n	0	T	n	0	T	n	0	G	y		T	n	0	G	y		G	y		T	n	0
LcC00079p215	LcRBContig00079	215	A/G	A	G	y		A	n	0	A	n	0	A	n	0	A	n	0	G	y		A	n	0	G	y		G	y		A	n	0
LcC00079p445	LcRBContig00079	445	T/C	C	T	y		C	n	0	C	n	0	C	n	0	C	n	0	C	n	0	C	n	0	T	n	4.2	T	y		C	n	0
LcC00079p451	LcRBContig00079	451	T/G	T	G	y		T	n	0	T	n	0	T	n	0	T	n	0	T	n	0	T	n	0	T	n	0	G	y		T	n	0	y	y
LcC00079p5	LcRBContig00079	5	A/C	C	A	y		C	n	0	C	n	0	C	n	0	C	n	0	C	n	0	C	n	0	C	n	0	A	y		C	n	0	y
LcC00079p525	LcRBContig00079	525	T/C	T	C	y		T	n	0	T	n	0	T	n	0	T	n	0	T	n	0	T	n	0	T	n	0	C	y		T	n	0
LcC00079p550	LcRBContig00079	550	A/G	A	G	y		A	n	0	A	n	0	A	n	0	A	n	0	G	n	100	A	n	0	G	y		G	y		A	n	0
LcC00079p56	LcRBContig00079	56	T/C	T	T	n	0	T	n	0	T	n	0	T	n	0	T	n	0	C	y		T	n	0	C	y		T	n	0	T	n	0
LcC00079p580	LcRBContig00079	580	A/T	A	T	y		A	n	0	A	n	0	A	n	0	A	n	0		n		A	n	0	A	n	0	T	y		A	n	0
LcC00079p619	LcRBContig00079	619	A/G	G	G	n	0	G	n	0		n		G	n	0	G	n	0		n		G	n	0	A	y		G	n	0		n
LcC00079p80	LcRBContig00079	80	T/C	C	T	y		C	n	0	C	n	0	C	n	0	C	n	0	C	n	0	C	n	0	C	n	0	T	y		C	n	0
LcC00080p176	LcRBContig00080	176	A/C	C	C	n	0	C	n	0	C	n	0	C	n	0	C	n	0	C	n	0	A	y		C	n	0	A	y		C	n	0
LcC00080p472	LcRBContig00080	472	T/C	C	C	n	0	T	y		T	y		T	y		C	n	0	T	y		T	y		T	y		C	n	0	T	y
LcC00080p539	LcRBContig00080	539	A/G	G	G	n	0	G	n	0	G	n	0	G	n	0	G	n	0	A	y		G	n	0	A	y		G	n	0	G	n	0
LcC00080p545	LcRBContig00080	545	A/G	A	A	n	0	A	n	0	A	n	0	A	n	0	A	n	0	G	y		A	n	0	G	y		A	n	0	A	n	0
LcC00080p547	LcRBContig00080	547	T/G	G	G	n	0	G	n	0	G	n	0	G	n	0	G	n	0	G	n	0	T	y		G	n	0	T	y		G	n	0
LcC00080p675	LcRBContig00080	675	T/C	C	C	n	0		n			n			n		C	n	0		n		T	y			n			n			n
LcC00081p203	LcRBContig00081	203	T/C	C	C	n	0	C	n	0	C	n	0	T	y		C	n	0	C	n	0	T	y		C	n	0	T	y		C	n	0
LcC00081p359	LcRBContig00081	359	T/C	T	T	n	0	T	n	0	T	n	0	T	n	0	T	n	0	C	y		T	n	0	T	n	0	T	n	0	T	n	0
LcC00081p42	LcRBContig00081	42	C/G	C	C	n	0	C	n	0	C	n	0		n		C	n	0	C	n	0	C	n	0	G	y		C	n	0	C	n	0
LcC00081p618	LcRBContig00081	618	T/C	C	C	n	0	C	n	0	C	n	0	C	n	0	T	y		C	n	0	C	n	0		n		C	n	0	C	n	0
LcC00081p645	LcRBContig00081	645	T/C	T	C	n	100	T	n	0		n		T	n	0	C	n	100	T	n	0		n			n		C	y		T	n	0
LcC00082p3	LcRBContig00082	3	A/G	G	A	n	100		n		A	n	100	A	n	100		n			n			n		A	n	100	A	n	100	A	y
LcC00082p386	LcRBContig00082	386	A/G	A	A	n	0	A	n	0	A	n	0	A	n	0	G	y			n		G	y			n		A	n	0	A	n	0
LcC00082p8	LcRBContig00082	8	T/G	G	T	n	100		n		T	n	100	T	n	100		n			n			n		T	n	100	T	n	100	T	y
LcC00083p217	LcRBContig00083	217	C/G	C	C	n	0	C	n	0		n		C	n	0	C	n	0		n			n		G	y		C	n	0	C	n	0
LcC00083p253	LcRBContig00083	253	T/G	G	T	y		T	n	100		n		T	n	100	G	n	0		n			n		G	n	0	G	n	0	G	n	0
LcC00083p259	LcRBContig00083	259	T/C	T	T	n	0	T	n	0		n		T	n	0	T	n	0		n			n		C	y		T	n	0	T	n	0
LcC00083p328	LcRBContig00083	328	A/G	A	A	n	0	A	n	0		n		A	n	0	A	n	0		n		A	n	0	G	y		A	n	0	A	n	0
LcC00083p346	LcRBContig00083	346	A/T	A	A	n	0	A	n	0		n		A	n	0	A	n	0		n		A	n	0	T	y		A	n	0	A	n	0
LcC00083p415	LcRBContig00083	415	A/G	A	A	n	0	A	n	0	A	n	0	A	n	0	A	n	0		n		A	n	0	G	y		A	n	0	A	n	0
LcC00083p494	LcRBContig00083	494	A/C	C	C	n	0	C	n	0	C	n	0	C	n	0	C	n	0	C	n	0	C	n	0	A	y		C	n	0	C	n	0
LcC00083p730	LcRBContig00083	730	A/T	T	T	n	0	T	n	0	T	n	0	T	n	0	T	n	0		n		A	y		T	n	0	T	n	0	A	y			y
LcC00084p162	LcRBContig00084	162	A/G	A	A	n	0	A	n	0	A	n	0	A	n	0	G	y		G	y		G	y		G	y		A	n	0	A	n	0
LcC00084p188	LcRBContig00084	188	C/G	C	C	n	0	C	n	0	C	n	0	C	n	0	C	n	0	G	y		C	n	0	C	n	0	C	n	0	C	n	0
LcC00084p195	LcRBContig00084	195	T/C	T	T	n	0	T	n	0	T	n	0	T	n	0	T	n	0	C	y		T	n	0	T	n	0	T	n	0	T	n	0
LcC00084p500	LcRBContig00084	500	T/C	T	T	n	0	T	n	0	T	n	0	T	n	0	T	n	0	C	y		T	n	0	T	n	0	T	n	0	T	n	0
LcC00084p646	LcRBContig00084	646	T/C	C	C	n	0	C	n	0	C	n	0	C	n	0	C	n	0	T	y		C	n	0	C	n	0	C	n	0	C	n	0
LcC00084p731	LcRBContig00084	731	A/T	T	T	n	0	T	n	0	T	n	0	T	n	0	T	n	0	A	y		T	n	0	T	n	0	T	n	0	T	n	0
LcC00084p743	LcRBContig00084	743	T/C	T	T	n	0	T	n	0	T	n	0	T	n	0	C	y		T	n	0	C	y		T	n	0	T	n	0	T	n	0
LcC00084p92	LcRBContig00084	92	A/T	A	A	n	0	A	n	0	A	n	0	A	n	0	A	n	0	A	n	0	A	n	0	T	y		A	n	0	A	n	0
LcC00086p1082	LcRBContig00086	1082	T/C	C	C	n	0	C	n	0	C	n	0	T	y		C	n	0	C	n	0	C	n	0		n		C	n	0	C	n	0
LcC00086p590	LcRBContig00086	590	A/T	T	T	n	0		n			n		A	y		T	n	0		n		T	n	0	A	y			n		T	n	0
LcC00087p146	LcRBContig00087	146	T/C	T	T	n	0	T	n	0	T	n	0	T	n	0		n			n		C	y		C	y		T	n	0	T	n	0
LcC00087p15	LcRBContig00087	15	T/C	C	C	n	0	C	n	0	C	n	0	C	n	0	T	n	100		n		T	n	100	T	y		C	n	0	C	n	0
LcC00087p182	LcRBContig00087	182	T/C	C	C	n	0	C	n	0	C	n	0	C	n	0		n			n		T	y		C	n	0	C	n	0	C	n	0
LcC00087p20	LcRBContig00087	20	A/G	A	A	n	0	A	n	0	A	n	0	A	n	0	A	n	0		n		A	n	0	G	y		A	n	0	A	n	0
LcC00087p341	LcRBContig00087	341	T/C	T	T	n	0	T	n	0	T	n	0	T	n	0	T	n	0		n		T	n	0	C	y		T	n	0	T	n	0
LcC00087p41	LcRBContig00087	41	T/C	C	C	n	0	C	n	0	C	n	0	C	n	0	C	n	0		n		C	n	0	T	y		C	n	0	C	n	0
LcC00088p105	LcRBContig00088	105	A/G	G	G	n	0	G	n	0	G	n	0	G	n	0	G	n	0	A	y		G	n	0	G	n	0	G	n	0	G	n	0
LcC00088p163	LcRBContig00088	163	A/G	A	A	n	0	A	n	0	A	n	0	A	n	0	A	n	0	G	y		A	n	0	G	y		A	n	0	A	n	0
LcC00088p359	LcRBContig00088	359	A/T	T	T	n	0	T	n	0	T	n	0	T	n	0	A	y		T	n	0	T	n	0	T	n	0	T	n	0	T	n	0
LcC00089p1	LcRBContig00089	1	A/C	A	C	y		C	n	100	C	y		C	n	100	C	y		C	y		C	y		C	n	100	C	y		C	n	6.7
LcC00089p117	LcRBContig00089	117	C/G	G	G	n	0	G	n	0	G	n	0	G	n	0	G	n	0	G	n	0	C	y		G	n	0	G	n	0	G	n	0
LcC00089p184	LcRBContig00089	184	A/G	G	G	n	0	G	n	0	G	n	0	G	n	0	G	n	0	G	n	0	G	n	0	A	y		G	n	0	G	n	0
LcC00089p289	LcRBContig00089	289	T/C	C	C	n	0	C	n	0	C	n	0	C	n	0	C	n	0	T	n	100	C	n	0	T	y		C	n	0	T	n	4.5
LcC00089p301	LcRBContig00089	301	A/G	G	G	n	0	G	n	0	G	n	0	G	n	0	A	y		G	n	0	G	n	0	G	n	0	G	n	0	G	n	0
LcC00089p373	LcRBContig00089	373	A/G	A	A	n	0	A	n	0		n		G	y		G	y			n		A	n	0	G	y		A	n	0	A	n	0
LcC00089p385	LcRBContig00089	385	T/C	T	T	n	0	T	n	0		n		C	n	100	C	n	100		n		T	n	0	C	y		T	n	0	T	n	0		y
LcC00089p495	LcRBContig00089	495	T/C	T	T	n	0	T	n	0		n			n			n			n		T	n	0	C	y		T	n	0	T	n	0
LcC00089p498	LcRBContig00089	498	A/C	C	C	n	0	C	n	0		n			n			n			n		C	n	0	A	y		C	n	0	C	n	0
LcC00089p534	LcRBContig00089	534	A/G	G	G	n	0	G	n	0	G	n	0		n			n		A	y		G	n	0	A	y		G	n	0	G	n	0
LcC00089p543	LcRBContig00089	543	A/G	G	G	n	0	G	n	0	G	n	0		n			n		G	n	0	G	n	0	A	y		G	n	0	G	n	0
LcC00089p585	LcRBContig00089	585	A/T	T	T	n	0	T	n	0	T	n	0		n			n		A	y		T	n	0	T	n	0	T	n	0	T	n	0
LcC00089p613	LcRBContig00089	613	A/G	G	G	n	0		n		G	n	0		n			n		A	y			n		A	n	100		n			n
LcC00089p617	LcRBContig00089	617	A/C	A	A	n	0		n		A	n	0		n			n		C	y			n			n			n			n
LcC00089p73	LcRBContig00089	73	T/C	C	C	n	0	C	n	0	C	n	0	T	y		T	y		T	y		T	y		T	n	100	C	n	0	C	n	0
LcC00090p1006	LcRBContig00090	1006	T/G	G	T	y		G	n	0	G	n	0	G	n	0	T	n	100		n		G	n	0	G	n	0	G	n	0	G	n	0
LcC00090p1009	LcRBContig00090	1009	T/C	C	T	y		C	n	0	C	n	0	C	n	0	T	n	100		n		C	n	0	C	n	0	C	n	0	C	n	0
LcC00090p524	LcRBContig00090	524	T/C	C	C	n	0	T	n	20	C	n	0	T	y		T	n	100		n		T	n	100	C	n	0	C	n	0	C	n	0
LcC00090p791	LcRBContig00090	791	A/T	A	A	n	0	T	y		A	n	0	A	n	0	T	n	100		n		A	n	0	T	y		A	n	0	A	n	0
LcC00090p840	LcRBContig00090	840	T/C	T	C	y		C	y		T	n	0	C	y		T	n	0		n		C	y		C	y		T	n	0	T	n	0
LcC00090p857	LcRBContig00090	857	A/T	A	T	y		T	y		A	n	0	A	n	0	T	y			n		A	n	0	T	y		A	n	0	A	n	0
LcC00090p992	LcRBContig00090	992	T/C	T	C	y		C	n	50	T	n	0	T	n	0	C	n	100		n		T	n	0	C	y		T	n	0	T	n	0
LcC00091p207	LcRBContig00091	207	A/G	G	G	n	0	G	n	0		n		G	n	0	G	n	0		n		G	n	0	A	y		G	n	0	G	n	0
LcC00091p42	LcRBContig00091	42	T/C	C	C	n	0	C	n	0	C	n	0	C	n	0	C	n	0		n			n		T	y		C	n	0	C	n	0
LcC00092p138	LcRBContig00092	138	T/C	C	C	n	0	C	n	0		n		T	y			n			n		C	n	0	T	y		C	n	0		n
LcC00092p519	LcRBContig00092	519	A/G	A	A	n	0	A	n	0	A	n	0	A	n	0	A	n	0		n		A	n	0	G	y		A	n	0	A	n	0
LcC00092p540	LcRBContig00092	540	C/G	G	G	n	0	G	n	0	G	n	0	C	y		C	n	100		n		G	n	0	C	y		G	n	0	G	n	0		y
LcC00092p551	LcRBContig00092	551	A/G	A	A	n	0	A	n	0	A	n	0	A	n	0	G	y			n		A	n	0	A	n	0	A	n	0	A	n	0
LcC00093p289	LcRBContig00093	289	A/G	G	A	y		G	n	0	A	y		A	y		A	y			n		A	y			n		A	y		G	n	0	y
LcC00093p432	LcRBContig00093	432	A/C	A	A	n	0	A	n	0	A	n	0	A	n	0	A	n	0	A	n	0	A	n	0	C	y		A	n	0	A	n	0
LcC00093p471	LcRBContig00093	471	A/T	T	T	n	0	T	n	0	T	n	0	T	n	0	T	n	0	A	n	100	T	n	0	A	y		T	n	0	T	n	0
LcC00093p489	LcRBContig00093	489	T/C	T	T	n	0	T	n	0	T	n	0	T	n	0	T	n	0	T	n	0	T	n	0	C	y		T	n	0	T	n	0
LcC00093p493	LcRBContig00093	493	A/G	G	G	n	0	G	n	0	A	n	9.1	G	n	0	G	n	0	G	n	0	G	n	0	A	y		G	n	0	G	n	0
LcC00094p19	LcRBContig00094	19	A/G	A	A	n	0	A	n	0	A	n	0		n		A	n	0	A	n	0	A	n	0	G	y		A	n	0	A	n	0
LcC00094p22	LcRBContig00094	22	A/G	A	A	n	0	A	n	0	A	n	0		n		A	n	0	A	n	0	G	y		A	n	0	A	n	0	A	n	0
LcC00094p340	LcRBContig00094	340	T/C	T	T	n	0	T	n	0	T	n	0	T	n	0	T	n	0	T	n	0	C	y		T	n	0	T	n	0	T	n	0
LcC00094p349	LcRBContig00094	349	T/G	G	G	n	0	G	n	0	G	n	0	G	n	0	G	n	0	T	y		G	n	0	T	y		G	n	0	G	n	0
LcC00094p353	LcRBContig00094	353	A/T	A	A	n	0	A	n	0	A	n	0	T	y		A	n	0	A	n	0	T	y		A	n	0	A	n	0	A	n	0
LcC00094p36	LcRBContig00094	36	A/C	C	C	n	0	C	n	0	C	n	0	C	n	0	C	n	0	C	n	0	C	n	0	A	y		C	n	0	C	n	0
LcC00094p41	LcRBContig00094	41	A/T	A	A	n	0	A	n	0	A	n	0	A	n	0	A	n	0	A	n	0	A	n	0	T	y		A	n	0	A	n	0
LcC00094p83	LcRBContig00094	83	T/G	T	T	n	0	T	n	0	T	n	0	T	n	0	T	n	0	G	y		T	n	0	G	y		T	n	0	T	n	0
LcC00094p92	LcRBContig00094	92	A/G	A	A	n	0	A	n	0	A	n	0	G	y		G	y		G	y		G	y		G	y		A	n	0	A	n	0
LcC00095p115	LcRBContig00095	115	A/T	T	T	n	0	T	n	0		n		T	n	0	T	n	0	T	n	0	T	n	0	A	y		T	n	0	T	n	0
LcC00095p193	LcRBContig00095	193	T/G	T	T	n	0	T	n	0		n		T	n	0	T	n	0	G	y		T	n	0	T	n	0	T	n	0	T	n	0
LcC00095p22	LcRBContig00095	22	T/C	T		n			n			n			n			n		T	n	0	C	y			n			n		T	n	0
LcC00095p259	LcRBContig00095	259	A/G	G	A	n	25	G	n	0	G	n	0	A	y		A	n	100	G	n	0	A	y		G	n	0	G	n	0	G	n	0
LcC00095p325	LcRBContig00095	325	T/C	T	T	n	0	T	n	0	T	n	0	T	n	0	T	n	0	T	n	0	T	n	0	C	y		T	n	0	T	n	0
LcC00095p328	LcRBContig00095	328	T/C	C	C	n	0	C	n	0	C	n	0	C	n	0	C	n	0	T	n	100	C	n	0	T	y		C	n	0	C	n	0
LcC00095p355	LcRBContig00095	355	A/T	T	T	n	0	T	n	0	T	n	0	T	n	0	T	n	0	T	n	0	T	n	0	A	y		T	n	0	T	n	0
LcC00096p128	LcRBContig00096	128	T/C	C	C	n	0	C	n	0	C	n	0	C	n	0	C	n	0	T	y		C	n	0	T	y		C	n	0	C	n	0
LcC00096p142	LcRBContig00096	142	A/G	A	A	n	0	A	n	0	A	n	0	A	n	0	A	n	0	G	y		A	n	0	G	y		A	n	0	A	n	0
LcC00096p162	LcRBContig00096	162	A/G	A	G	n	14.3	A	n	0	G	n	50	G	y		G	y		G	y		G	y		G	y		G	n	20	G	n	5.3
LcC00096p177	LcRBContig00096	177	T/C	C	T	n	25	C	n	0	T	n	25	C	n	0	T	y		T	y		T	n	11.1	T	y		T	n	20	T	y
LcC00096p183	LcRBContig00096	183	C/G	C	G	n	25	C	n	0	G	n	25	C	n	0	G	y		G	y		G	n	10.5	G	y		G	n	20	C	n	0
LcC00096p213	LcRBContig00096	213	A/G	G	A	y		G	n	0	A	n	25	G	n	0	A	y		A	y		A	n	15	A	y		A	n	20	A	y
LcC00096p246	LcRBContig00096	246	A/G	A	G	y		A	n	0	G	n	25	A	n	0	G	y		G	y		G	y		G	y		G	n	20	G	y			y
LcC00096p345	LcRBContig00096	345	T/G	T	T	n	0	T	n	0	T	n	0	T	n	0	T	n	0	G	y		T	n	0	G	y		T	n	0	T	n	0
LcC00096p366	LcRBContig00096	366	T/C/G	C	T	y		C	n	0	T	n	25	T	n	14.3	T	y		G	y		T	y		G	y		T	n	14.3	T	y
LcC00096p463	LcRBContig00096	463	A/G	G	G	n	0	G	n	0	G	n	0	G	n	0	A	y		G	n	0	G	n	0	G	n	0	G	n	0	G	n	0
LcC00096p539	LcRBContig00096	539	A/T	A	A	n	0	A	n	0		n		A	n	0	T	y		T	y		A	n	0	T	n	100	A	n	0	A	n	0
LcC00096p86	LcRBContig00096	86	A/G	A	A	n	0	A	n	0	A	n	0	A	n	0	A	n	0	A	n	0	A	n	0	G	y		A	n	0	A	n	0
LcC00097p124	LcRBContig00097	124	T/C	C	C	n	0	C	n	0	C	n	0	C	n	0	C	n	0	C	n	0	C	n	0	T	y		C	n	0	C	n	0
LcC00097p253	LcRBContig00097	253	A/G	G	G	n	0	G	n	0	G	n	0	G	n	0	G	n	0	G	n	0	G	n	0	A	y		G	n	0	G	n	0
LcC00097p373	LcRBContig00097	373	A/G	A	A	n	0	A	n	0	A	n	0	A	n	0	A	n	0	G	y		A	n	0	G	y		A	n	0	A	n	0
LcC00097p443	LcRBContig00097	443	A/G	A	A	n	0	A	n	0	A	n	0	A	n	0	A	n	0	G	y		A	n	0	G	y		A	n	0	A	n	0
LcC00097p471	LcRBContig00097	471	T/C	T	C	y		C	y		C	y		T	n	0	T	n	0	T	n	0	C	y		T	n	0	C	n	100	C	y
LcC00097p541	LcRBContig00097	541	A/T	A	T	n	100	T	n	100		n		T	y			n		A	n	0	T	n	100		n			n		T	n	100
LcC00097p73	LcRBContig00097	73	T/C	C	C	n	0	C	n	0	T	n	1.9	C	n	0	C	n	0	T	y		C	n	0	C	n	0	C	n	0	C	n	0
LcC00098p185	LcRBContig00098	185	C/G	G	G	n	0	G	n	0	G	n	0	G	n	0	G	n	0	C	n	100	G	n	0	C	y		G	n	0	G	n	0
LcC00098p450	LcRBContig00098	450	A/G	A	A	n	0	A	n	0	A	n	0	A	n	0		n		A	n	0	G	y		A	n	0	A	n	0	A	n	0
LcC00099p154	LcRBContig00099	154	A/G	A	G	n	100	G	n	100	G	y		G	n	100	G	y		G	n	100		n		G	y		G	n	100	G	y
LcC00099p195	LcRBContig00099	195	A/G	G	G	n	0	G	n	0	G	n	0	G	n	0	G	n	0	A	n	100	G	n	0	A	y		G	n	0	G	n	0
LcC00099p323	LcRBContig00099	323	T/C	C	C	n	0	C	n	0	C	n	0	C	n	0	C	n	0	C	n	0	C	n	0	T	y		C	n	0	C	n	0
LcC00099p446	LcRBContig00099	446	T/C	T	T	n	0	T	n	0		n		T	n	0	T	n	0	C	n	100	T	n	0	C	y		T	n	0	T	n	0
LcC00100p228	LcRBContig00100	228	T/C	T		n			n			n			n			n			n			n		C	y			n			n
LcC00100p288	LcRBContig00100	288	T/C	T		n			n			n			n			n			n			n		C	y			n			n
LcC00100p306	LcRBContig00100	306	C/G	G		n			n			n			n			n			n			n		C	y			n			n
LcC00100p324	LcRBContig00100	324	T/C	T		n			n			n		T	n	0		n			n			n		C	y			n			n
LcC00100p333	LcRBContig00100	333	T/C	C		n			n			n		C	n	0		n			n			n		T	y			n			n
LcC00100p350	LcRBContig00100	350	A/G	G		n			n			n		G	n	0		n			n			n		A	y			n			n
LcC00100p382	LcRBContig00100	382	T/C	C		n			n			n		C	n	0		n			n			n		T	y			n			n
LcC00100p451	LcRBContig00100	451	T/C	C	T	n	100	T	n	100		n		T	n	100		n			n			n		T	y		T	n	100		n
LcC00100p697	LcRBContig00100	697	T/C	T	T	n	0	T	n	0		n		T	n	0		n			n			n		C	y		T	n	0		n
LcC00100p793	LcRBContig00100	793	T/C	T	T	n	0	T	n	0	T	n	0	T	n	0	T	n	0	C	n	100	T	n	0	C	y		T	n	0	T	n	0
LcC00100p921	LcRBContig00100	921	T/C	C	C	n	0	C	n	0	C	n	0	C	n	0	C	n	0	T	n	100	C	n	0	T	y		C	n	0	C	n	0
LcC00100p941	LcRBContig00100	941	T/G	G	G	n	0	G	n	0	G	n	0	G	n	0	G	n	0	T	n	100	G	n	0	T	y		G	n	0	G	n	0
LcC00101p1231	LcRBContig00101	1231	T/C	T	T	n	0	T	n	0	T	n	0	T	n	0	C	y		T	n	0	T	n	0	T	n	0	T	n	0	T	n	0
LcC00101p1245	LcRBContig00101	1245	A/G	A	A	n	0	A	n	0	A	n	0	G	y		A	n	0	A	n	0	A	n	0	A	n	0	A	n	0	A	n	0
LcC00101p939	LcRBContig00101	939	A/C	A	A	n	0	A	n	0	A	n	0	A	n	0	C	y		A	n	0	A	n	0	A	n	0	A	n	0	A	n	0
LcC00101p948	LcRBContig00101	948	T/C	C	C	n	0	C	n	0	C	n	0	C	n	0	C	n	0	T	n	100	C	n	0	T	y		C	n	0	C	n	0
LcC00101p960	LcRBContig00101	960	T/C	T	T	n	0	T	n	0	T	n	0	T	n	0	C	y		T	n	0	T	n	0	T	n	0	T	n	0	T	n	0
LcC00102p1058	LcRBContig00102	1058	T/C	T	T	n	0	T	n	0		n		C	y		T	n	0	C	n	100	T	n	0	T	n	0	T	n	0	T	n	0
LcC00102p1065	LcRBContig00102	1065	T/G	G	G	n	0	G	n	0		n		T	y		G	n	0	G	n	0	G	n	0	G	n	0	G	n	0	G	n	0
LcC00103p255	LcRBContig00103	255	A/T	A	A	n	0	A	n	0		n		A	n	0	A	n	0		n			n		T	y			n			n
LcC00103p531	LcRBContig00103	531	T/C	C	C	n	0	C	n	0	C	n	0	C	n	0	C	n	0		n		C	n	0	T	y		C	n	0	C	n	0
LcC00103p588	LcRBContig00103	588	T/C	C	C	n	0	C	n	0	C	n	0	C	n	0	C	n	0		n		C	n	0	T	y		C	n	0	C	n	0
LcC00103p992	LcRBContig00103	992	T/C	C	C	n	0	C	n	0	C	n	0	C	n	0	C	n	0		n			n		T	y		C	n	0	C	n	0
LcC00104p269	LcRBContig00104	269	T/C	C	C	n	0	T	y		T	n	100	T	y		T	n	100	T	n	100	T	n	100	T	n	100		n		T	y			y
LcC00104p448	LcRBContig00104	448	A/G	G	G	n	0	G	n	0	G	n	0	G	n	0		n		A	n	100	G	n	0	A	n	100		n		A	y
LcC00105p2010	LcRBContig00105	2010	T/G	T	T	n	0	T	n	0	T	n	0	T	n	0	T	n	0	T	n	0	T	n	0	G	y		T	n	0	T	n	0
LcC00106p430	LcRBContig00106	430	A/C	A	A	n	0	A	n	0	A	n	0	A	n	0	A	n	0		n		A	n	0	C	y		A	n	0	A	n	0
LcC00106p479	LcRBContig00106	479	A/G	A	A	n	0	A	n	0	A	n	0	A	n	0	A	n	0		n		A	n	0	G	y		A	n	0	A	n	0
LcC00106p514	LcRBContig00106	514	T/C	C	C	n	0	C	n	0	C	n	0	C	n	0	C	n	0		n		C	n	0	T	y		C	n	0	C	n	0
LcC00106p515	LcRBContig00106	515	A/C	C	C	n	0	C	n	0	C	n	0	C	n	0	C	n	0		n		C	n	0	A	y		C	n	0	A	n	25
LcC00107p1380	LcRBContig00107	1380	T/C	C	T	n	66.7	T	y		T	n	50	T	n	100	T	n	100	T	y			n		C	n	0		n		T	n	100	y
LcC00107p1615	LcRBContig00107	1615	A/G	G	G	n	0		n		G	n	0		n			n		A	y			n		G	n	0		n		G	n	0
LcC00107p867	LcRBContig00107	867	T/G	T	G	n	100	G	y			n			n			n			n		G	n	100		n			n			n
LcC00108p1037	LcRBContig00108	1037	C/G	G	G	n	0	G	n	0	G	n	0	G	n	0	G	n	0	C	y		G	n	0	C	y		G	n	0	G	n	0
LcC00108p1115	LcRBContig00108	1115	A/C	C	C	n	0	C	n	0	C	n	0	C	n	0	C	n	0	A	y		C	n	0	C	n	0	C	n	0	C	n	0
LcC00108p450	LcRBContig00108	450	A/G	A	A	n	0		n		A	n	0		n		A	n	0	G	y		A	n	0	G	n	100	A	n	0	A	n	0
LcC00108p566	LcRBContig00108	566	A/G	G		n		G	n	0	G	n	0		n		G	n	0	A	y		G	n	0	A	y		G	n	0	G	n	0
LcC00108p646	LcRBContig00108	646	A/G	A	A	n	0	A	n	0	A	n	0		n		A	n	0	G	y		A	n	0	G	y		A	n	0	A	n	0
LcC00108p685	LcRBContig00108	685	T/C	T	T	n	0	T	n	0	T	n	0	T	n	0	T	n	0	C	y		T	n	0	C	n	100	T	n	0	T	n	0
LcC00108p689	LcRBContig00108	689	A/G	G	G	n	0	G	n	0	G	n	0	G	n	0	G	n	0	A	y		G	n	0	A	n	100	G	n	0	G	n	0
LcC00108p708	LcRBContig00108	708	A/T	A	A	n	0	A	n	0	A	n	0	A	n	0	A	n	0	T	y		A	n	0	T	y		A	n	0	A	n	0
LcC00108p751	LcRBContig00108	751	T/C	T	T	n	0	T	n	0	T	n	0	T	n	0		n		C	y		T	n	0	C	y		T	n	0	T	n	0
LcC00108p822	LcRBContig00108	822	A/G	G	G	n	0	G	n	0	G	n	0	G	n	0	G	n	0	A	y		G	n	0	A	y		G	n	0	G	n	0
LcC00108p863	LcRBContig00108	863	C/G	C	C	n	0	C	n	0	C	n	0	C	n	0	C	n	0	G	y		C	n	0	G	y		C	n	0	C	n	0
LcC00109p1262	LcRBContig00109	1262	T/C	T	T	n	0	T	n	0		n		T	n	0	T	n	0	T	n	0	T	n	0	C	y		T	n	0	T	n	0
LcC00109p1293	LcRBContig00109	1293	T/C	T	C	y		C	y			n			n		T	n	0	T	n	0	C	y		T	n	0	C	n	100	C	y
LcC00109p1313	LcRBContig00109	1313	A/C	C	C	n	0	A	y			n			n		C	n	0		n		C	n	0	C	n	0	C	n	0	A	n	25
LcC00109p1314	LcRBContig00109	1314	A/T	T	T	n	0	A	y			n			n		T	n	0		n		T	n	0	T	n	0	T	n	0	T	n	0
LcC00109p1318	LcRBContig00109	1318	T/C	T	C	n	50	C	n	100		n			n		T	n	0		n		C	y		T	n	0	C	n	100	C	y
LcC00109p309	LcRBContig00109	309	A/T	A	A	n	0	A	n	0	A	n	0	A	n	0	A	n	0	T	y		A	n	0	T	y		A	n	0	A	n	0
LcC00109p326	LcRBContig00109	326	A/C	A	A	n	0	A	n	0	A	n	0	A	n	0	A	n	0	C	y		A	n	0	C	y		A	n	0	A	n	0
LcC00109p447	LcRBContig00109	447	A/T	A	T	y		T	y		T	y		T	y		A	n	0	A	n	0	T	y		A	n	0	T	y		T	y
LcC00109p603	LcRBContig00109	603	C/G	G	G	n	0	G	n	0		n		G	n	0	G	n	0	C	y		G	n	0	G	n	0	G	n	0	G	n	0
LcC00109p898	LcRBContig00109	898	T/G	T	T	n	0	T	n	0	T	n	0	T	n	0	T	n	0	G	y		T	n	0	G	y		T	n	0	T	n	0
LcC00109p915	LcRBContig00109	915	A/T	T	T	n	0	T	n	0	T	n	0	T	n	0	T	n	0	A	y		T	n	0	A	y		T	n	0	T	n	0
LcC00110p375	LcRBContig00110	375	T/C	T	T	n	0	T	n	0		n		C	y			n		C	n	100		n			n		C	y			n
LcC00110p559	LcRBContig00110	559	T/G	T		n		T	n	0		n		G	y			n			n		G	n	50		n		G	n	100		n
LcC00110p563	LcRBContig00110	563	T/G	T		n		T	n	0		n		G	y			n			n		G	n	100		n		G	n	100		n
LcC00112p158	LcRBContig00112	158	A/G	A	A	n	0	A	n	0	A	n	0	A	n	0	A	n	0	G	y		A	n	0	G	n	100	A	n	0	A	n	0
LcC00112p199	LcRBContig00112	199	A/G	G	G	n	0		n		G	n	0		n		G	n	0	A	y		G	n	0	A	n	100	G	n	0	G	n	0
LcC00112p251	LcRBContig00112	251	A/G	A	A	n	0		n		A	n	0		n		A	n	0	A	n	0	A	n	0	G	y		A	n	0	A	n	0
LcC00112p265	LcRBContig00112	265	A/G	A	A	n	0	A	n	0	A	n	0		n		A	n	0	G	y		A	n	0	G	y		A	n	0	A	n	0
LcC00112p310	LcRBContig00112	310	T/C	C	C	n	0	C	n	0	C	n	0		n		C	n	0	T	y		C	n	0	T	y		C	n	0	C	n	0
LcC00112p424	LcRBContig00112	424	A/G	A	A	n	0	A	n	0	A	n	0	A	n	0	A	n	0	G	y		A	n	0	A	n	0	A	n	0	A	n	0
LcC00112p567	LcRBContig00112	567	T/C	T	T	n	0	T	n	0	T	n	0	T	n	0	T	n	0	C	y		T	n	0	C	y		T	n	0	T	n	0
LcC00112p580	LcRBContig00112	580	T/G	T	T	n	0	T	n	0	T	n	0	T	n	0	T	n	0	G	y		T	n	0	T	n	0	T	n	0	T	n	0
LcC00113p213	LcRBContig00113	213	T/C	C	C	n	0	C	n	0	C	n	0	C	n	0	C	n	0	T	y		C	n	0	T	y		C	n	0	C	n	0
LcC00113p216	LcRBContig00113	216	T/C	C	C	n	0	C	n	0	C	n	0	C	n	0	C	n	0	T	y		C	n	0	T	y		C	n	0	C	n	0
LcC00113p237	LcRBContig00113	237	T/C	C	C	n	0	C	n	0	C	n	0	C	n	0	C	n	0	T	y		C	n	0	C	n	0	C	n	0	C	n	0
LcC00113p411	LcRBContig00113	411	A/T	A	A	n	0	A	n	0	A	n	0	A	n	0	A	n	0	T	y		A	n	0	A	n	0	A	n	0	A	n	0
LcC00113p482	LcRBContig00113	482	A/T	T	T	n	0	T	n	0	T	n	0	T	n	0	T	n	0	A	y		T	n	0	T	n	0	T	n	0	T	n	0
LcC00113p494	LcRBContig00113	494	T/G	T	T	n	0	T	n	0	T	n	0	T	n	0	T	n	0	G	y		T	n	0	T	n	0	T	n	0	T	n	0
LcC00113p524	LcRBContig00113	524	C/G	C	G	y		G	n	100	G	y		G	n	100	C	n	0	G	y		G	y		G	y		G	y		G	y
LcC00113p529	LcRBContig00113	529	T/C	C	C	n	0	C	n	0	C	n	0	C	n	0	C	n	0	T	y		C	n	0	T	n	33.3	C	n	0	C	n	0
LcC00114p48	LcRBContig00114	48	A/C	C		n			n		A	y			n			n			n			n			n			n			n
LcC00114p58	LcRBContig00114	58	A/G	G		n			n		A	y			n			n		G	n	0	A	n	100		n		A	n	100		n
LcC00114p640	LcRBContig00114	640	T/C	C		n		C	n	0	C	n	0		n		C	n	0	T	y		C	n	0	T	y		C	n	0		n
LcC00114p734	LcRBContig00114	734	A/G	A		n		A	n	0	A	n	0		n		A	n	0	G	y		A	n	0	G	y		A	n	0		n
LcC00115p394	LcRBContig00115	394	A/C	A	C	n	100	C	n	100		n			n		C	y			n		C	n	100		n			n			n			y
LcC00115p450	LcRBContig00115	450	A/G	G	G	n	0	G	n	0	G	n	0	G	n	0	G	n	0	A	y		G	n	0	G	n	0	G	n	0	G	n	0
LcC00115p461	LcRBContig00115	461	T/C	T	T	n	0	T	n	0	T	n	0	T	n	0	T	n	0	C	y		T	n	0	C	n	100	T	n	0	T	n	0
LcC00115p503	LcRBContig00115	503	T/C	C	C	n	0	C	n	0	C	n	0	C	n	0	C	n	0	T	y		C	n	0	C	n	0	C	n	0	C	n	0
LcC00116p243	LcRBContig00116	243	T/C	T	C	n	9.1	C	n	8.3	T	n	0	C	y		T	n	0	C	y		T	n	0	C	y		C	n	11.1	C	y
LcC00116p270	LcRBContig00116	270	T/C	T	T	n	0	T	n	0	T	n	0	T	n	0	T	n	0	C	y		T	n	0	C	y		T	n	0	T	n	0
LcC00116p324	LcRBContig00116	324	A/G	A	A	n	0	A	n	0	A	n	0	A	n	0	A	n	0	G	y		A	n	0	G	y		A	n	0	A	n	0
LcC00116p359	LcRBContig00116	359	T/G	T	T	n	0	T	n	0	T	n	0	T	n	0	T	n	0	G	y		T	n	0	G	y		T	n	0	T	n	0
LcC00116p375	LcRBContig00116	375	A/G	G	G	n	0	G	n	0	G	n	0	G	n	0	G	n	0	G	n	0	G	n	0	A	y		G	n	0	G	n	0
LcC00116p377	LcRBContig00116	377	A/T	T	T	n	0	T	n	0	T	n	0	T	n	0	T	n	0	A	y		T	n	0	T	n	0	T	n	0	T	n	0
LcC00116p425	LcRBContig00116	425	A/G	G	G	n	0	G	n	0	G	n	0	G	n	0	G	n	0	A	y		G	n	0	G	n	0	G	n	0	G	n	0
LcC00116p437	LcRBContig00116	437	A/T	A	A	n	0	A	n	0	A	n	0	A	n	0	A	n	0	T	y		A	n	0	A	n	0	A	n	0	A	n	0
LcC00116p46	LcRBContig00116	46	A/T	T	T	n	0	T	n	0		n		T	n	0	T	n	0	T	n	0	T	n	0	A	y		T	n	0		n
LcC00116p493	LcRBContig00116	493	A/G	A	A	n	0	A	n	0	A	n	0	A	n	0	A	n	0	G	y		A	n	0	A	n	0	A	n	0	A	n	0
LcC00116p499	LcRBContig00116	499	A/C	C	C	n	0		n		C	n	0	C	n	0	C	n	0	A	y		C	n	0	A	y		C	n	0	C	n	0
LcC00116p501	LcRBContig00116	501	T/C	T	T	n	0		n		T	n	0	T	n	0	T	n	0	C	y		T	n	0	T	n	0	T	n	0	T	n	0
LcC00116p509	LcRBContig00116	509	A/C	C	A	n	5.9		n		A	y			n		C	n	0	A	y		C	n	0	A	y		C	n	0	A	y
LcC00116p521	LcRBContig00116	521	A/G	A	A	n	0		n		A	n	0		n		A	n	0	G	y		A	n	0	A	n	0	A	n	0	A	n	0
LcC00116p533	LcRBContig00116	533	A/C	A	A	n	0		n		A	n	0		n		A	n	0	C	y		A	n	0	C	y		A	n	0	A	n	0
LcC00116p534	LcRBContig00116	534	A/T	A	A	n	0		n		A	n	0		n		A	n	0	A	n	0	A	n	0	T	y		A	n	0	A	n	0
LcC00116p538	LcRBContig00116	538	T/C	T	T	n	0		n		T	n	0		n		T	n	0	T	n	0	T	n	0	C	y		T	n	0	T	n	0
LcC00116p75	LcRBContig00116	75	T/C	T	C	n	25	C	n	22.2		n		T	n	0	T	n	0	C	n	40	T	n	0	C	y		C	n	20	C	n	20
LcC00117p1	LcRBContig00117	1	A/T	A	A	n	0	A	n	0	A	n	0	A	n	0	A	n	0	A	n	0	T	y		A	n	0	A	n	0	A	n	0
LcC00117p16	LcRBContig00117	16	A/G	G	A	y		A	y		A	y		A	y		A	y		A	y		A	y		A	y		A	y		A	y
LcC00117p2	LcRBContig00117	2	A/G	A	G	y		G	y		G	y		A	n	0	A	n	0	A	n	0	A	n	0	A	n	0	G	y		G	y
LcC00117p26	LcRBContig00117	26	A/T	T	A	y		A	y		A	y		A	y		A	y		A	y		A	y		A	y		A	y		A	y
LcC00117p260	LcRBContig00117	260	A/C	A	A	n	0	A	n	0	A	n	0	C	y		A	n	0	C	y		A	n	0	A	n	0	A	n	0	C	n	5.6
LcC00117p31	LcRBContig00117	31	C/G	G	C	y		C	y		C	y		C	y		C	y		C	y		C	y		C	y		C	y		C	y
LcC00117p329	LcRBContig00117	329	A/G	G	G	n	0	G	n	0	G	n	0	G	n	0		n		A	y		G	n	0	G	n	0	G	n	0	G	n	0
LcC00118p222	LcRBContig00118	222	A/G	G	G	n	0	G	n	0		n		G	n	0		n			n			n		A	y			n		G	n	0
LcC00118p231	LcRBContig00118	231	A/T	T	T	n	0	T	n	0		n		T	n	0		n			n			n		A	y			n		T	n	0
LcC00118p286	LcRBContig00118	286	A/G	A	A	n	0	A	n	0		n		A	n	0	A	n	0		n			n		G	y			n		A	n	0
LcC00118p287	LcRBContig00118	287	T/C	C	C	n	0	C	n	0		n		C	n	0	C	n	0		n			n		T	y			n		C	n	0
LcC00118p535	LcRBContig00118	535	T/C	C	T	n	33.3	C	n	0	C	n	0	C	n	0	T	n	100		n		C	n	0	T	y		T	n	100	C	n	0
LcC00118p548	LcRBContig00118	548	T/C	C	T	n	20	C	n	0	C	n	0	C	n	0	T	n	100		n		C	n	0	T	y		T	n	100	C	n	0
LcC00118p582	LcRBContig00118	582	A/G	A	A	n	0	A	n	0	A	n	0	A	n	0	A	n	0		n		A	n	0	G	y		A	n	0	A	n	0
LcC00118p604	LcRBContig00118	604	T/C	T	T	n	0	C	y		C	n	100	C	y		T	n	0		n		C	n	100	T	n	0	T	n	0	C	n	100	y
LcC00118p614	LcRBContig00118	614	T/C	C	T	n	20	C	n	0	C	n	0	C	n	0	T	n	100		n		C	n	0	T	y		T	n	100	C	n	0
LcC00118p808	LcRBContig00118	808	T/C	C		n			n			n			n			n			n		C	n	0	T	y		T	n	100		n
LcC00120p28	LcRBContig00120	28	A/C	A	A	n	0	A	n	0		n		A	n	0	A	n	0		n		A	n	0	C	y		A	n	0	A	n	0
LcC00121p16	LcRBContig00121	16	C/G	C	C	n	0	C	n	0		n		C	n	0		n		G	n	100	C	n	0	G	y		C	n	0	C	n	0
LcC00121p169	LcRBContig00121	169	T/C	C	C	n	0	C	n	0		n		C	n	0		n			n		C	n	0	T	y		C	n	0		n
LcC00121p322	LcRBContig00121	322	A/G	A	A	n	0	A	n	0		n		A	n	0	A	n	0		n		A	n	0	G	y		A	n	0	A	n	0
LcC00121p388	LcRBContig00121	388	T/G	G	G	n	0	T	n	10		n		G	n	0	T	y			n		G	n	0	T	y		G	n	0	G	n	0
LcC00121p443	LcRBContig00121	443	A/G	G	G	n	0	G	n	0		n		G	n	0	G	n	0		n		G	n	0	A	y		G	n	0	G	n	0
LcC00121p530	LcRBContig00121	530	A/G	G	G	n	0	A	n	33.3	G	n	0	G	n	0	A	y			n		G	n	0	G	n	0	G	n	0	G	n	0
LcC00121p538	LcRBContig00121	538	T/C	T	T	n	0	T	n	0	T	n	0	T	n	0	T	n	0		n		T	n	0	C	y		T	n	0	T	n	0
LcC00121p763	LcRBContig00121	763	A/G	G	G	n	0		n		G	n	0		n		G	n	0	A	n	100	G	n	0	A	y		G	n	0	G	n	0
LcC00122p128	LcRBContig00122	128	T/C	T	T	n	0	T	n	0	T	n	0	T	n	0	T	n	0	C	y		T	n	0	C	y		T	n	0	T	n	0
LcC00122p205	LcRBContig00122	205	A/C	C	C	n	0	C	n	0	C	n	0	C	n	0	C	n	0	A	y		C	n	0	A	y		C	n	0	C	n	0
LcC00122p219	LcRBContig00122	219	T/C	T	T	n	0	T	n	0	T	n	0	T	n	0	T	n	0	C	y		T	n	0	C	y		T	n	0	T	n	0
LcC00122p285	LcRBContig00122	285	T/C	T	T	n	0	T	n	0	T	n	0	T	n	0	T	n	0	C	y		T	n	0	C	y		T	n	0	T	n	0
LcC00122p471	LcRBContig00122	471	A/T	T	T	n	0	T	n	0	T	n	0	T	n	0	T	n	0	A	y		T	n	0	T	n	0	T	n	0	T	n	0
LcC00122p482	LcRBContig00122	482	T/C	C	C	n	0	C	n	0	C	n	0	C	n	0	T	y		C	n	0	C	n	0	C	n	0	C	n	0	C	n	0
LcC00123p162	LcRBContig00123	162	A/G	G	G	n	0	G	n	0		n		G	n	0	G	n	0	A	y		G	n	0	A	y		G	n	0	G	n	0
LcC00123p177	LcRBContig00123	177	A/T	A	A	n	0	A	n	0		n		A	n	0	A	n	0	T	y		A	n	0	T	y		A	n	0	A	n	0
LcC00123p206	LcRBContig00123	206	A/G	G	G	n	0	G	n	0		n		G	n	0	A	y		G	n	0	G	n	0	G	n	0	G	n	0	G	n	0
LcC00123p365	LcRBContig00123	365	A/G	G	G	n	0	G	n	0		n		A	y		A	y		A	y		A	y		A	y		G	n	0	G	n	0
LcC00123p393	LcRBContig00123	393	A/G	G	G	n	0	G	n	0		n		G	n	0	G	n	0	A	y		G	n	0	A	y		G	n	0	G	n	0
LcC00123p404	LcRBContig00123	404	A/G	A	A	n	0	A	n	0		n		A	n	0	G	y		A	n	0	A	n	0	A	n	0	A	n	0	A	n	0
LcC00123p426	LcRBContig00123	426	A/C	C	C	n	0	C	n	0		n		C	n	0	C	n	0	A	y		C	n	0	A	y		C	n	0	C	n	0
LcC00123p444	LcRBContig00123	444	A/G	G	G	n	0	G	n	0		n		G	n	0	G	n	0	A	y		G	n	0	G	n	0	G	n	0	G	n	0
LcC00123p452	LcRBContig00123	452	A/G	G	G	n	0	G	n	0		n		G	n	0	G	n	0	A	y		G	n	0	A	y		G	n	0	G	n	0
LcC00123p457	LcRBContig00123	457	T/C	T	T	n	0	T	n	0		n		T	n	0	T	n	0	C	y		T	n	0	T	n	0	T	n	0	T	n	0
LcC00123p472	LcRBContig00123	472	T/C	T	T	n	0	T	n	0		n		T	n	0	C	y		T	n	0	T	n	0	T	n	0	T	n	0	T	n	0
LcC00123p527	LcRBContig00123	527	T/C	C	C	n	0	C	n	0		n		C	n	0	T	y		C	n	0	C	n	0	C	n	0	C	n	0	C	n	0
LcC00123p631	LcRBContig00123	631	A/G	G	G	n	0	G	n	0		n		A	y		A	n	100	G	n	0	A	n	100	G	n	0	G	n	0	G	n	0
LcC00124p142	LcRBContig00124	142	A/T	T	T	n	0	T	n	0		n		T	n	0	T	n	0		n			n		A	y		T	n	0	T	n	0
LcC00124p150	LcRBContig00124	150	A/G	G	G	n	0	G	n	0		n		G	n	0	G	n	0		n			n		A	y		G	n	0	G	n	0
LcC00124p234	LcRBContig00124	234	A/G	G	G	n	0	G	n	0		n		G	n	0	G	n	0		n			n		A	y		G	n	0	G	n	0
LcC00124p249	LcRBContig00124	249	T/C	T	T	n	0	T	n	0		n		T	n	0	T	n	0		n		T	n	0	C	y		T	n	0	T	n	0
LcC00124p303	LcRBContig00124	303	T/C	C	C	n	0	C	n	0		n		C	n	0	C	n	0		n		C	n	0	T	y		C	n	0	C	n	0
LcC00124p384	LcRBContig00124	384	T/C	T	C	y		C	n	100	C	n	100	C	y		T	n	0		n		C	n	100	T	n	0	C	y		C	n	20
LcC00124p411	LcRBContig00124	411	A/G	G	G	n	0	G	n	0	G	n	0	G	n	0	G	n	0		n		G	n	0	A	y		G	n	0	G	n	0
LcC00124p412	LcRBContig00124	412	A/G	G	G	n	0	G	n	0	G	n	0	G	n	0	G	n	0		n		G	n	0	G	n	0	G	n	0	A	y
LcC00124p426	LcRBContig00124	426	A/C	A	A	n	0	A	n	0	A	n	0	A	n	0	A	n	0		n		A	n	0	C	y		A	n	0	A	n	0
LcC00124p439	LcRBContig00124	439	A/T	A	A	n	0	A	n	0	A	n	0	A	n	0	A	n	0		n		A	n	0	T	y		A	n	0	A	n	0
LcC00124p560	LcRBContig00124	560	A/T	T	T	n	0	T	n	0	T	n	0	T	n	0	T	n	0		n		T	n	0	A	y		T	n	0	T	n	0
LcC00125p1015	LcRBContig00125	1015	A/G	G	G	n	0	G	n	0	G	n	0	G	n	0	G	n	0	G	n	0		n		A	y		G	n	0	G	n	0
LcC00125p1030	LcRBContig00125	1030	A/T	A	A	n	0	A	n	0	A	n	0	A	n	0	A	n	0	T	n	100	A	n	0	T	y		A	n	0	A	n	0
LcC00125p303	LcRBContig00125	303	T/G	T	T	n	0	T	n	0		n		T	n	0		n			n			n		G	y		T	n	0		n
LcC00125p370	LcRBContig00125	370	C/G	C	C	n	0	C	n	0		n		C	n	0		n			n			n		G	y		C	n	0		n
LcC00125p478	LcRBContig00125	478	A/C	C	A	y			n			n		A	n	100		n			n			n		C	n	0	A	y			n
LcC00125p688	LcRBContig00125	688	A/G	G	G	n	0		n			n		G	n	0		n		A	n	100		n		A	y		G	n	0	G	n	0
LcC00125p955	LcRBContig00125	955	C/G	C	C	n	0	C	n	0	C	n	0	C	n	0	C	n	0	G	n	100		n		G	y		C	n	0	C	n	0
LcC00127p131	LcRBContig00127	131	A/G	G	G	n	0	G	n	0		n		A	n	5	G	n	0	G	n	0	G	n	0	A	y		G	n	0	G	n	0
LcC00127p159	LcRBContig00127	159	T/G	T	T	n	0	T	n	0		n		T	n	0	T	n	0	T	n	0	T	n	0	G	y		T	n	0	T	n	0
LcC00127p35	LcRBContig00127	35	T/C	C	C	n	0	C	n	0		n		C	n	0	C	n	0	C	n	0	C	n	0	T	y		C	n	0	C	n	0
LcC00127p365	LcRBContig00127	365	A/G	G	G	n	0	G	n	0		n		G	n	0	G	n	0	G	n	0	G	n	0	A	y		G	n	0	G	n	0
LcC00127p474	LcRBContig00127	474	T/C	T	C	y			n			n		C	y			n			n			n		T	n	0	C	n	100	C	n	100
LcC00127p60	LcRBContig00127	60	A/G	A	A	n	0	G	y			n		A	n	0	A	n	0	G	n	100	A	n	0	G	y		A	n	0	A	n	0
LcC00128p103	LcRBContig00128	103	T/C	T	T	n	0	T	n	0		n		C	y			n			n			n		C	y		T	n	0	T	n	0
LcC00128p107	LcRBContig00128	107	A/T	T	T	n	0	T	n	0		n		T	n	0		n			n			n		A	y		T	n	0	T	n	0
LcC00128p253	LcRBContig00128	253	T/C	T	T	n	0	T	n	0	T	n	0	T	n	0		n			n			n		C	y		T	n	0		n
LcC00129p466	LcRBContig00129	466	T/C	T	T	n	0	T	n	0	T	n	0	T	n	0	T	n	0	C	y		T	n	0	C	y		T	n	0	T	n	0
LcC00129p539	LcRBContig00129	539	A/G	A	A	n	0	A	n	0	A	n	0	A	n	0	A	n	0	G	y		A	n	0	A	n	0	A	n	0	A	n	0
LcC00130p19	LcRBContig00130	19	A/T	T	T	n	0	A	y		A	y		T	n	0	A	y		A	y		A	y		T	n	0	A	n	100	T	n	0
LcC00130p289	LcRBContig00130	289	T/C	T	T	n	0	T	n	0	T	n	0	T	n	0	T	n	0	T	n	0	T	n	0	C	y		T	n	0	T	n	0
LcC00130p295	LcRBContig00130	295	A/G	G	G	n	0	G	n	0	G	n	0	G	n	0	G	n	0	G	n	0	G	n	0	A	y		G	n	0	G	n	0
LcC00130p539	LcRBContig00130	539	T/C	C	T	y		C	n	0	C	n	0	C	n	0	T	n	100	C	n	0	T	y		C	n	0	C	n	0	C	n	0		y
LcC00130p696	LcRBContig00130	696	A/G	A	A	n	0	A	n	0	A	n	0	A	n	0	A	n	0		n		A	n	0	G	y		A	n	0	A	n	0	y
LcC00130p860	LcRBContig00130	860	A/C	A	C	y		C	y		A	n	0	A	n	0	C	y		A	n	0	C	y		A	n	0	A	n	0	A	n	0
LcC00131p205	LcRBContig00131	205	A/G	G	G	n	0	G	n	0	G	n	0	G	n	0	G	n	0	A	y			n		G	n	0	G	n	0	G	n	0
LcC00131p339	LcRBContig00131	339	A/T	T	T	n	0	T	n	0	T	n	0	T	n	0	T	n	0	A	y			n		T	n	0	T	n	0	T	n	0
LcC00132p11	LcRBContig00132	11	A/T	T		n		A	n	100	A	n	50	A	n	25	A	y		A	y		A	y		A	n	33.3		n		A	y
LcC00132p138	LcRBContig00132	138	C/G	G	G	n	0	G	n	0	G	n	0	G	n	0	C	y		G	n	0	G	n	0	G	n	0	G	n	0	G	n	0
LcC00132p14	LcRBContig00132	14	A/G	G	G	n	0	G	n	0	G	n	0	G	n	0	G	n	0	A	y		G	n	0	G	n	0		n		G	n	0
LcC00132p206	LcRBContig00132	206	T/C	C	C	n	0	T	y		T	y		C	n	0	T	y		T	y		C	n	0	T	y		T	y		C	n	0
LcC00132p221	LcRBContig00132	221	T/C	C	C	n	0	C	n	0	C	n	0	C	n	0	T	y		T	y		C	n	0	T	y		C	n	0	C	n	0
LcC00132p24	LcRBContig00132	24	A/G	G	G	n	0	G	n	0	G	n	0	G	n	0	G	n	0	A	y		G	n	0	G	n	0	G	n	0	G	n	0
LcC00132p264	LcRBContig00132	264	A/C	A	A	n	0	C	y		C	y		A	n	0	C	y		C	y		A	n	0	C	y		A	n	0	A	n	0
LcC00132p294	LcRBContig00132	294	T/C	T	T	n	0	T	n	0	T	n	0	T	n	0	T	n	0	C	y		T	n	0	T	n	0	T	n	0	T	n	0
LcC00132p295	LcRBContig00132	295	A/G	G	G	n	0	A	y		A	y		G	n	0	G	n	0	G	n	0	G	n	0	G	n	0	G	n	0	G	n	0
LcC00132p312	LcRBContig00132	312	T/C	T	T	n	0	C	y		C	y		T	n	0	C	y		C	y		T	n	0	C	y		T	n	0	T	n	0
LcC00132p33	LcRBContig00132	33	C/G	C	C	n	0	C	n	0	C	n	0	C	n	0	C	n	0	G	y		C	n	0	G	y		C	n	0	C	n	0		y
LcC00132p405	LcRBContig00132	405	T/C	T	T	n	0	T	n	0	C	n	4.8	T	n	0	T	n	0	C	n	5.6	C	n	2.2	C	y		T	n	0	C	n	2.2
LcC00132p450	LcRBContig00132	450	A/T	T	T	n	0	A	n	20	A	y		T	n	0	A	y		A	y		T	n	0	T	n	0	T	n	0	T	n	0
LcC00132p457	LcRBContig00132	457	C/G	G	G	n	0	G	n	0	G	n	0	G	n	0	G	n	0	G	n	0	G	n	0	C	y		G	n	0	G	n	0
LcC00132p482	LcRBContig00132	482	A/C	C	C	n	0	C	n	0	C	n	0	C	n	0	A	y		C	n	0	C	n	0	C	n	0		n		C	n	0
LcC00132p95	LcRBContig00132	95	A/T	A	A	n	0	A	n	0	A	n	0	A	n	0	A	n	0	T	y		A	n	0	A	n	0	A	n	0	A	n	0
LcC00133p327	LcRBContig00133	327	A/T	T	T	n	0		n		A	n	20		n		T	n	0		n		T	n	0	A	y		T	n	0	A	n	11.1
LcC00133p349	LcRBContig00133	349	C/G	G	G	n	0		n		C	n	20		n		G	n	0		n		G	n	0	C	y		G	n	0	C	y		y
LcC00133p625	LcRBContig00133	625	C/G	G	C	n	9.1	G	n	0	G	n	0	C	y		G	n	0		n		G	n	0	C	y		C	n	10	G	n	0
LcC00133p654	LcRBContig00133	654	T/C	T	C	n	11.8	T	n	0	T	n	0	C	n	8	T	n	0		n		T	n	0	C	y		T	n	0	T	n	0
LcC00133p757	LcRBContig00133	757	A/T	A		n			n			n		T	y			n			n		T	y			n			n			n
LcC00133p758	LcRBContig00133	758	A/G	A		n			n			n		G	y			n			n		G	y			n			n			n
LcC00134p657	LcRBContig00134	657	A/T	T	T	n	0	T	n	0	T	n	0	T	n	0	T	n	0	A	y			n		T	n	0	T	n	0	T	n	0
LcC00134p954	LcRBContig00134	954	T/C	T	T	n	0	T	n	0	T	n	0	T	n	0	T	n	0	C	y		T	n	0	C	n	100	T	n	0	T	n	0
LcC00134p994	LcRBContig00134	994	T/C	C	T	n	100		n		T	n	50	T	n	100	T	y			n		T	y		T	n	100	T	n	100	T	n	100
LcC00135p584	LcRBContig00135	584	A/T	A	A	n	0	A	n	0	A	n	0	A	n	0	A	n	0	A	n	0	A	n	0	A	n	0	T	y		A	n	0
LcC00136p419	LcRBContig00136	419	A/C	A	A	n	0	A	n	0		n		C	y			n			n			n		C	y		A	n	0	A	n	0
LcC00136p56	LcRBContig00136	56	A/G	G	A	n	25	A	y			n		G	n	0	G	n	0		n			n			n		G	n	0	A	n	100
LcC00137p142	LcRBContig00137	142	T/G	T		n			n		T	n	0	T	n	0	G	n	100	T	n	0	T	n	0		n		G	n	100	G	y			y
LcC00137p160	LcRBContig00137	160	T/C	T		n			n		T	n	0	T	n	0	T	n	0	C	y		T	n	0		n		T	n	0	T	n	0
LcC00137p176	LcRBContig00137	176	T/G	G		n			n		G	n	0	G	n	0	G	n	0	T	y		G	n	0		n		G	n	0	G	n	0
LcC00137p289	LcRBContig00137	289	T/C	T	T	n	0		n		T	n	0	T	n	0	C	y		T	n	0	T	n	0		n		C	y		C	y
LcC00137p454	LcRBContig00137	454	T/C	T	T	n	0	T	n	0	T	n	0	T	n	0	C	y		T	n	0		n			n		C	y		C	y		y
LcC00137p577	LcRBContig00137	577	T/G	T	T	n	0	T	n	0		n		T	n	0	T	n	0	G	y		T	n	0	T	n	0	T	n	0	T	n	0
LcC00137p624	LcRBContig00137	624	T/G	G	G	n	0	G	n	0	G	n	0	G	n	0	G	n	0	G	n	0	G	n	0	T	y		G	n	0	G	n	0
LcC00137p643	LcRBContig00137	643	T/C	T	T	n	0	T	n	0	T	n	0	T	n	0	C	y		T	n	0	T	n	0	T	n	0	C	y		C	y
LcC00137p764	LcRBContig00137	764	A/T	T	T	n	0	T	n	0	T	n	0	T	n	0	T	n	0	A	y		T	n	0	A	y		T	n	0	T	n	0
LcC00137p79	LcRBContig00137	79	C/G	G		n			n		G	n	0		n		C	y		G	n	0		n			n			n		C	y
LcC00137p806	LcRBContig00137	806	A/T	A	A	n	0	A	n	0	A	n	0	A	n	0	T	y		T	n	100	A	n	0	T	y		T	y		T	y
LcC00138p109	LcRBContig00138	109	C/G	C		n			n		G	y			n			n			n			n			n			n			n
LcC00138p110	LcRBContig00138	110	A/C	C		n			n		A	y			n			n			n			n			n			n			n
LcC00138p112	LcRBContig00138	112	A/T	T		n			n		A	y			n			n			n			n			n			n			n
LcC00138p12	LcRBContig00138	12	T/C	T		n			n			n		C	y			n			n			n			n			n			n
LcC00138p238	LcRBContig00138	238	A/G	A	A	n	0	A	n	0	A	n	0	A	n	0	A	n	0	G	y		A	n	0	A	n	0	A	n	0	A	n	0
LcC00138p243	LcRBContig00138	243	A/T	T	T	n	0	T	n	0	T	n	0	T	n	0	T	n	0	A	y		T	n	0	A	y		T	n	0	T	n	0
LcC00138p266	LcRBContig00138	266	T/C	C	T	n	50	T	n	20	T	y		C	n	0	C	n	0	C	n	0	C	n	0	C	n	0	T	n	100	T	y			y
LcC00138p285	LcRBContig00138	285	T/C	C	T	n	50	T	n	20	T	y		C	n	0	C	n	0	T	y		T	y		T	y		T	n	100	T	y
LcC00138p315	LcRBContig00138	315	T/C	T	T	n	0	T	n	0	T	n	0	T	n	0	T	n	0	C	y		T	n	0	T	n	0	T	n	0	T	n	0
LcC00138p411	LcRBContig00138	411	A/C	C	C	n	0	C	n	0	C	n	0	C	n	0	C	n	0	A	y		A	y		A	y		C	n	0	C	n	0
LcC00138p415	LcRBContig00138	415	A/G	A	A	n	0	A	n	0	A	n	0	A	n	0	A	n	0	G	y		A	n	0	A	n	0	A	n	0	A	n	0
LcC00138p429	LcRBContig00138	429	A/G	G	G	n	0	G	n	0	G	n	0	G	n	0	G	n	0	G	n	0	G	n	0	A	y		G	n	0	G	n	0
LcC00138p479	LcRBContig00138	479	T/C	T	T	n	0	T	n	0	T	n	0	T	n	0	T	n	0	T	n	0	T	n	0	C	y		T	n	0	T	n	0
LcC00138p498	LcRBContig00138	498	A/G	G	G	n	0	G	n	0	G	n	0	G	n	0	G	n	0	A	y		A	y		A	y		G	n	0	G	n	0
LcC00138p561	LcRBContig00138	561	T/G	T	T	n	0	T	n	0	T	n	0	T	n	0	T	n	0	G	y		T	n	0	T	n	0	T	n	0	T	n	0
LcC00138p586	LcRBContig00138	586	C/G	C	C	n	0	C	n	0	C	n	0	C	n	0		n		G	y		C	n	0	C	n	0	C	n	0	C	n	0
LcC00138p628	LcRBContig00138	628	A/T	A	A	n	0	A	n	0	A	n	0	A	n	0		n		A	n	0	A	n	0	T	y		A	n	0	A	n	0
LcC00139p247	LcRBContig00139	247	A/G	A	A	n	0	A	n	0		n		A	n	0	A	n	0	G	n	100		n		G	y		A	n	0	A	n	0
LcC00139p412	LcRBContig00139	412	A/C	C	A	y		C	n	0		n		A	y		C	n	0	C	n	0		n		C	n	0	A	y		A	n	100
LcC00140p293	LcRBContig00140	293	T/C	T	C	y		C	y		C	n	100	C	n	20		n			n			n		C	n	100	C	y		C	n	100
LcC00141p127	LcRBContig00141	127	T/C	C	T	y		T	y		C	n	0	T	y		C	n	0	C	n	0	C	n	0	C	n	0	C	n	0	C	n	0
LcC00141p128	LcRBContig00141	128	A/T	A	T	y		T	y		A	n	0	T	y		A	n	0	A	n	0	A	n	0	A	n	0	A	n	0	A	n	0
LcC00141p152	LcRBContig00141	152	T/G	G	G	n	0	T	n	7.1	T	n	14.3	T	y		T	n	100	G	n	0	T	y		G	n	0	T	y		T	y
LcC00141p153	LcRBContig00141	153	C/G	C	C	n	0	C	n	0	C	n	0	C	n	0	C	n	0	G	y		C	n	0	C	n	0	C	n	0	C	n	0
LcC00141p157	LcRBContig00141	157	C/G	G	C	y		C	y		G	n	0	C	y		G	n	0	G	n	0	G	n	0	C	n	50	G	n	0	G	n	0
LcC00141p162	LcRBContig00141	162	T/C	T	C	y		C	y		T	n	0	C	y		T	n	0	C	y		T	n	0	C	n	100	T	n	0	T	n	0
LcC00141p267	LcRBContig00141	267	T/C	C	T	n	20	T	y		T	n	25	T	y		T	n	100	T	y		T	y		T	y		T	n	33.3	T	y
LcC00141p271	LcRBContig00141	271	A/T	T	A	n	20	A	y		A	n	25	A	y		A	n	100	A	y		A	y		A	y		A	n	33.3	A	y
LcC00141p301	LcRBContig00141	301	T/C	C	C	n	0	C	n	0	C	n	0	T	y		C	n	0	C	n	0	C	n	0	C	n	0	C	n	0	C	n	0
LcC00141p385	LcRBContig00141	385	T/C	T	C	y		C	y		C	n	40	C	y		C	n	100	C	y		C	y		C	n	100	C	n	33.3	C	y
LcC00142p154	LcRBContig00142	154	T/C	C	C	n	0	C	n	0	C	n	0	C	n	0	C	n	0	T	n	100	C	n	0	T	y		C	n	0	C	n	0
LcC00142p281	LcRBContig00142	281	T/C	T	C	y		C	y		C	n	100	T	n	0	T	n	0	T	n	0	T	n	0	T	n	0	C	y		C	y
LcC00142p43	LcRBContig00142	43	T/C	T	C	n	66.7	C	y		C	n	100	C	n	100	T	n	0	C	n	100		n		C	y		C	n	100	C	y
LcC00143p166	LcRBContig00143	166	T/C	T	T	n	0	T	n	0	T	n	0	T	n	0	T	n	0	C	y		T	n	0	C	y		T	n	0	T	n	0
LcC00143p202	LcRBContig00143	202	T/C	C	C	n	0	C	n	0	C	n	0	C	n	0	C	n	0	T	y		C	n	0	T	y		C	n	0	C	n	0
LcC00143p220	LcRBContig00143	220	T/C	T	T	n	0	T	n	0	T	n	0	T	n	0	T	n	0	C	y		T	n	0	C	y		T	n	0	T	n	0
LcC00143p349	LcRBContig00143	349	A/G	A	A	n	0	A	n	0	A	n	0	A	n	0	A	n	0	A	n	0	A	n	0	G	y		A	n	0	A	n	0
LcC00143p455	LcRBContig00143	455	T/G	G	G	n	0	G	n	0	G	n	0	T	y		T	y		T	y		G	n	0	T	y		G	n	0	T	y
LcC00143p46	LcRBContig00143	46	A/G	G	G	n	0	G	n	0	G	n	0	G	n	0	G	n	0	A	y		G	n	0	A	y			n		G	n	0		y
LcC00143p466	LcRBContig00143	466	A/T	T	T	n	0	T	n	0	T	n	0	T	n	0	T	n	0	A	y		T	n	0	A	y		T	n	0	T	n	0
LcC00143p505	LcRBContig00143	505	T/G	T	T	n	0	T	n	0	T	n	0	T	n	0	T	n	0	G	y		T	n	0	G	y		T	n	0	G	y
LcC00143p556	LcRBContig00143	556	T/C	T	T	n	0	T	n	0	T	n	0	T	n	0	T	n	0	C	y		T	n	0	C	y		T	n	0	T	n	0
LcC00143p587	LcRBContig00143	587	T/C	C		n		T	y		T	n	100		n		T	y		C	n	0	T	n	100		n		C	n	0	T	y
LcC00144p170	LcRBContig00144	170	A/T	T		n		T	n	0		n			n		A	n	100		n		A	n	100	A	n	100	A	y		T	n	0
LcC00144p265	LcRBContig00144	265	A/G	G	G	n	0	G	n	0		n		G	n	0		n			n		A	y		G	n	0	G	n	0	G	n	0
LcC00144p302	LcRBContig00144	302	T/C	T	T	n	0	T	n	0		n		T	n	0	T	n	0		n		T	n	0	C	y		T	n	0	T	n	0
LcC00144p335	LcRBContig00144	335	T/C	C	C	n	0	C	n	0		n		C	n	0	C	n	0		n		T	y		C	n	0	C	n	0	C	n	0
LcC00144p393	LcRBContig00144	393	T/C	T	T	n	0	T	n	0		n		T	n	0	T	n	0		n		C	y		T	n	0	T	n	0	T	n	0
LcC00144p533	LcRBContig00144	533	T/C	C	C	n	0	C	n	0		n		C	n	0	C	n	0	C	n	0	C	n	0	T	y		C	n	0		n
LcC00144p573	LcRBContig00144	573	A/G	G	G	n	0	G	n	0		n		G	n	0	A	n	100	A	n	100	A	y		A	n	100	A	y			n
LcC00144p588	LcRBContig00144	588	A/G	G		n		G	n	0		n		G	n	0	A	n	100	A	n	100	A	y		A	n	100	A	n	100	G	n	0
LcC00145p16	LcRBContig00145	16	T/C	T	C	n	25		n		T	n	0		n		T	n	0		n		C	n	100		n		C	n	10	C	y
LcC00145p165	LcRBContig00145	165	A/G	A	A	n	0	A	n	0	A	n	0	A	n	0	A	n	0	G	y		A	n	0		n		A	n	0	A	n	0
LcC00145p17	LcRBContig00145	17	A/T	T	A	n	25	A	n	100	A	n	50		n		T	n	0		n		A	n	100		n		A	y		A	y
LcC00145p171	LcRBContig00145	171	A/T	A	A	n	0	A	n	0	A	n	0	A	n	0	T	y		A	n	0	A	n	0		n		A	n	0	A	n	0
LcC00145p29	LcRBContig00145	29	T/C	T	T	n	0	T	n	0	T	n	0		n		C	y		T	n	0	T	n	0		n		T	n	0	T	n	0
LcC00145p38	LcRBContig00145	38	T/G	G	G	n	0	G	n	0	G	n	0		n		T	y		T	y		G	n	0		n		G	n	0	G	n	0
LcC00145p48	LcRBContig00145	48	A/G	G	G	n	0	G	n	0	G	n	0		n		A	y		G	n	0	G	n	0		n		G	n	0	G	n	0
LcC00145p553	LcRBContig00145	553	T/C	T	T	n	0		n			n		C	y		C	n	100		n			n		C	n	100	T	n	0	T	n	0
LcC00145p842	LcRBContig00145	842	A/G	G	G	n	0		n			n		A	y		A	n	100		n			n			n		G	n	0	G	n	0		y
LcC00146p227	LcRBContig00146	227	A/G	A	A	n	0	A	n	0	A	n	0	A	n	0	A	n	0	G	y		A	n	0	G	y		A	n	0	A	n	0
LcC00146p294	LcRBContig00146	294	T/C	C	C	n	0	C	n	0	C	n	0	C	n	0	C	n	0	T	y		C	n	0	T	y		C	n	0	C	n	0
LcC00146p327	LcRBContig00146	327	T/C	T	T	n	0	T	n	0	T	n	0	T	n	0	C	y		C	y		T	n	0	C	y		T	n	0	T	n	0
LcC00146p358	LcRBContig00146	358	T/C	C	C	n	0	C	n	0	C	n	0	C	n	0	C	n	0	T	y		C	n	0	C	n	0	C	n	0	C	n	0
LcC00146p363	LcRBContig00146	363	A/T	A	A	n	0	A	n	0	A	n	0	A	n	0	A	n	0	T	n	100	A	n	0	T	y		A	n	0	A	n	0
LcC00146p583	LcRBContig00146	583	A/G	A		n			n			n		G	y			n			n		G	n	100		n			n			n
LcC00147p246	LcRBContig00147	246	T/C	C	C	n	0	T	y		C	n	0	C	n	0	T	y		T	y		C	n	0	T	y		C	n	0	C	n	0
LcC00147p317	LcRBContig00147	317	T/G	G	G	n	0	G	n	0	G	n	0	G	n	0	G	n	0	T	y		G	n	0	T	y		G	n	0	G	n	0
LcC00147p470	LcRBContig00147	470	T/G	G		n		G	n	0	G	n	0	G	n	0	G	n	0	T	y		G	n	0	G	n	0	G	n	0	G	n	0
LcC00147p65	LcRBContig00147	65	A/G	G	G	n	0	A	n	66.7	G	n	0	G	n	0	A	n	25		n		G	n	0	A	y		G	n	0	G	n	0
LcC00147p67	LcRBContig00147	67	T/C	T	T	n	0	C	n	66.7	T	n	0	T	n	0	C	n	25		n		T	n	0	C	y		T	n	0	T	n	0
LcC00147p93	LcRBContig00147	93	A/G	A	A	n	0	G	y		A	n	0	A	n	0	G	y		G	y		A	n	0	G	y		A	n	0	A	n	0
LcC00148p143	LcRBContig00148	143	C/G	G	G	n	0	G	n	0	G	n	0	G	n	0	G	n	0	C	y		G	n	0	G	n	0	G	n	0	G	n	0
LcC00148p162	LcRBContig00148	162	C/G	C	G	y		C	n	0	C	n	0	C	n	0	C	n	0	C	n	0	C	n	0	C	n	0	C	n	0	C	n	0
LcC00148p219	LcRBContig00148	219	A/G	G	A	y		G	n	0	G	n	0	G	n	0	G	n	0	G	n	0	G	n	0	A	y		G	n	0	G	n	0
LcC00148p25	LcRBContig00148	25	A/T	A	A	n	0	T	n	100	T	y			n		A	n	0	T	n	100	A	n	0	T	y		T	n	100	T	y
LcC00148p276	LcRBContig00148	276	T/C	T	T	n	0	T	n	0	T	n	0	T	n	0	C	y		T	n	0	T	n	0	T	n	0	T	n	0	T	n	0
LcC00148p29	LcRBContig00148	29	T/C	T	T	n	0	C	n	100	C	y		C	n	100	T	n	0	T	n	0	T	n	0	T	n	0	C	y		C	y
LcC00148p300	LcRBContig00148	300	T/G	G	G	n	0	G	n	0	G	n	0	G	n	0	G	n	0	T	n	6.3	G	n	0	T	y		G	n	0	G	n	0
LcC00148p321	LcRBContig00148	321	A/G	A	A	n	0	A	n	0	A	n	0	A	n	0	A	n	0	A	n	0	A	n	0	G	y		A	n	0	A	n	0
LcC00148p324	LcRBContig00148	324	T/C	T	T	n	0	C	y		C	y		T	n	0	T	n	0	C	y		T	n	0	C	y		C	y		C	y
LcC00148p327	LcRBContig00148	327	T/G	T	G	y		T	n	0	T	n	0	T	n	0	G	y		T	n	0	T	n	0	T	n	0	T	n	0	T	n	0
LcC00148p342	LcRBContig00148	342	T/C	T	T	n	0	T	n	0	T	n	0	T	n	0	T	n	0	T	n	0	T	n	0	C	y		T	n	0	T	n	0
LcC00148p348	LcRBContig00148	348	T/C	T	T	n	0	T	n	0	T	n	0	T	n	0	C	y		T	n	0	T	n	0	T	n	0	T	n	0	T	n	0
LcC00148p369	LcRBContig00148	369	T/C	T	T	n	0	C	y		C	y		T	n	0	T	n	0	C	y		T	n	0	T	n	0	C	y		C	y
LcC00148p38	LcRBContig00148	38	A/C	C	C	n	0	A	n	100	A	y		A	n	50	C	n	0	C	n	0	C	n	0	C	n	0	A	y		A	y
LcC00148p411	LcRBContig00148	411	T/C	T	T	n	0	T	n	0	T	n	0	T	n	0	T	n	0	T	n	0	T	n	0	C	y		T	n	0	T	n	0
LcC00148p488	LcRBContig00148	488	T/G	T	T	n	0	T	n	0	T	n	0	T	n	0	T	n	0	T	n	0	T	n	0	G	y		T	n	0	T	n	0
LcC00148p511	LcRBContig00148	511	A/T	A	A	n	0	A	n	0	A	n	0	A	n	0	A	n	0	T	y		A	n	0	A	n	0	A	n	0	A	n	0
LcC00148p517	LcRBContig00148	517	T/G	G	G	n	0	G	n	0	G	n	0	G	n	0	T	y		G	n	0	G	n	0	T	y		G	n	0	G	n	0
LcC00148p533	LcRBContig00148	533	A/G	A	G	y		A	n	0	A	n	0		n		G	y		A	n	0	A	n	0	G	y		A	n	0	A	n	0
LcC00148p575	LcRBContig00148	575	T/G	T	T	n	0	T	n	0	T	n	0		n		T	n	0	G	y		T	n	0	T	n	0	T	n	0	T	n	0
LcC00148p582	LcRBContig00148	582	A/G	A	A	n	0	A	n	0	A	n	0		n		A	n	0	A	n	0	G	y		A	n	0	A	n	0	A	n	0
LcC00148p62	LcRBContig00148	62	T/C	C	C	n	0	T	n	100	T	y		T	y		C	n	0	T	y		C	n	0	C	n	0	T	y		T	y			y
LcC00148p625	LcRBContig00148	625	A/C	C	A	y		A	n	100	A	y			n		C	n	0	A	n	100	C	n	0	A	n	100	A	n	100	A	y
LcC00148p68	LcRBContig00148	68	A/G	G	G	n	0	A	n	100	A	y		A	y		G	n	0	A	y		G	n	0	G	n	0	A	y		A	y
LcC00148p90	LcRBContig00148	90	T/C	C	C	n	0	C	n	0	C	n	0	C	n	0	C	n	0	C	n	0	C	n	0	T	y		C	n	0	C	n	0
LcC00149p1183	LcRBContig00149	1183	T/C	C	C	n	0		n		T	y			n		T	n	100		n			n			n			n		C	n	0		y
LcC00149p593	LcRBContig00149	593	T/G	G	G	n	0	T	y			n		T	y		T	n	100		n		T	y		T	y		T	n	25	G	n	0
LcC00151p105	LcRBContig00151	105	A/C	C	A	y		A	y		A	y			n		C	n	0	A	y		A	n	100	A	y		A	n	100	A	y
LcC00151p118	LcRBContig00151	118	A/G	A	A	n	0	A	n	0	A	n	0		n			n		G	y		A	n	0	A	n	0	A	n	0	A	n	0
LcC00151p131	LcRBContig00151	131	A/G	A	A	n	0	A	n	0	A	n	0		n			n		G	y		A	n	0	A	n	0	A	n	0	A	n	0		y
LcC00151p227	LcRBContig00151	227	A/G	A	A	n	0	A	n	0	A	n	0		n			n		G	y			n		A	n	0	A	n	0	A	n	0
LcC00151p281	LcRBContig00151	281	A/T	T	A	y		A	y		A	y			n		T	n	0	T	n	0		n		T	n	0	A	n	100	A	y
LcC00151p292	LcRBContig00151	292	A/T	A	T	y		T	y		T	y			n		A	n	0	T	y			n		T	y		T	n	100	T	y
LcC00151p317	LcRBContig00151	317	A/G	A	G	y		G	y		G	y			n		A	n	0	G	y			n		G	y		G	y		G	y
LcC00151p341	LcRBContig00151	341	A/T	T	T	n	0	T	n	0	T	n	0		n		T	n	0	T	n	0		n		A	y		T	n	0	T	n	0
LcC00151p348	LcRBContig00151	348	A/C	A	A	n	0	A	n	0	A	n	0		n		A	n	0	C	y			n		C	y		A	n	0	A	n	0
LcC00151p519	LcRBContig00151	519	C/G	C	G	n	100	G	n	100	G	y			n		C	n	0	G	n	100	G	n	100	G	n	100		n		G	y
LcC00151p65	LcRBContig00151	65	C/G	G	G	n	0	G	n	0	G	n	0		n		G	n	0	G	n	0	G	n	0	C	y		G	n	0	G	n	0
LcC00151p80	LcRBContig00151	80	A/T	T	A	y		A	y		A	y			n		T	n	0	T	n	0	A	n	100	T	n	0	A	n	100	A	y
LcC00152p545	LcRBContig00152	545	A/G	G	G	n	0	G	n	0	G	n	0	G	n	0	G	n	0	A	y		G	n	0	A	y		G	n	0	G	n	0
LcC00152p578	LcRBContig00152	578	T/C	T	T	n	0	T	n	0	T	n	0	T	n	0	T	n	0	T	n	0	T	n	0	C	y		T	n	0	T	n	0
LcC00152p608	LcRBContig00152	608	A/T	T	T	n	0	T	n	0	T	n	0	T	n	0	T	n	0	A	y		T	n	0	A	y		T	n	0	T	n	0
LcC00152p619	LcRBContig00152	619	T/C	T	T	n	0	T	n	0	T	n	0	T	n	0	T	n	0	C	y		T	n	0	T	n	0	T	n	0	T	n	0
LcC00153p245	LcRBContig00153	245	A/G	G	G	n	0	G	n	0	G	n	0	G	n	0		n		G	n	0	A	y		G	n	0	G	n	0	G	n	0
LcC00153p410	LcRBContig00153	410	T/C	C	C	n	0	C	n	0	C	n	0	C	n	0	C	n	0	C	n	0	C	n	0	T	y		C	n	0	C	n	0
LcC00153p419	LcRBContig00153	419	A/G	A	A	n	0	A	n	0	A	n	0	G	y		G	n	100	A	n	0	A	n	0	A	n	0	A	n	0	A	n	0		y
LcC00153p421	LcRBContig00153	421	T/G	T	T	n	0	T	n	0	T	n	0	T	n	0	T	n	0	T	n	0	T	n	0	G	y		T	n	0	T	n	0
LcC00153p427	LcRBContig00153	427	T/G	T	T	n	0	T	n	0	T	n	0	T	n	0	T	n	0	T	n	0	T	n	0	G	y		T	n	0	T	n	0
LcC00153p586	LcRBContig00153	586	T/C	T	T	n	0	T	n	0	T	n	0	C	y		C	n	100	T	n	0	T	n	0	T	n	0	T	n	0	T	n	0
LcC00155p703	LcRBContig00155	703	C/G	G	C	y		C	y			n		C	y		G	n	0	C	n	100		n		C	y		C	y		C	y
LcC00155p714	LcRBContig00155	714	A/G	G	A	y		A	y			n		A	y		G	n	0	A	n	100		n		A	y		A	y		A	y
LcC00155p719	LcRBContig00155	719	A/C	A	C	y		C	y			n		C	y		A	n	0	C	n	100		n		C	y		C	y		C	y
LcC00155p735	LcRBContig00155	735	A/G	A	G	y		G	y			n		G	y		A	n	0	G	n	100		n		G	y		G	y		G	y
LcC00155p749	LcRBContig00155	749	T/C	C	T	y		T	y			n		T	y		C	n	0	T	n	100		n		T	y		T	y		T	y
LcC00155p820	LcRBContig00155	820	T/C	T	C	y		C	y		T	n	0	C	y		C	n	100	C	n	100	C	n	100	C	y		C	y		C	y
LcC00155p905	LcRBContig00155	905	A/G	A	G	y		G	y		A	n	0	G	y		A	n	0	G	n	100	G	n	50	G	y		G	y		G	y
LcC00155p957	LcRBContig00155	957	A/G	A	A	n	0	G	y		A	n	0	G	y		A	n	0	G	n	100	G	n	50	G	y		G	y		G	y
LcC00156p193	LcRBContig00156	193	T/C	T	T	n	0	T	n	0	T	n	0	T	n	0	T	n	0	T	n	0	T	n	0	C	y		T	n	0	T	n	0
LcC00156p300	LcRBContig00156	300	T/G	T	T	n	0	T	n	0	T	n	0	T	n	0	T	n	0	T	n	0	T	n	0	G	y		T	n	0	T	n	0
LcC00156p366	LcRBContig00156	366	T/G	G	G	n	0	G	n	0	G	n	0	G	n	0	G	n	0	T	y		G	n	0	T	y		G	n	0	G	n	0
LcC00156p399	LcRBContig00156	399	T/C	C	C	n	0	C	n	0	C	n	0	C	n	0	C	n	0	T	y		C	n	0	T	y		C	n	0	C	n	0
LcC00156p461	LcRBContig00156	461	A/T	T	T	n	0	T	n	0	T	n	0	T	n	0	T	n	0	A	y		T	n	0	T	n	0	T	n	0	T	n	0
LcC00156p466	LcRBContig00156	466	A/C	A	A	n	0	A	n	0	A	n	0	A	n	0	A	n	0	C	y		A	n	0	A	n	0	A	n	0	A	n	0
LcC00156p563	LcRBContig00156	563	T/G	T	T	n	0	T	n	0	T	n	0	T	n	0	T	n	0	T	n	0	T	n	0	G	y		T	n	0	T	n	0
LcC00156p566	LcRBContig00156	566	A/G	A	A	n	0	A	n	0	A	n	0	A	n	0	A	n	0	A	n	0	A	n	0	G	y		A	n	0	A	n	0
LcC00156p569	LcRBContig00156	569	A/T	A	A	n	0	A	n	0	A	n	0	A	n	0	A	n	0	A	n	0	A	n	0	T	y		A	n	0	A	n	0
LcC00156p570	LcRBContig00156	570	A/C	A	A	n	0	A	n	0	A	n	0	A	n	0	A	n	0	A	n	0	A	n	0	C	y		A	n	0	A	n	0
LcC00157p419	LcRBContig00157	419	A/T	T		n			n		T	n	0		n		A	y		T	n	0		n		T	n	0	T	n	0		n
LcC00157p421	LcRBContig00157	421	C/G	G		n			n		G	n	0		n		C	y		G	n	0		n		G	n	0	G	n	0		n
LcC00157p425	LcRBContig00157	425	T/G	T		n			n		T	n	0		n		G	y		T	n	0		n		T	n	0	T	n	0		n
LcC00157p427	LcRBContig00157	427	T/C	T		n			n		T	n	0		n		C	y		T	n	0		n		T	n	0	T	n	0		n
LcC00158p1000	LcRBContig00158	1000	T/C	C	C	n	0	C	n	0		n		C	n	0	C	n	0		n		C	n	0	T	y		C	n	0	C	n	0
LcC00158p1507	LcRBContig00158	1507	A/G	A		n		G	y		G	n	100	G	n	100		n			n		G	n	100	G	n	100		n		G	y		y
LcC00159p462	LcRBContig00159	462	A/C	A	C	n	100	C	y		C	n	100	C	y		A	n	0	A	n	0	C	y			n			n		C	y
LcC00161p136	LcRBContig00161	136	T/G	G	G	n	0	G	n	0	G	n	0	T	y		G	n	0	G	n	0	G	n	0	G	n	0	G	n	0	G	n	0
LcC00161p417	LcRBContig00161	417	C/G	G	G	n	0	G	n	0	G	n	0	C	y		G	n	0	G	n	0	G	n	0	G	n	0	G	n	0	G	n	0
LcC00161p424	LcRBContig00161	424	A/T	A	A	n	0	A	n	0	A	n	0	T	y		A	n	0	A	n	0	A	n	0	A	n	0	A	n	0	A	n	0
LcC00161p433	LcRBContig00161	433	A/G	G	G	n	0	G	n	0	G	n	0	A	y		G	n	0	G	n	0	G	n	0	G	n	0	G	n	0	G	n	0
LcC00161p443	LcRBContig00161	443	A/G	G	G	n	0	G	n	0	G	n	0	A	y		G	n	0	A	y		G	n	0	A	y		G	n	0	G	n	0
LcC00161p49	LcRBContig00161	49	T/C	C	C	n	0	C	n	0	C	n	0	T	n	100	C	n	0	T	y		C	n	0	T	y		C	n	0	C	n	0
LcC00161p493	LcRBContig00161	493	A/C	A	A	n	0	A	n	0	A	n	0	C	y		A	n	0	C	y		A	n	0	C	y		A	n	0	A	n	0
LcC00161p494	LcRBContig00161	494	A/C	A	A	n	0	A	n	0	A	n	0	C	y		A	n	0	A	n	0	A	n	0	C	n	10	A	n	0	A	n	0
LcC00161p509	LcRBContig00161	509	A/T	A	A	n	0	A	n	0	A	n	0	A	n	0	A	n	0	A	n	0	A	n	0	T	y		A	n	0	A	n	0
LcC00161p532	LcRBContig00161	532	A/T	A	A	n	0	A	n	0	A	n	0	A	n	0	T	n	50	T	n	50	T	y		T	y			n		A	n	0
LcC00161p538	LcRBContig00161	538	A/C	A	A	n	0	A	n	0	A	n	0	A	n	0	A	n	0	A	n	0	C	y		A	n	0		n		A	n	0
LcC00163p285	LcRBContig00163	285	A/G	G	A	y			n		G	n	0	A	n	100		n		A	n	100	A	y			n			n		G	n	0
LcC00164p588	LcRBContig00164	588	T/C	T	T	n	0	T	n	0	T	n	0	C	y		T	n	0		n		T	n	0	T	n	0	T	n	0	T	n	0
LcC00164p752	LcRBContig00164	752	A/G	A	A	n	0	A	n	0	A	n	0	G	y		A	n	0	A	n	0	A	n	0	A	n	0	A	n	0	A	n	0
LcC00164p762	LcRBContig00164	762	A/C	A	C	y		C	y		C	n	100	C	y		A	n	0	C	n	100	C	y		A	n	0	C	y		C	y
LcC00164p818	LcRBContig00164	818	A/G	G	G	n	0	G	n	0	G	n	0	A	y		G	n	0	G	n	0	G	n	0	G	n	0	G	n	0	G	n	0
LcC00164p852	LcRBContig00164	852	T/G	G	G	n	0	G	n	0	G	n	0	T	y		G	n	0	G	n	0	G	n	0	G	n	0	G	n	0	G	n	0
LcC00164p890	LcRBContig00164	890	A/G	G	G	n	0	G	n	0	G	n	0	A	y		G	n	0	G	n	0	G	n	0	G	n	0	G	n	0	G	n	0
LcC00164p940	LcRBContig00164	940	C/G	C	C	n	0	C	n	0		n		G	y		C	n	0	C	n	0	G	n	100	C	n	0	G	n	7.1	C	n	0
LcC00165p550	LcRBContig00165	550	A/G	G	G	n	0	G	n	0		n		A	y			n			n			n		G	n	0	G	n	0	G	n	0
LcC00165p607	LcRBContig00165	607	T/C	C	C	n	0	C	n	0		n		C	n	0	T	n	100		n		T	y		C	n	0	C	n	0	C	n	0
LcC00165p608	LcRBContig00165	608	A/G	A	A	n	0	A	n	0		n		A	n	0	G	n	100		n		G	y		A	n	0	A	n	0	A	n	0		y
LcC00165p637	LcRBContig00165	637	T/C	C	C	n	0	C	n	0		n		C	n	0	C	n	0		n		C	n	0	T	y		C	n	0	C	n	0
LcC00165p663	LcRBContig00165	663	T/C	T	T	n	0	T	n	0		n		C	n	5.3	C	n	100	T	n	0	C	y		T	n	0	T	n	0	T	n	0
LcC00165p689	LcRBContig00165	689	A/C	C	C	n	0	C	n	0		n		C	n	0	C	n	0	C	n	0	C	n	0	A	y		C	n	0	C	n	0
LcC00165p759	LcRBContig00165	759	T/C	T	T	n	0	T	n	0		n		C	y		T	n	0	T	n	0	T	n	0	T	n	0	T	n	0	T	n	0
LcC00165p811	LcRBContig00165	811	T/C	C	C	n	0	C	n	0		n		T	y		T	n	100	T	n	100	T	y		T	y		C	n	0	C	n	0
LcC00165p826	LcRBContig00165	826	C/G	C	C	n	0	C	n	0		n		C	n	0	G	n	100	G	n	100	G	y		G	y		C	n	0	C	n	0
LcC00165p841	LcRBContig00165	841	A/T	A	A	n	0	A	n	0		n		A	n	0	T	n	100	A	n	0	T	y		A	n	0	A	n	0	A	n	0
LcC00165p850	LcRBContig00165	850	T/G	G	G	n	0	G	n	0		n		T	y		T	n	100	T	n	100	T	y		T	y		G	n	0	G	n	0
LcC00165p898	LcRBContig00165	898	T/C	T	T	n	0	T	n	0		n		C	y		C	n	100	C	n	100	C	y		C	y		T	n	0	T	n	0
LcC00165p959	LcRBContig00165	959	T/C	T	T	n	0	T	n	0		n		C	y		T	n	0	T	n	0	T	n	0	T	n	0	T	n	0	T	n	0
LcC00165p961	LcRBContig00165	961	A/G	A	A	n	0	A	n	0		n		A	n	0	A	n	0	A	n	0	A	n	0	G	y		A	n	0	A	n	0
LcC00165p979	LcRBContig00165	979	A/T	T	T	n	0	T	n	0		n		A	y		T	n	0	T	n	0	T	n	0	T	n	0	T	n	0	T	n	0
LcC00166p1047	LcRBContig00166	1047	T/C	C	C	n	0	C	n	0	C	n	0	T	y			n			n		T	n	100	C	n	0	C	n	0	C	n	0
LcC00166p1321	LcRBContig00166	1321	T/C	C	C	n	0	C	n	0	C	n	0	C	n	0		n		C	n	0	C	n	0	T	y		C	n	0	C	n	0
LcC00167p159	LcRBContig00167	159	C/G	C	C	n	0	C	n	0	C	n	0	C	n	0	C	n	0	G	y		C	n	0	G	n	6.5	C	n	0	C	n	0
LcC00167p204	LcRBContig00167	204	C/G	C	C	n	0	C	n	0	C	n	0	C	n	0	C	n	0	G	y		C	n	0	C	n	0	C	n	0	C	n	0
LcC00167p209	LcRBContig00167	209	T/C	C	C	n	0	C	n	0	C	n	0	C	n	0	T	y		T	y		C	n	0	T	y		C	n	0	C	n	0
LcC00167p212	LcRBContig00167	212	T/C	C	C	n	0	C	n	0	C	n	0	C	n	0	T	y		T	y		C	n	0	T	y		C	n	0	C	n	0
LcC00167p296	LcRBContig00167	296	T/C	T	T	n	0	T	n	0	T	n	0	C	y		C	y		T	n	0	C	y		T	n	0	T	n	0	T	n	0
LcC00167p485	LcRBContig00167	485	T/C	T	T	n	0	T	n	0	T	n	0	T	n	0	T	n	0	C	y		T	n	0	T	n	0	T	n	0	T	n	0
LcC00167p506	LcRBContig00167	506	A/T	T	T	n	0	T	n	0	T	n	0	A	y		A	y		A	y		A	y		A	y		T	n	0	T	n	0
LcC00167p527	LcRBContig00167	527	A/G	G	G	n	0	G	n	0	G	n	0	A	y		G	n	0	A	y		A	y		A	y		G	n	0	G	n	0
LcC00167p530	LcRBContig00167	530	C/G	G	G	n	0	G	n	0	G	n	0	C	y		G	n	0	G	n	0	C	y		C	y		G	n	0	G	n	0
LcC00167p549	LcRBContig00167	549	A/T	T	T	n	0	T	n	0	T	n	0	T	n	0	A	y		T	n	0	T	n	0	T	n	0	T	n	0	T	n	0
LcC00167p555	LcRBContig00167	555	A/C	A	A	n	0	A	n	0	A	n	0	A	n	0	A	n	0	A	n	0	A	n	0	C	y		A	n	0	A	n	0
LcC00167p595	LcRBContig00167	595	T/C	T	T	n	0	T	n	0	T	n	0	C	y			n		T	n	0	C	y		T	n	0	T	n	0	T	n	0
LcC00167p615	LcRBContig00167	615	A/G	G	G	n	0	G	n	0	G	n	0	A	y			n		A	n	100	A	y		A	y		G	n	0	G	n	0
LcC00167p739	LcRBContig00167	739	A/T	T	T	n	0	T	n	0		n		A	y			n			n		T	n	0		n		T	n	0		n
LcC00168p77	LcRBContig00168	77	A/T	A	T	y		T	n	50		n		A	n	0		n			n			n		T	n	100	A	n	0		n
LcC00169p372	LcRBContig00169	372	A/T	T	T	n	0	T	n	0		n			n			n			n			n		A	y		T	n	0		n
LcC00170p402	LcRBContig00170	402	A/C	C	C	n	0	A	n	100	A	n	100	A	y			n		C	n	0		n			n		C	n	0	C	n	0
LcC00170p488	LcRBContig00170	488	A/T	T	A	y		A	y		A	n	100	A	y			n		T	n	0		n		T	n	0	T	n	0	T	n	0
LcC00170p549	LcRBContig00170	549	C/G	G	C	y		C	y		C	n	100	C	y			n		G	n	0		n		G	n	0	G	n	0		n
LcC00170p552	LcRBContig00170	552	T/C	T	C	y		C	y		C	n	100	C	y			n		T	n	0		n		T	n	0	T	n	0		n
LcC00170p727	LcRBContig00170	727	A/G	G	G	n	0	G	n	0	G	n	0	A	y			n		G	n	0	A	n	100		n		G	n	0	G	n	0
LcC00171p232	LcRBContig00171	232	T/C	T	T	n	0	T	n	0	T	n	0	T	n	0	T	n	0	T	n	0	T	n	0	C	y		T	n	0	T	n	0
LcC00171p311	LcRBContig00171	311	T/C	C	C	n	0	C	n	0	C	n	0	C	n	0	C	n	0	C	n	0	C	n	0	T	y		C	n	0	C	n	0
LcC00171p408	LcRBContig00171	408	A/G	G	G	n	0	G	n	0	G	n	0	G	n	0	G	n	0	G	n	0	G	n	0	A	y		G	n	0	G	n	0
LcC00171p436	LcRBContig00171	436	T/G	T	T	n	0	T	n	0		n		G	y		G	n	100	G	n	100	G	n	100	G	y			n		T	n	0
LcC00171p442	LcRBContig00171	442	A/G	G	G	n	0	G	n	0		n		A	n	100	A	n	100	A	n	100	A	n	100	A	y			n		G	n	0		y
LcC00172p108	LcRBContig00172	108	A/T	T	A	y		A	n	33.3	A	y		A	y		T	n	0	A	y		A	y		A	y		A	y		A	y
LcC00172p114	LcRBContig00172	114	A/T	T	A	y		T	n	0	T	n	0	T	n	0	T	n	0	T	n	0	T	n	0	T	n	0	T	n	0	T	n	0
LcC00172p186	LcRBContig00172	186	T/G	G	T	y		T	n	28.6	T	y		T	y		G	n	0	T	y		T	y		T	y		T	y		T	y
LcC00172p234	LcRBContig00172	234	A/T	T	A	y		T	n	0	T	n	0	T	n	0	T	n	0	T	n	0	T	n	0	T	n	0	T	n	0	T	n	0
LcC00172p399	LcRBContig00172	399	A/G	A	A	n	0	A	n	0	A	n	0	A	n	0	A	n	0	G	y		A	n	0	G	y		A	n	0	A	n	0
LcC00172p430	LcRBContig00172	430	A/G	A	G	y		G	y		G	y		G	y		A	n	0	G	y		G	y		G	y		G	y		G	y
LcC00172p474	LcRBContig00172	474	A/T	A	A	n	0	A	n	0	A	n	0	A	n	0	A	n	0	T	y		A	n	0	A	n	0	A	n	0	A	n	0
LcC00172p495	LcRBContig00172	495	C/G	G	C	n	22.2	C	y		C	y		C	n	100	G	n	0	G	n	0	C	y		G	n	0	C	y		C	y
LcC00172p513	LcRBContig00172	513	T/G	T	G	y		G	y		G	y		T	n	0	T	n	0	T	n	0	G	y		T	n	0	G	n	100	T	n	0		y
LcC00172p533	LcRBContig00172	533	T/G	T	G	n	22.2	G	y		G	y		G	n	100	G	y		G	y		G	y		G	y		G	n	100	G	y
LcC00173p1264	LcRBContig00173	1264	A/G	G	G	n	0	G	n	0		n		G	n	0	G	n	0		n		G	n	0	A	y		G	n	0	G	n	0
LcC00173p1312	LcRBContig00173	1312	A/G	A	A	n	0	A	n	0		n		A	n	0	A	n	0	A	n	0	A	n	0	G	y		A	n	0	A	n	0
LcC00173p1945	LcRBContig00173	1945	T/C	T		n			n		T	n	0	T	n	0		n		C	y			n			n		T	n	0	T	n	0
LcC00173p310	LcRBContig00173	310	A/T	T	A	n	100		n		A	y			n			n			n			n			n			n			n
LcC00174p169	LcRBContig00174	169	A/T	A	A	n	0	A	n	0	A	n	0	A	n	0	A	n	0	T	y		A	n	0	T	y		A	n	0	A	n	0
LcC00174p17	LcRBContig00174	17	A/C	A	C	n	50		n			n		A	n	0		n		C	y		A	n	0	C	n	100	A	n	0	A	n	0
LcC00174p188	LcRBContig00174	188	T/C	T	T	n	0	T	n	0	T	n	0	T	n	0	T	n	0	C	y		T	n	0	C	y		T	n	0	T	n	0
LcC00174p236	LcRBContig00174	236	A/G	A	A	n	0	A	n	0	A	n	0	A	n	0	A	n	0	G	y		A	n	0	G	y		A	n	0	A	n	0
LcC00174p315	LcRBContig00174	315	A/G	G	A	y		G	n	0	G	n	0	G	n	0	A	y		G	n	0	G	n	0	G	n	0	G	n	0	G	n	0
LcC00174p336	LcRBContig00174	336	A/G	G	G	n	0	G	n	0	G	n	0	G	n	0	G	n	0	G	n	0	G	n	0	A	y		G	n	0	G	n	0
LcC00174p468	LcRBContig00174	468	C/G	G	G	n	0	G	n	0		n		G	n	0	G	n	0	C	y			n		C	y		G	n	0	G	n	0		y
LcC00174p56	LcRBContig00174	56	T/G	T	T	n	0	T	n	0	T	n	0	T	n	0	T	n	0	G	y		T	n	0	G	y		T	n	0	T	n	0
LcC00174p594	LcRBContig00174	594	A/G	A	G	y		A	n	0		n		A	n	0		n		G	y			n		G	y		A	n	0	A	n	0
LcC00174p705	LcRBContig00174	705	A/G	G	G	n	0	G	n	0		n		G	n	0		n		G	n	0		n		A	y		G	n	0	G	n	0
LcC00174p78	LcRBContig00174	78	T/C	C	C	n	0	C	n	0	C	n	0	C	n	0	C	n	0	C	n	0	C	n	0	T	y		C	n	0	C	n	0
LcC00174p803	LcRBContig00174	803	A/G	G	A	y		A	n	100	G	n	0		n		A	n	100		n			n		G	n	0	A	n	66.7		n
LcC00175p150	LcRBContig00175	150	T/C	C	T	y		T	y		T	y		C	n	0	C	n	0	C	n	0	C	n	0	C	n	0	T	y		C	n	0
LcC00175p243	LcRBContig00175	243	A/T	A	A	n	0	A	n	0	A	n	0	A	n	0	A	n	0	A	n	0	A	n	0	T	y		A	n	0	A	n	0
LcC00175p252	LcRBContig00175	252	T/C	C	C	n	0	C	n	0	C	n	0	C	n	0	C	n	0	C	n	0	C	n	0	T	y		C	n	0	C	n	0
LcC00175p291	LcRBContig00175	291	T/C	C	C	n	0	C	n	0	C	n	0	C	n	0	C	n	0	C	n	0	C	n	0	T	y		C	n	0	C	n	0
LcC00175p294	LcRBContig00175	294	T/C	T	T	n	0	T	n	0	T	n	0	T	n	0	T	n	0	T	n	0	T	n	0	C	y		T	n	0	T	n	0
LcC00175p486	LcRBContig00175	486	C/G	G	G	n	0	G	n	0	G	n	0	G	n	0	G	n	0	G	n	0	G	n	0	C	y		G	n	0	G	n	0
LcC00175p535	LcRBContig00175	535	T/C	C	T	y		T	y		T	y		C	n	0	C	n	0	T	y		T	y		T	y		T	y		T	y
LcC00175p542	LcRBContig00175	542	A/G	G	G	n	0	G	n	0	G	n	0	G	n	0	G	n	0	G	n	0	G	n	0	A	y		G	n	0	G	n	0
LcC00175p553	LcRBContig00175	553	T/C	T	T	n	0	T	n	0	T	n	0	T	n	0	T	n	0	C	y		T	n	0	T	n	0	T	n	0	T	n	0
LcC00175p558	LcRBContig00175	558	A/T	A	A	n	0	A	n	0	A	n	0	A	n	0	A	n	0	A	n	0	A	n	0	T	y		A	n	0	A	n	0
LcC00175p580	LcRBContig00175	580	C/G	G	C	y		C	n	33.3	C	y		G	n	0	G	n	0	G	n	0	G	n	0	G	n	0	C	y		G	n	0
LcC00175p640	LcRBContig00175	640	T/C	T	T	n	0	C	n	100	T	n	0		n		T	n	0	T	n	0	C	y		T	n	0		n		C	y
LcC00176p134	LcRBContig00176	134	A/G	G	G	n	0	G	n	0		n		G	n	0		n			n			n		A	y		G	n	0		n
LcC00176p374	LcRBContig00176	374	A/T	A	A	n	0	A	n	0		n		A	n	0	A	n	0		n			n		T	y		A	n	0	A	n	0
LcC00176p558	LcRBContig00176	558	A/G	G		n		A	n	100		n			n		A	y			n			n			n			n			n
LcC00176p559	LcRBContig00176	559	A/G	G		n		A	n	100		n			n		A	y			n			n			n			n			n
LcC00176p72	LcRBContig00176	72	T/G	T	T	n	0	T	n	0		n		T	n	0		n			n			n		G	y		T	n	0		n
LcC00177p267	LcRBContig00177	267	A/G	G	G	n	0		n			n			n			n			n			n		A	y		G	n	0		n
LcC00177p297	LcRBContig00177	297	A/G	A	A	n	0		n			n			n			n			n			n		G	y			n			n
LcC00177p377	LcRBContig00177	377	A/G	A	A	n	0		n			n			n			n			n			n		G	y			n			n
LcC00178p1077	LcRBContig00178	1077	A/T	T	T	n	0	T	n	0	T	n	0	T	n	0	T	n	0		n		T	n	0	A	y		T	n	0	T	n	0
LcC00178p728	LcRBContig00178	728	A/G	A	A	n	0	A	n	0	A	n	0	A	n	0	A	n	0		n		A	n	0	G	y		A	n	0		n
LcC00178p768	LcRBContig00178	768	T/C	T	T	n	0	T	n	0	T	n	0	T	n	0	T	n	0		n		T	n	0	C	y		T	n	0		n
LcC00178p888	LcRBContig00178	888	A/G	G	G	n	0	G	n	0	G	n	0	G	n	0	G	n	0		n		G	n	0	A	y		G	n	0	G	n	0
LcC00178p916	LcRBContig00178	916	A/G	A	A	n	0	A	n	0	A	n	0	A	n	0	A	n	0		n		A	n	0	G	y		A	n	0	A	n	0
LcC00179p291	LcRBContig00179	291	T/C	C	C	n	0	C	n	0	C	n	0	T	y		C	n	0		n			n			n		C	n	0		n
LcC00179p312	LcRBContig00179	312	C/G	G	G	n	0	G	n	0	G	n	0	C	y		C	n	100		n			n			n		G	n	0		n
LcC00179p318	LcRBContig00179	318	A/C	A	A	n	0	A	n	0	A	n	0	C	y		A	n	0		n			n			n		A	n	0		n
LcC00179p326	LcRBContig00179	326	T/C	C	C	n	0	T	y		T	n	100	C	n	0	C	n	0		n			n			n		T	y			n			y
LcC00179p692	LcRBContig00179	692	A/G	A		n		A	n	0		n			n		A	n	0	G	y		A	n	0		n		A	n	0	A	n	0
LcC00179p739	LcRBContig00179	739	A/C	C		n			n			n			n			n		A	y		C	n	0		n			n		C	n	0
LcC00179p767	LcRBContig00179	767	T/C	C		n			n			n			n			n		T	y		C	n	0		n			n		C	n	0
LcC00179p823	LcRBContig00179	823	A/G	G		n			n			n			n			n		A	y			n			n			n		G	n	0
LcC00180p314	LcRBContig00180	314	T/C	T	T	n	0		n		T	n	0	T	n	0	C	y		T	n	0	T	n	0	C	y		T	n	0	T	n	0
LcC00180p431	LcRBContig00180	431	A/G	A	A	n	0	A	n	0	A	n	0	A	n	0	A	n	0	G	y		A	n	0	A	n	0	A	n	0	A	n	0
LcC00180p475	LcRBContig00180	475	T/G	G	G	n	0	G	n	0	G	n	0	G	n	0	G	n	0	T	y		G	n	0	T	y		G	n	0	G	n	0
LcC00180p495	LcRBContig00180	495	A/C	A	A	n	0	A	n	0	A	n	0	A	n	0	A	n	0	C	y		A	n	0	C	y		A	n	0	A	n	0
LcC00180p557	LcRBContig00180	557	T/C	T	T	n	0	T	n	0	T	n	0	T	n	0	T	n	0	C	y		T	n	0	T	n	0	T	n	0	T	n	0
LcC00181p1001	LcRBContig00181	1001	T/C	T	T	n	0	T	n	0	T	n	0	C	y		C	n	100	C	y		C	y		C	y			n		T	n	0
LcC00181p249	LcRBContig00181	249	A/T	T		n		T	n	0	T	n	0		n			n		A	n	100	T	n	0	A	y		T	n	0	T	n	0
LcC00181p517	LcRBContig00181	517	A/G	G	G	n	0	G	n	0	G	n	0	G	n	0	G	n	0	G	n	0	G	n	0	A	y		G	n	0	G	n	0
LcC00181p525	LcRBContig00181	525	A/T	T	T	n	0	T	n	0	T	n	0	T	n	0	T	n	0	A	y		T	n	0	T	n	0	T	n	0	T	n	0
LcC00181p595	LcRBContig00181	595	A/G	G	G	n	0	G	n	0	G	n	0	G	n	0	G	n	0	A	y		G	n	0	A	y		G	n	0	G	n	0
LcC00181p821	LcRBContig00181	821	T/C	C	C	n	0	C	n	0	C	n	0	C	n	0	C	n	0	T	y		C	n	0	C	n	0	C	n	0	C	n	0
LcC00182p316	LcRBContig00182	316	A/G	G	G	n	0	G	n	0		n		A	y			n			n		G	n	0	A	y		A	y		A	y
LcC00182p38	LcRBContig00182	38	A/T	T	T	n	0	T	n	0		n		T	n	0		n		A	n	100	T	n	0	A	y		T	n	0		n
LcC00183p149	LcRBContig00183	149	T/C	T	C	y			n			n			n			n		C	n	100	C	n	100	C	y		C	y			n			y
LcC00183p467	LcRBContig00183	467	A/T	T	T	n	0	T	n	0	T	n	0	T	n	0	T	n	0	A	n	100	T	n	0	A	y		T	n	0	T	n	0
LcC00183p584	LcRBContig00183	584	A/C	A	A	n	0	A	n	0		n		C	y		A	n	0	A	n	0	A	n	0	A	n	0	A	n	0	A	n	0
LcC00183p599	LcRBContig00183	599	A/C	C	C	n	0	C	n	0		n		A	y		C	n	0	C	n	0	C	n	0	C	n	0	C	n	0	C	n	0
LcC00184p172	LcRBContig00184	172	A/G	A	A	n	0	A	n	0		n			n		A	n	0		n			n		G	y		A	n	0		n
LcC00184p309	LcRBContig00184	309	A/C	C	C	n	0	C	n	0	C	n	0		n		C	n	0		n			n		A	y		C	n	0	C	n	0
LcC00185p169	LcRBContig00185	169	A/C	C	C	n	0	C	n	0		n		C	n	0		n			n			n		A	y		C	n	0	C	n	0
LcC00185p178	LcRBContig00185	178	A/G	A	A	n	0	A	n	0		n		A	n	0		n			n			n		G	y		A	n	0	A	n	0
LcC00185p184	LcRBContig00185	184	A/G	A	A	n	0	A	n	0		n		A	n	0		n			n			n		G	y		A	n	0	A	n	0	y
LcC00185p30	LcRBContig00185	30	T/C	T	T	n	0	T	n	0		n		T	n	0		n			n			n		C	y		T	n	0		n
LcC00185p49	LcRBContig00185	49	A/G	G	G	n	0	G	n	0		n		G	n	0		n			n			n		A	y		G	n	0		n
LcC00185p70	LcRBContig00185	70	A/T/G	T	G	y		G	y			n		G	y			n			n			n		A	y		G	y			n
LcC00185p91	LcRBContig00185	91	T/G	G	G	n	0	G	n	0		n		G	n	0		n			n			n		T	y		G	n	0		n
LcC00186p151	LcRBContig00186	151	T/C	T	T	n	0	T	n	0		n		C	y		T	n	0		n		T	n	0	T	n	0	T	n	0	T	n	0
LcC00187p402	LcRBContig00187	402	A/T	T	T	n	0	T	n	0	T	n	0	T	n	0	T	n	0	T	n	0	T	n	0	A	y		T	n	0	T	n	0
LcC00187p418	LcRBContig00187	418	A/G	G	G	n	0	G	n	0	G	n	0	G	n	0	G	n	0	A	y		G	n	0	G	n	0	G	n	0	G	n	0
LcC00187p606	LcRBContig00187	606	T/C	T		n		T	n	0	T	n	0	T	n	0	T	n	0	T	n	0	T	n	0	C	y		T	n	0	T	n	0
LcC00188p231	LcRBContig00188	231	T/C	C	C	n	0	T	y		C	n	0	C	n	0	T	y		T	y		C	n	0	T	y		C	n	0	C	n	0
LcC00188p302	LcRBContig00188	302	T/G	G	G	n	0	G	n	0	G	n	0	G	n	0	G	n	0	T	y		G	n	0	T	y		G	n	0	G	n	0
LcC00188p50	LcRBContig00188	50	A/G	G	G	n	0	A	n	50	G	n	0	G	n	0	A	y		A	y		G	n	0	A	y		G	n	0	G	n	0
LcC00188p52	LcRBContig00188	52	T/C	T	T	n	0	C	n	50	T	n	0	T	n	0	C	y		C	y		T	n	0	C	y		T	n	0	T	n	0
LcC00188p550	LcRBContig00188	550	A/G	A		n			n			n			n			n			n		G	y			n			n			n
LcC00188p551	LcRBContig00188	551	A/C	A		n			n			n			n			n			n		C	y			n			n			n
LcC00188p552	LcRBContig00188	552	A/T	A		n			n			n			n			n			n		T	y			n			n			n
LcC00188p78	LcRBContig00188	78	A/G	A	A	n	0	G	y		A	n	0	A	n	0	G	y		G	y		A	n	0	G	y		A	n	0	A	n	0
LcC00189p120	LcRBContig00189	120	T/C	T	T	n	0	T	n	0	T	n	0	T	n	0	T	n	0	C	y		T	n	0	C	y		T	n	0	T	n	0
LcC00189p148	LcRBContig00189	148	T/G	G	G	n	0	G	n	0	G	n	0	G	n	0	G	n	0	T	y		G	n	0	T	y		G	n	0	G	n	0
LcC00189p297	LcRBContig00189	297	A/T	T	T	n	0	T	n	0	T	n	0	T	n	0	T	n	0	A	y		T	n	0	T	n	0	T	n	0	T	n	0
LcC00189p429	LcRBContig00189	429	A/G	G	G	n	0	G	n	0	G	n	0	G	n	0	G	n	0	A	y		G	n	0	G	n	0	G	n	0	G	n	0
LcC00189p651	LcRBContig00189	651	A/G	G	G	n	0	G	n	0	G	n	0	G	n	0	G	n	0	A	y		G	n	0	A	y		G	n	0	G	n	0
LcC00189p684	LcRBContig00189	684	T/C	T	T	n	0	T	n	0	T	n	0	T	n	0	T	n	0	T	n	0	T	n	0	C	y		T	n	0	T	n	0
LcC00189p714	LcRBContig00189	714	A/T	T	T	n	0	T	n	0	T	n	0	T	n	0	T	n	0	A	y		T	n	0	A	y		T	n	0	T	n	0
LcC00189p725	LcRBContig00189	725	T/C	T	T	n	0	T	n	0	T	n	0	T	n	0	T	n	0	C	y		T	n	0	T	n	0	T	n	0	T	n	0
LcC00190p270	LcRBContig00190	270	T/C	C	C	n	0	C	n	0	C	n	0	T	y		C	n	0		n		C	n	0	C	n	0	C	n	0	C	n	0
LcC00190p271	LcRBContig00190	271	T/C	T	T	n	0	T	n	0	T	n	0	T	n	0	T	n	0		n		T	n	0	C	y		T	n	0	T	n	0
LcC00190p438	LcRBContig00190	438	T/C	C	C	n	0	C	n	0	C	n	0	T	y		C	n	0		n		C	n	0	T	y		C	n	0	C	n	0
LcC00190p470	LcRBContig00190	470	T/G	G	G	n	0	G	n	0	G	n	0	T	y		G	n	0		n			n		T	y		G	n	0	G	n	0
LcC00190p548	LcRBContig00190	548	T/G	G	G	n	0	G	n	0	G	n	0	G	n	0	G	n	0		n			n		T	y		G	n	0	G	n	0
LcC00190p568	LcRBContig00190	568	A/G	G	G	n	0	G	n	0	G	n	0	A	y		G	n	0		n			n		A	y		G	n	0	A	n	16.7
LcC00190p603	LcRBContig00190	603	T/C	T	C	n	100	C	n	100		n		C	y			n			n			n		T	n	0	C	n	100	C	n	100
LcC00191p126	LcRBContig00191	126	A/T	T	A	n	28.6	T	n	0	A	n	100		n			n		A	y		T	n	0	A	y			n		A	n	100
LcC00191p261	LcRBContig00191	261	A/T	A	T	n	40	A	n	0	T	n	100		n			n		T	y		A	n	0	T	y			n			n
LcC00191p303	LcRBContig00191	303	C/G	G	C	y		G	n	0	C	y			n			n		C	y		G	n	0	C	y			n			n
LcC00191p327	LcRBContig00191	327	A/T	A	A	n	0	A	n	0	A	n	0		n			n		T	n	100	A	n	0	T	y			n		A	n	0
LcC00191p565	LcRBContig00191	565	A/T	T	T	n	0		n		A	y			n			n		T	n	0		n			n			n		A	n	100
LcC00192p120	LcRBContig00192	120	C/G	C	C	n	0	C	n	0	C	n	0	C	n	0	C	n	0	G	y		C	n	0	C	n	0	C	n	0	C	n	0
LcC00192p156	LcRBContig00192	156	A/G	A	A	n	0	G	n	25	G	y		A	n	0	A	n	0	A	n	0	A	n	0	A	n	0	G	y		G	y
LcC00192p165	LcRBContig00192	165	T/C	T	T	n	0	T	n	0	T	n	0	T	n	0	T	n	0	C	y		T	n	0	T	n	0	T	n	0	T	n	0
LcC00193p16	LcRBContig00193	16	A/G	G		n		A	n	100	A	y			n		G	n	0	G	n	0	G	n	0	G	n	0		n		G	n	0
LcC00193p227	LcRBContig00193	227	A/G	A	A	n	0	G	y		G	y		G	y		A	n	0	A	n	0	G	y		A	n	0	A	n	0	A	n	0
LcC00193p248	LcRBContig00193	248	T/C	C	C	n	0	T	y		C	n	0	C	n	0	C	n	0	C	n	0	T	y		T	y		C	n	0	C	n	0
LcC00193p296	LcRBContig00193	296	T/C	C	C	n	0	C	n	0	C	n	0	C	n	0	C	n	0	C	n	0	C	n	0	T	y		C	n	0	C	n	0
LcC00193p315	LcRBContig00193	315	T/C	C	C	n	0	C	n	0	C	n	0	C	n	0	C	n	0	T	y		T	n	3.7	C	n	0	C	n	0	C	n	0
LcC00193p350	LcRBContig00193	350	T/C	C	C	n	0	C	n	0	T	y		C	n	0	C	n	0	C	n	0	C	n	0	C	n	0	C	n	0	C	n	0
LcC00193p380	LcRBContig00193	380	T/G	T	T	n	0	G	n	22.2	G	y		G	y		T	n	0	G	y		G	y		G	y		T	n	0	T	n	0
LcC00193p437	LcRBContig00193	437	T/G	T	T	n	0	G	n	20	G	y		T	n	0	T	n	0	T	n	0	T	n	0	T	n	0		n		T	n	0
LcC00193p503	LcRBContig00193	503	A/T	T	T	n	0		n		T	n	0		n		T	n	0	A	y			n		T	n	0		n		T	n	0
LcC00193p92	LcRBContig00193	92	T/C	T	T	n	0	C	y		C	y		C	y		T	n	0	T	n	0	C	y		T	n	0	T	n	0	T	n	0
LcC00194p132	LcRBContig00194	132	A/G	G	G	n	0	G	n	0	G	n	0	G	n	0	G	n	0	G	n	0	G	n	0	A	y		G	n	0		n
LcC00194p227	LcRBContig00194	227	T/G	T	T	n	0	T	n	0	T	n	0	G	y		T	n	0	G	n	100	T	n	0	G	y		G	y		G	n	100
LcC00194p24	LcRBContig00194	24	T/G	T	T	n	0	T	n	0	T	n	0	G	y		T	n	0	T	n	0	T	n	0	T	n	0	G	n	100		n
LcC00194p302	LcRBContig00194	302	T/C	C	C	n	0	C	n	0	C	n	0	C	n	0	C	n	0	T	n	100	C	n	0	T	y		C	n	0	C	n	0
LcC00194p383	LcRBContig00194	383	A/T	A	A	n	0	A	n	0	A	n	0	A	n	0	A	n	0	T	n	100	A	n	0	T	y		A	n	0	A	n	0
LcC00194p72	LcRBContig00194	72	A/G	G	G	n	0	G	n	0	G	n	0	G	n	0	G	n	0	A	n	100	G	n	0	A	y		G	n	0		n
LcC00195p462	LcRBContig00195	462	T/C	C	C	n	0	C	n	0	C	n	0		n		T	n	3.6	T	y		T	n	100		n		C	n	0	C	n	0
LcC00195p463	LcRBContig00195	463	A/G	A	A	n	0	A	n	0	A	n	0		n		G	y		A	n	0	A	n	0		n		A	n	0	A	n	0
LcC00195p537	LcRBContig00195	537	T/C	T	T	n	0	T	n	0	T	n	0		n		C	y		T	n	0	T	n	0		n		T	n	0	T	n	0
LcC00195p560	LcRBContig00195	560	A/G	G	G	n	0	G	n	0	G	n	0		n		G	n	0	A	y		A	n	100		n		G	n	0	G	n	0
LcC00195p567	LcRBContig00195	567	A/T	A	A	n	0	A	n	0	A	n	0		n		A	n	0	T	y		T	n	100		n		A	n	0	A	n	0
LcC00195p612	LcRBContig00195	612	A/G	G	G	n	0	G	n	0	G	n	0		n		G	n	0	G	n	0	A	y		A	n	100	G	n	0	G	n	0
LcC00195p624	LcRBContig00195	624	A/C	A	A	n	0	A	n	0	A	n	0		n		C	n	2.3	C	y		C	y		C	n	100	A	n	0	A	n	0
LcC00195p656	LcRBContig00195	656	A/C/G	C	C	n	0	C	n	0	C	n	0		n		C	n	0	A	y		G	y		G	n	100	C	n	0	C	n	0
LcC00195p683	LcRBContig00195	683	A/G	G	G	n	0	G	n	0	G	n	0		n		A	n	2.9	A	y		A	y		A	n	100	G	n	0	G	n	0
LcC00195p685	LcRBContig00195	685	T/C	C	C	n	0	C	n	0	C	n	0		n		C	n	0	C	n	0	T	y		C	n	0	C	n	0	C	n	0
LcC00196p247	LcRBContig00196	247	T/C	C		n		T	n	100	T	y			n			n		C	n	0	C	n	0		n			n		T	n	100
LcC00196p445	LcRBContig00196	445	A/G	G		n		G	n	0	G	n	0		n		G	n	0	A	n	100		n		A	y		G	n	0	G	n	0
LcC00196p468	LcRBContig00196	468	T/C	C	C	n	0	C	n	0	C	n	0	C	n	0	C	n	0	C	n	0		n		T	y		C	n	0	C	n	0
LcC00196p524	LcRBContig00196	524	T/C	T	T	n	0	T	n	0	T	n	0	T	n	0	T	n	0	C	n	100	T	n	0	C	y		T	n	0	T	n	0
LcC00196p634	LcRBContig00196	634	A/G	A	A	n	0	A	n	0	A	n	0	A	n	0	A	n	0	A	n	0	A	n	0	G	y		A	n	0	A	n	0
LcC00196p648	LcRBContig00196	648	A/G	A	G	y		G	y		G	n	100	G	y		G	y		A	n	0	A	n	0	A	n	0	G	y		G	y
LcC00196p766	LcRBContig00196	766	T/C	T	C	y		C	y			n		C	y		C	y		C	n	100	T	n	0	C	y		C	y		C	y
LcC00196p772	LcRBContig00196	772	T/G	G	G	n	0	T	n	9.1		n		T	n	3.8	T	n	16.7	T	n	100	G	n	0	T	y		G	n	0	G	n	0
LcC00196p817	LcRBContig00196	817	T/C	T	T	n	0	T	n	0		n		T	n	0	C	n	16.7	C	n	100	C	y		C	y		T	n	0	T	n	0
LcC00196p864	LcRBContig00196	864	A/T	T	T	n	0	T	n	0		n		T	n	0	T	n	0	T	n	0	A	y		T	n	0	T	n	0	T	n	0
LcC00197p190	LcRBContig00197	190	A/G	A	G	n	15.4	A	n	0	A	n	0	A	n	0	A	n	0	A	n	0	G	y		A	n	0	A	n	0	A	n	0
LcC00197p285	LcRBContig00197	285	T/C	C	C	n	0	C	n	0	C	n	0	C	n	0	C	n	0	C	n	0	C	n	0	T	y		C	n	0	C	n	0
LcC00197p342	LcRBContig00197	342	A/G	G	G	n	0	G	n	0	G	n	0	G	n	0	G	n	0	G	n	0	G	n	0	A	y		G	n	0	G	n	0
LcC00197p518	LcRBContig00197	518	A/C	A	C	y			n			n			n			n			n			n			n			n		A	n	0
LcC00198p380	LcRBContig00198	380	T/C	T	T	n	0	T	n	0	T	n	0	C	y		T	n	0	T	n	0	T	n	0	T	n	0	T	n	0	T	n	0
LcC00198p611	LcRBContig00198	611	A/G	G	G	n	0	G	n	0		n		G	n	0	G	n	0		n			n		A	y		G	n	0		n
LcC00200p10	LcRBContig00200	10	A/C	A	C	y		C	y		C	n	100	C	y		C	y		C	y		C	n	100	C	y		C	y		C	y
LcC00200p103	LcRBContig00200	103	A/C	C	C	n	0	C	n	0	C	n	0	C	n	0	A	y		A	y		C	n	0	A	y		C	n	0	A	y
LcC00200p163	LcRBContig00200	163	A/G	A	A	n	0	A	n	0	A	n	0	A	n	0	G	y		A	n	0		n		A	n	0	A	n	0	A	n	0
LcC00200p354	LcRBContig00200	354	A/G	A	A	n	0	A	n	0		n		A	n	0		n		A	n	0		n		G	y		A	n	0	A	n	0
LcC00200p691	LcRBContig00200	691	T/C	C	C	n	0	C	n	0	C	n	0	C	n	0	C	n	0		n			n		T	y		C	n	0	C	n	0
LcC00200p758	LcRBContig00200	758	T/C	T	T	n	0	T	n	0	T	n	0	T	n	0	T	n	0		n		T	n	0	C	y		T	n	0	T	n	0
LcC00200p787	LcRBContig00200	787	A/G	G	G	n	0	G	n	0	G	n	0	G	n	0	G	n	0		n		G	n	0	A	y		G	n	0	G	n	0
LcC00200p940	LcRBContig00200	940	T/C	C	C	n	0	C	n	0	C	n	0	C	n	0	T	y			n		C	n	0	T	y		C	n	0	C	n	0
LcC00202p140	LcRBContig00202	140	T/C	T	T	n	0	T	n	0	T	n	0	T	n	0	C	y		T	n	0	T	n	0	T	n	0	T	n	0	T	n	0
LcC00202p167	LcRBContig00202	167	A/G	A	A	n	0	A	n	0	A	n	0	A	n	0	G	y		G	y		A	n	0	G	y		A	n	0	A	n	0
LcC00202p182	LcRBContig00202	182	T/C	T	T	n	0	T	n	0	T	n	0	T	n	0	T	n	0	C	y		T	n	0	C	y		T	n	0	T	n	0
LcC00202p188	LcRBContig00202	188	T/C	T	T	n	0	T	n	0	T	n	0	T	n	0	C	y		T	n	0	T	n	0	T	n	0	T	n	0	T	n	0
LcC00202p389	LcRBContig00202	389	A/G	A	A	n	0	A	n	0	A	n	0	A	n	0	G	y		G	y		A	n	0	G	y		A	n	0	A	n	0
LcC00202p479	LcRBContig00202	479	T/C	T	T	n	0	T	n	0	T	n	0	C	n	100	T	n	0	T	n	0	C	y		T	n	0	T	n	0	T	n	0
LcC00202p502	LcRBContig00202	502	A/G	G		n		G	n	0	G	n	0	G	n	0	A	y		A	y		G	n	0	A	y		G	n	0	G	n	0		y
LcC00202p530	LcRBContig00202	530	A/T	T		n		T	n	0	T	n	0	T	n	0	T	n	0	A	y		T	n	0	A	y		T	n	0	T	n	0
LcC00202p572	LcRBContig00202	572	A/G	A		n		A	n	0	A	n	0	A	n	0	A	n	0	G	y		A	n	0	G	y			n		A	n	0
LcC00202p602	LcRBContig00202	602	A/G	A		n		A	n	0	A	n	0	A	n	0	A	n	0	G	y		A	n	0	A	n	0		n		A	n	0
LcC00202p666	LcRBContig00202	666	A/G	G	G	n	0	G	n	0	G	n	0	G	n	0	G	n	0	A	y		G	n	0	A	y			n		G	n	0
LcC00202p68	LcRBContig00202	68	A/G	G	G	n	0	G	n	0	G	n	0	G	n	0	G	n	0	A	y		G	n	0	A	y		G	n	0	G	n	0
LcC00202p697	LcRBContig00202	697	A/G	A	A	n	0	A	n	0	A	n	0	G	y		G	y		G	y		G	y		G	y			n		A	n	0
LcC00202p716	LcRBContig00202	716	T/C	C	C	n	0	C	n	0	C	n	0	T	y		T	y		T	y		T	y		T	y			n		C	n	0
LcC00203p258	LcRBContig00203	258	T/C	C		n			n			n		C	n	0	T	y			n		C	n	0		n			n		C	n	0
LcC00203p261	LcRBContig00203	261	T/C	T		n			n			n		T	n	0	C	y			n		T	n	0		n			n		T	n	0
LcC00204p164	LcRBContig00204	164	A/C	C	C	n	0	C	n	0	C	n	0	C	n	0	C	n	0	C	n	0	C	n	0	A	y		C	n	0	C	n	0
LcC00204p234	LcRBContig00204	234	A/C	A	A	n	0	A	n	0	A	n	0	A	n	0	A	n	0	A	n	0	A	n	0	C	y		A	n	0	A	n	0
LcC00204p322	LcRBContig00204	322	T/G	T	T	n	0	T	n	0	T	n	0	T	n	0	T	n	0	T	n	0	T	n	0	G	y		T	n	0	T	n	0
LcC00204p433	LcRBContig00204	433	T/C	T	T	n	0	T	n	0	T	n	0	T	n	0	T	n	0	C	n	100	T	n	0	C	y		T	n	0	T	n	0
LcC00204p482	LcRBContig00204	482	T/C	T	T	n	0	T	n	0	T	n	0	T	n	0	T	n	0	C	n	50	T	n	0	C	y		T	n	0	T	n	0
LcC00204p490	LcRBContig00204	490	T/G	G	G	n	0	T	n	2.7	G	n	0	G	n	0	G	n	0	T	n	50	G	n	0	T	y		G	n	0	G	n	0
LcC00204p501	LcRBContig00204	501	A/T	A	A	n	0	A	n	0	A	n	0	A	n	0	A	n	0	T	n	66.7	A	n	0	T	y		A	n	0	A	n	0
LcC00204p58	LcRBContig00204	58	A/G	G	G	n	0	A	n	50	A	y		G	n	0	A	y			n		G	n	0		n		G	n	0	A	y
LcC00205p212	LcRBContig00205	212	A/G	A	A	n	0	A	n	0		n		G	y		G	n	100	A	n	0	A	n	0	A	n	0	G	y		A	n	0
LcC00205p505	LcRBContig00205	505	T/C	C	T	y		T	n	50		n		T	y			n			n		C	n	0	T	y		T	y		T	n	100		y
LcC00205p58	LcRBContig00205	58	A/G	G		n		G	n	0	A	n	100		n		A	y		A	n	100	G	n	0	A	y		A	n	100	A	n	100
LcC00206p251	LcRBContig00206	251	T/G	G	G	n	0	G	n	0	T	n	100	T	y		G	n	0	G	n	0	T	n	100	G	n	0	T	y		T	n	50
LcC00207p269	LcRBContig00207	269	A/G	G	G	n	0	G	n	0	G	n	0	A	y		G	n	0	A	n	100	A	n	100	A	y		G	n	0	G	n	0
LcC00207p281	LcRBContig00207	281	T/C	T	T	n	0	T	n	0	T	n	0	T	n	0	T	n	0	T	n	0	T	n	0	C	y		T	n	0	T	n	0
LcC00207p297	LcRBContig00207	297	A/T	A	A	n	0	A	n	0	A	n	0	A	n	0	A	n	0	A	n	0	A	n	0	T	y		A	n	0	A	n	0
LcC00207p310	LcRBContig00207	310	T/G	G	G	n	0	G	n	0	G	n	0	G	n	0	G	n	0	G	n	0	G	n	0	T	y		G	n	0	G	n	0
LcC00207p343	LcRBContig00207	343	T/G	G	G	n	0	G	n	0	G	n	0	T	y		G	n	0	G	n	0	T	n	100	G	n	0	G	n	0	G	n	0
LcC00207p81	LcRBContig00207	81	A/G	A	A	n	0	A	n	0		n		A	n	0	A	n	0		n		A	n	0	G	y		A	n	0	A	n	0
LcC00208p484	LcRBContig00208	484	T/C	C	C	n	0	C	n	0	C	n	0	T	y		C	n	0	T	y		C	n	0	T	y		C	n	0	C	n	0
LcC00208p688	LcRBContig00208	688	A/G	A	A	n	0	A	n	0	A	n	0	A	n	0	A	n	0	G	y		A	n	0	G	y		A	n	0	A	n	0
LcC00208p721	LcRBContig00208	721	T/C	T	T	n	0	T	n	0	T	n	0	T	n	0	T	n	0	C	y		T	n	0	T	n	0	T	n	0	T	n	0
LcC00208p724	LcRBContig00208	724	T/C	T	T	n	0	T	n	0	T	n	0	C	y		T	n	0	C	y		T	n	0	C	y		T	n	0	T	n	0
LcC00208p748	LcRBContig00208	748	T/C	T	T	n	0	T	n	0	T	n	0	T	n	0	T	n	0	C	y		T	n	0	T	n	0	T	n	0	T	n	0
LcC00208p763	LcRBContig00208	763	T/C	C	C	n	0	C	n	0	C	n	0	T	y		C	n	0	C	n	0	C	n	0	C	n	0	C	n	0	C	n	0
LcC00208p764	LcRBContig00208	764	A/G	A	A	n	0	A	n	0	A	n	0	A	n	0	A	n	0	A	n	0	A	n	0	G	y		A	n	0	A	n	0
LcC00208p801	LcRBContig00208	801	C/G	C	C	n	0	C	n	0	C	n	0	C	n	0	C	n	0	G	y		C	n	0	C	n	0	C	n	0	C	n	0
LcC00208p811	LcRBContig00208	811	A/G	G	G	n	0	G	n	0	G	n	0	G	n	0	G	n	0	A	y		G	n	0	G	n	0	G	n	0	G	n	0
LcC00208p820	LcRBContig00208	820	T/G	T	T	n	0	T	n	0	T	n	0	T	n	0	T	n	0	T	n	0	T	n	0	G	y		T	n	0	T	n	0
LcC00208p834	LcRBContig00208	834	T/C	C	C	n	0	C	n	0		n		C	n	0	C	n	0	T	y		C	n	0	C	n	0	C	n	0	C	n	0
LcC00208p853	LcRBContig00208	853	T/C	C	C	n	0		n			n		C	n	0	C	n	0	T	y		C	n	0	T	n	100	C	n	0	C	n	0
LcC00208p866	LcRBContig00208	866	A/C	C	C	n	0		n			n		C	n	0	C	n	0	A	y		C	n	0	C	n	0	C	n	0	C	n	0
LcC00209p229	LcRBContig00209	229	A/T	T	T	n	0	T	n	0	T	n	0	A	y			n			n		T	n	0	T	n	0	T	n	0	T	n	0
LcC00209p271	LcRBContig00209	271	T/C	C	T	y		T	y		T	n	100	T	y			n		T	n	100	T	n	100	T	y		T	y		T	n	100
LcC00209p283	LcRBContig00209	283	T/C	T	T	n	0	T	n	0	T	n	0	C	y			n		T	n	0	T	n	0	T	n	0	T	n	0	T	n	0
LcC00209p400	LcRBContig00209	400	A/G	G	G	n	0	G	n	0	G	n	0	G	n	0		n		G	n	0	G	n	0	A	y		G	n	0	G	n	0
LcC00209p512	LcRBContig00209	512	A/G	G	G	n	0	G	n	0	G	n	0	G	n	0		n		A	y		G	n	0	A	y		G	n	0	G	n	0
LcC00210p163	LcRBContig00210	163	A/G	A	A	n	0	A	n	0		n		A	n	0		n		G	n	100		n		G	y		A	n	0		n
LcC00210p19	LcRBContig00210	19	A/G	A	G	y			n			n		A	n	0		n		G	n	100		n		G	n	100	A	n	0	G	n	100
LcC00210p43	LcRBContig00210	43	A/G	A	G	y			n			n		A	n	0		n		G	n	100		n		G	n	100	A	n	0	G	n	100
LcC00211p432	LcRBContig00211	432	A/G	G	G	n	0	G	n	0		n		A	y		A	y		G	n	0	G	n	0	G	n	0	G	n	0	G	n	0
LcC00211p501	LcRBContig00211	501	A/C	A	A	n	0	A	n	0		n		C	y		C	y		A	n	0	A	n	0	A	n	0	A	n	0	A	n	0
LcC00211p560	LcRBContig00211	560	A/G	A	A	n	0	A	n	0	A	n	0	A	n	0	A	n	0	G	n	100	A	n	0	G	y		A	n	0	A	n	0
LcC00211p584	LcRBContig00211	584	T/G	T	T	n	0	T	n	0	T	n	0	T	n	0	T	n	0	G	n	100	T	n	0	G	y		T	n	0	T	n	0
LcC00211p647	LcRBContig00211	647	A/T	T	T	n	0	T	n	0	T	n	0	A	y		A	n	100	A	n	100	T	n	0	A	n	100	T	n	0	T	n	0
LcC00211p720	LcRBContig00211	720	T/G	G		n		T	n	100		n		T	y			n			n			n			n		T	n	100		n
LcC00212p1036	LcRBContig00212	1036	T/C	T	T	n	0	T	n	0		n		T	n	0	T	n	0		n			n		C	y		T	n	0	T	n	0
LcC00212p757	LcRBContig00212	757	A/G	G	G	n	0	G	n	0	G	n	0	G	n	0	G	n	0		n		G	n	0	A	y		G	n	0	G	n	0
LcC00213p387	LcRBContig00213	387	A/G	A	A	n	0	A	n	0	A	n	0	A	n	0		n			n			n		G	y		A	n	0	A	n	0
LcC00214p206	LcRBContig00214	206	A/T	A	T	n	100	A	n	0		n			n			n			n		T	n	100	T	y			n			n
LcC00214p356	LcRBContig00214	356	A/G	A	A	n	0	A	n	0		n		A	n	0	A	n	0		n			n		G	y		A	n	0	A	n	0
LcC00214p546	LcRBContig00214	546	A/G	A	A	n	0	A	n	0	A	n	0	A	n	0	A	n	0	G	y			n		G	y		A	n	0	A	n	0
LcC00214p725	LcRBContig00214	725	A/T	T	T	n	0	T	n	0	T	n	0	A	y		T	n	0	T	n	0	T	n	0	T	n	0	T	n	0	T	n	0
LcC00214p766	LcRBContig00214	766	A/G	G	G	n	0	G	n	0	G	n	0	G	n	0	G	n	0	A	n	100	G	n	0	A	y		G	n	0	G	n	0
LcC00214p781	LcRBContig00214	781	T/C	C	C	n	0	C	n	0	C	n	0	C	n	0		n		T	n	100	C	n	0	T	y		C	n	0	C	n	0
LcC00214p834	LcRBContig00214	834	T/C	C	C	n	0	C	n	0		n		C	n	0		n		T	n	100	C	n	0	T	y			n		C	n	0
LcC00215p485	LcRBContig00215	485	A/G	G	G	n	0		n		G	n	0	G	n	0	G	n	0	A	n	100	G	n	0	A	y		G	n	0	G	n	0
LcC00215p546	LcRBContig00215	546	C/G	G	G	n	0		n		G	n	0	G	n	0	G	n	0	C	n	100	G	n	0	C	y		G	n	0	G	n	0
LcC00215p681	LcRBContig00215	681	C/G	G	G	n	0		n		G	n	0	C	y		G	n	0	G	n	0	G	n	0	G	n	0	G	n	0	G	n	0
LcC00216p469	LcRBContig00216	469	T/C	T	C	y		T	n	0	T	n	0	C	y		C	n	100		n			n		C	y		C	y		T	n	0		y
LcC00216p493	LcRBContig00216	493	C/G	C	C	n	0	C	n	0	C	n	0	G	y		C	n	0		n			n		G	y		C	n	0	C	n	0
LcC00216p688	LcRBContig00216	688	A/G	A	A	n	0	A	n	0		n		A	n	0	A	n	0	G	n	100	A	n	0	G	y		A	n	0	A	n	0
LcC00217p470	LcRBContig00217	470	A/G	G	G	n	0	G	n	0		n		A	y			n			n		A	n	100	A	y		A	y		G	n	0
LcC00217p602	LcRBContig00217	602	A/T	A	A	n	0	A	n	0		n		A	n	0		n		T	y		A	n	0	T	y		A	n	0	A	n	0
LcC00217p668	LcRBContig00217	668	T/C	T	T	n	0	T	n	0		n		C	y			n		T	n	0	C	n	100	T	n	0	C	y		T	n	0
LcC00217p682	LcRBContig00217	682	A/T	T	T	n	0	T	n	0		n		A	y			n		T	n	0	A	n	100	T	n	0	A	y		T	n	0
LcC00217p706	LcRBContig00217	706	A/G	A	A	n	0	A	n	0		n		G	y		A	n	0	A	n	0	G	n	100	A	n	0	G	y		A	n	0
LcC00217p737	LcRBContig00217	737	A/C	C	C	n	0	C	n	0		n		C	n	0	C	n	0	A	y		C	n	0	A	y		C	n	0	C	n	0
LcC00217p752	LcRBContig00217	752	T/C	T	T	n	0	T	n	0		n		T	n	0	T	n	0	C	y		T	n	0	T	n	0	T	n	0	T	n	0
LcC00217p756	LcRBContig00217	756	T/G	T	T	n	0	T	n	0		n		T	n	0	T	n	0	G	y		T	n	0	G	y		T	n	0	T	n	0
LcC00217p815	LcRBContig00217	815	A/G	A	A	n	0	A	n	0		n		A	n	0	A	n	0	G	y		A	n	0	G	y		A	n	0	A	n	0
LcC00217p831	LcRBContig00217	831	A/G	G	G	n	0	G	n	0		n		G	n	0	G	n	0	A	y		G	n	0	A	y		G	n	0	G	n	0
LcC00217p888	LcRBContig00217	888	T/G	G	G	n	0	G	n	0		n		T	y		G	n	0	G	n	0	T	n	100		n		G	n	0	G	n	0		y
LcC00218p1249	LcRBContig00218	1249	T/G	T	T	n	0		n		T	n	0		n		G	y			n		T	n	0	G	n	100	T	n	0	T	n	0
LcC00218p571	LcRBContig00218	571	T/G	T	T	n	0	T	n	0		n		T	n	0	G	n	100		n			n		G	y		T	n	0		n
LcC00218p662	LcRBContig00218	662	T/G	T	G	y		G	n	100	G	n	100	G	y		T	n	0		n			n		T	n	0	T	n	0		n
LcC00218p829	LcRBContig00218	829	T/C	T	T	n	0	T	n	0	T	n	0	T	n	0	T	n	0		n			n		C	y		T	n	0	T	n	0
LcC00219p331	LcRBContig00219	331	T/G	T	T	n	0	T	n	0	T	n	0	G	y		T	n	0		n		G	y			n		T	n	0	T	n	0
LcC00219p333	LcRBContig00219	333	A/G	A	A	n	0	A	n	0	A	n	0	G	y		A	n	0		n		G	y			n		A	n	0	A	n	0
LcC00219p36	LcRBContig00219	36	A/T	T	A	y		A	y		A	y		A	y		T	n	0		n		A	y			n		A	y		A	y
LcC00219p81	LcRBContig00219	81	T/G	T	G	n	6.7	T	n	0	T	n	0	G	y		T	n	0		n		G	y		G	n	100	T	n	0	G	n	3.6
LcC00219p87	LcRBContig00219	87	T/G	G	T	n	6.7	T	n	10	G	n	0	T	y		G	n	0		n		T	y		T	n	100	G	n	0	T	n	3.6
LcC00220p103	LcRBContig00220	103	T/C	T	T	n	0	T	n	0	T	n	0	C	y		T	n	0	T	n	0	T	n	0	T	n	0	T	n	0	T	n	0
LcC00220p147	LcRBContig00220	147	A/G	G	G	n	0	G	n	0	G	n	0	A	y		G	n	0	A	y		G	n	0	A	y		G	n	0	G	n	0
LcC00220p179	LcRBContig00220	179	A/T	A	A	n	0	A	n	0	A	n	0	A	n	0	T	y		A	n	0	A	n	0	A	n	0	A	n	0	A	n	0
LcC00220p260	LcRBContig00220	260	A/G	G	G	n	0	G	n	0	G	n	0	G	n	0	A	y		G	n	0	G	n	0	G	n	0	G	n	0	G	n	0
LcC00220p267	LcRBContig00220	267	C/G	C	C	n	0	C	n	0	C	n	0	G	y		C	n	0	G	y		C	n	0	G	y		C	n	0	C	n	0
LcC00220p349	LcRBContig00220	349	A/G	G	G	n	0	G	n	0	G	n	0	G	n	0	G	n	0	A	y		G	n	0	G	n	0	G	n	0	G	n	0
LcC00221p151	LcRBContig00221	151	A/G	G	G	n	0	G	n	0		n		G	n	0		n			n		G	n	0	A	y		G	n	0	G	n	0
LcC00221p540	LcRBContig00221	540	A/C	C	C	n	0		n			n		C	n	0	C	n	0	C	n	0	A	y		C	n	0	C	n	0	A	y
LcC00221p61	LcRBContig00221	61	T/C	C	C	n	0	C	n	0		n		T	y			n			n		C	n	0	T	y		T	y		C	n	0
LcC00221p645	LcRBContig00221	645	T/G	G	G	n	0		n			n		G	n	0	G	n	0	T	y		G	n	0	G	n	0	G	n	0	G	n	0
LcC00221p855	LcRBContig00221	855	A/G	A		n			n			n			n			n		G	n	100	G	y			n			n			n
LcC00222p155	LcRBContig00222	155	A/G	G	G	n	0	G	n	0	G	n	0	A	y		G	n	0	A	n	100	G	n	0		n		G	n	0	G	n	0
LcC00222p278	LcRBContig00222	278	T/C	T	T	n	0	T	n	0	C	y			n		T	n	0	C	y		T	n	0		n		T	n	0	C	y		y
LcC00222p306	LcRBContig00222	306	A/G	A	A	n	0	A	n	0	A	n	0		n		A	n	0	G	y			n			n		A	n	0	A	n	0
LcC00223p1055	LcRBContig00223	1055	A/G	A	A	n	0	A	n	0	A	n	0	A	n	0	A	n	0	G	n	100	A	n	0	G	y		A	n	0	A	n	0
LcC00223p173	LcRBContig00223	173	T/C	T	T	n	0	T	n	0	T	n	0	T	n	0	C	y		C	y		C	y		C	y		T	n	0	T	n	0
LcC00223p403	LcRBContig00223	403	T/C	C	C	n	0	C	n	0	C	n	0	C	n	0	C	n	0	T	y		C	n	0	T	y		C	n	0	C	n	0
LcC00223p406	LcRBContig00223	406	T/C	C	C	n	0	C	n	0	C	n	0	C	n	0	C	n	0	T	y		C	n	0	C	n	0	C	n	0	C	n	0
LcC00223p526	LcRBContig00223	526	A/G	A	A	n	0	A	n	0	A	n	0		n		A	n	0	G	y		A	n	0	G	y		A	n	0	A	n	0
LcC00223p556	LcRBContig00223	556	A/T	T	T	n	0	T	n	0	T	n	0	T	n	0	A	y		A	y		A	y		A	y		T	n	0	T	n	0
LcC00223p595	LcRBContig00223	595	T/C	T	T	n	0	T	n	0	T	n	0	T	n	0	T	n	0	C	y		T	n	0	T	n	0	T	n	0	T	n	0
LcC00223p718	LcRBContig00223	718	T/C	C	C	n	0	C	n	0	C	n	0	C	n	0	T	y		T	y		T	y		T	y		C	n	0	C	n	0
LcC00223p82	LcRBContig00223	82	T/C	T		n		T	n	0	T	n	0	T	n	0	T	n	0	C	y		T	n	0	C	y			n		T	n	0
LcC00223p823	LcRBContig00223	823	T/C	C	C	n	0	C	n	0	C	n	0	C	n	0	T	y		C	n	0	T	y		C	n	0	C	n	0	C	n	0
LcC00223p916	LcRBContig00223	916	A/T/C	T	T	n	0	T	n	0	T	n	0	T	n	0	C	y		A	y		C	y		T	n	0	T	n	0	T	n	0
LcC00224p122	LcRBContig00224	122	T/C	T	T	n	0	T	n	0	T	n	0	T	n	0	T	n	0		n		T	n	0	C	y		T	n	0	T	n	0
LcC00224p131	LcRBContig00224	131	T/C	C	C	n	0	C	n	0	C	n	0	T	y		T	n	100		n		C	n	0	T	y		C	n	0	C	n	0
LcC00224p284	LcRBContig00224	284	T/C	T	T	n	0	T	n	0	T	n	0	T	n	0	T	n	0		n		T	n	0	C	y		T	n	0	T	n	0
LcC00224p347	LcRBContig00224	347	A/G	G	G	n	0	A	n	9.1	G	n	0	A	y		A	n	100		n		G	n	0	A	n	100	G	n	0	G	n	0
LcC00224p55	LcRBContig00224	55	T/C	T	T	n	0	T	n	0	T	n	0	T	n	0	T	n	0		n		T	n	0	C	y		T	n	0	T	n	0
LcC00224p80	LcRBContig00224	80	T/C	T	T	n	0	T	n	0	T	n	0	C	y		C	n	100		n		T	n	0	C	y		T	n	0	T	n	0
LcC00225p152	LcRBContig00225	152	A/G	A	A	n	0	A	n	0	A	n	0	A	n	0		n		G	n	100	A	n	0	G	y		A	n	0	A	n	0
LcC00225p275	LcRBContig00225	275	T/C	T	T	n	0	T	n	0	T	n	0	T	n	0	T	n	0	C	n	100	T	n	0	C	y		T	n	0	T	n	0
LcC00225p287	LcRBContig00225	287	A/G	A	A	n	0	A	n	0	A	n	0	A	n	0	A	n	0	G	n	100	A	n	0	G	y		A	n	0	A	n	0
LcC00225p452	LcRBContig00225	452	T/C	C	C	n	0	C	n	0	C	n	0	C	n	0	C	n	0		n		C	n	0	T	y		C	n	0	C	n	0
LcC00225p74	LcRBContig00225	74	T/C	C	C	n	0	C	n	0	C	n	0	C	n	0		n		T	n	100	C	n	0	T	y		C	n	0	C	n	0
LcC00227p250	LcRBContig00227	250	T/C	T	C	y		C	y		C	y		C	y		C	y		T	n	0	C	y		T	n	0	T	n	0	C	y
LcC00227p258	LcRBContig00227	258	T/G	G	T	y		T	y		T	y		T	y		T	y		G	n	0	T	y		G	n	0	G	n	0	G	n	0
LcC00227p322	LcRBContig00227	322	T/C	C	C	n	0	C	n	0	C	n	0	C	n	0	C	n	0	T	y		C	n	0	C	n	0	C	n	0	C	n	0
LcC00227p426	LcRBContig00227	426	A/T	T	T	n	0	T	n	0	T	n	0	T	n	0	T	n	0	A	y		T	n	0	A	y			n		T	n	0
LcC00227p492	LcRBContig00227	492	T/C	T	T	n	0	T	n	0	T	n	0		n		T	n	0	C	y		T	n	0	C	n	100		n		T	n	0
LcC00227p520	LcRBContig00227	520	T/G	T	T	n	0	T	n	0	T	n	0		n		T	n	0	T	n	0	T	n	0	T	n	0		n		G	y
LcC00227p527	LcRBContig00227	527	A/T	A	T	n	100	T	n	100	T	n	66.7		n		T	n	100		n		T	y		T	n	100		n		T	y
LcC00227p530	LcRBContig00227	530	A/C	A		n		C	n	100	A	n	0		n		C	n	100		n		C	y			n			n		C	n	100
LcC00227p531	LcRBContig00227	531	A/T	A		n		T	n	100	A	n	0		n			n			n		T	y			n			n		T	n	100
LcC00228p439	LcRBContig00228	439	T/C	T	T	n	0	T	n	0		n		T	n	0	C	y			n		T	n	0	T	n	0	T	n	0	T	n	0
LcC00228p469	LcRBContig00228	469	T/C	T	T	n	0	T	n	0		n		T	n	0	T	n	0		n		T	n	0	C	y		T	n	0	T	n	0
LcC00228p478	LcRBContig00228	478	T/C	C	C	n	0	C	n	0		n		C	n	0	T	y			n		C	n	0	C	n	0	C	n	0	C	n	0
LcC00228p526	LcRBContig00228	526	T/C	T	T	n	0	T	n	0		n		T	n	0	C	y			n		T	n	0	C	y		T	n	0	T	n	0
LcC00229p276	LcRBContig00229	276	T/C	T	T	n	0	T	n	0	T	n	0	T	n	0	T	n	0	T	n	0	T	n	0	C	y		T	n	0	T	n	0
LcC00229p309	LcRBContig00229	309	A/G	G	A	n	3.2	G	n	0	G	n	0	A	y		G	n	0	G	n	0	G	n	0	G	n	0	G	n	0	G	n	0
LcC00229p318	LcRBContig00229	318	A/G	G	G	n	0	G	n	0	G	n	0	G	n	0	G	n	0	G	n	0	G	n	0	A	y		G	n	0	G	n	0
LcC00229p416	LcRBContig00229	416	T/C	C	T	n	3.1	C	n	0	T	n	100	C	n	0		n		T	n	100	T	y		T	y		C	n	0	T	y			y
LcC00229p465	LcRBContig00229	465	A/G	G	G	n	0	G	n	0	G	n	0	G	n	0	G	n	0	G	n	0	G	n	0	A	y		G	n	0	G	n	0
LcC00231p662	LcRBContig00231	662	A/C	C	C	n	0	C	n	0	C	n	0	C	n	0	C	n	0	A	y		C	n	0	A	y		C	n	0	C	n	0
LcC00231p879	LcRBContig00231	879	A/T	A	A	n	0	A	n	0		n		T	n	100		n		T	y		T	y		T	n	100	A	n	0		n
LcC00232p122	LcRBContig00232	122	A/T	A	A	n	0	A	n	0	A	n	0	A	n	0		n		A	n	0		n		A	n	0	T	y		T	y
LcC00232p212	LcRBContig00232	212	T/C	C	C	n	0	C	n	0	C	n	0	C	n	0	C	n	0	T	y		C	n	0	T	y		C	n	0	C	n	0
LcC00232p95	LcRBContig00232	95	A/G	G	G	n	0	G	n	0	G	n	0	G	n	0		n		G	n	0		n		A	y		G	n	0	G	n	0
LcC00233p114	LcRBContig00233	114	T/C	C	T	y		T	y			n		C	n	0	C	n	0	C	n	0	C	n	0	C	n	0	C	n	0	T	y
LcC00233p153	LcRBContig00233	153	T/C	C	C	n	0	C	n	0	C	n	0	C	n	0	C	n	0	T	y		C	n	0	T	y		C	n	0	C	n	0
LcC00233p237	LcRBContig00233	237	T/C	C	T	y		C	n	0	T	y		C	n	0	C	n	0	C	n	0	C	n	0	C	n	0	C	n	0	T	y
LcC00233p303	LcRBContig00233	303	T/C	C	C	n	0	C	n	0	C	n	0	T	y		T	y		C	n	0	C	n	0	C	n	0	T	y		C	n	0
LcC00233p33	LcRBContig00233	33	A/G	G	G	n	0	G	n	0		n		A	y		A	n	100	G	n	0	G	n	0	G	n	0	A	y		G	n	0
LcC00234p1099	LcRBContig00234	1099	T/C	T	T	n	0	T	n	0		n		T	n	0	T	n	0	C	y		T	n	0	C	y		T	n	0	T	n	0
LcC00234p1104	LcRBContig00234	1104	A/C	A	A	n	0	A	n	0		n		A	n	0	A	n	0	C	y		A	n	0	C	y		A	n	0	A	n	0
LcC00234p1125	LcRBContig00234	1125	T/C	T	T	n	0	T	n	0		n		C	y		C	n	100	C	y		C	y		C	y		T	n	0	T	n	0
LcC00234p1127	LcRBContig00234	1127	A/T	A	A	n	0	A	n	0		n		T	y		T	n	100	T	y		T	y		T	y		A	n	0	A	n	0
LcC00234p1138	LcRBContig00234	1138	A/G	G	G	n	0	G	n	0		n		G	n	0	G	n	0	A	y		G	n	0	A	y		G	n	0	G	n	0
LcC00234p1159	LcRBContig00234	1159	T/C	C	C	n	0	C	n	0		n		C	n	0	C	n	0	T	n	100	C	n	0	T	y		C	n	0	C	n	0
LcC00234p1164	LcRBContig00234	1164	A/T	A	A	n	0	A	n	0		n		A	n	0	A	n	0	T	n	100	A	n	0	T	y		A	n	0	A	n	0
LcC00234p1223	LcRBContig00234	1223	A/C	C	C	n	0	C	n	0		n		A	y		A	n	100	A	n	100	A	y		A	y		C	n	0	C	n	0
LcC00234p1242	LcRBContig00234	1242	T/C	T	C	y			n			n		C	y		C	n	100	T	n	0	C	y		T	n	0	C	n	100	C	n	100
LcC00234p1258	LcRBContig00234	1258	A/G	A	G	y			n			n		A	n	0		n		G	n	100	A	n	0	G	n	100	G	n	100	G	n	100
LcC00234p1264	LcRBContig00234	1264	A/G	A	G	y			n			n		A	n	0		n		A	n	0	A	n	0	A	n	0	G	n	100	G	n	100
LcC00234p429	LcRBContig00234	429	T/C	C	C	n	0	C	n	0		n		T	y			n			n		C	n	0	C	n	0	C	n	0		n			y
LcC00234p504	LcRBContig00234	504	T/C	C	C	n	0	C	n	0		n		T	y			n			n		C	n	0	C	n	0	C	n	0	C	n	0
LcC00234p522	LcRBContig00234	522	T/C	T	C	y		C	y			n		T	n	0		n			n		C	n	100	T	n	0	T	n	0	T	n	0
LcC00234p540	LcRBContig00234	540	T/C	C	C	n	0	C	n	0		n		T	y			n			n		C	n	0	C	n	0	C	n	0	C	n	0
LcC00234p612	LcRBContig00234	612	A/T	T	A	y		A	y			n		T	n	0		n			n		T	n	0	T	n	0	A	y		A	n	100
LcC00234p621	LcRBContig00234	621	T/C	T	C	y		T	n	0		n		T	n	0		n			n		T	n	0	T	n	0	T	n	0	C	n	100
LcC00234p654	LcRBContig00234	654	A/G	G	A	y		A	y			n		A	y			n		A	n	100	A	n	100	A	n	100	A	y		A	n	100
LcC00234p666	LcRBContig00234	666	A/T	A	A	n	0	A	n	0		n		T	y			n		A	n	0	A	n	0	A	n	0	A	n	0	A	n	0
LcC00234p676	LcRBContig00234	676	C/G	G	G	n	0	G	n	0		n		C	y			n		G	n	0	G	n	0	G	n	0	G	n	0	G	n	0
LcC00234p708	LcRBContig00234	708	T/C	C	T	y		T	n	100		n		T	y			n		C	n	0	T	n	100	C	n	0	T	y		T	n	100
LcC00234p901	LcRBContig00234	901	A/G	A	A	n	0	A	n	0		n		A	n	0	A	n	0	G	n	100	A	n	0	G	y		A	n	0	A	n	0
LcC00234p990	LcRBContig00234	990	A/C	C	A	y		A	y			n		C	n	0	C	n	0	C	n	0	C	n	0	C	n	0	A	y		A	n	100
LcC00235p231	LcRBContig00235	231	A/T	T	T	n	0	T	n	0	T	n	0	T	n	0	T	n	0		n		T	n	0	A	y		T	n	0	T	n	0
LcC00236p56	LcRBContig00236	56	A/G	G		n			n			n			n		G	n	0		n			n		A	y		A	y			n
LcC00236p59	LcRBContig00236	59	A/T	A		n			n			n			n		A	n	0		n			n		A	n	0	T	y			n
LcC00236p66	LcRBContig00236	66	A/G	G		n			n		A	n	100		n		G	n	0		n			n		G	n	0	A	y			n
LcC00236p83	LcRBContig00236	83	A/C	A		n			n		C	n	100		n		A	n	0		n			n		A	n	0	C	y			n
LcC00238p373	LcRBContig00238	373	A/C	C	C	n	0	C	n	0		n		C	n	0		n			n			n		A	y		C	n	0		n
LcC00238p480	LcRBContig00238	480	T/C	C	C	n	0	C	n	0		n		C	n	0		n			n		C	n	0	T	y		C	n	0	C	n	0
LcC00238p672	LcRBContig00238	672	T/G	T	T	n	0	T	n	0		n		T	n	0		n		T	n	0	T	n	0	G	y		T	n	0	T	n	0
LcC00239p283	LcRBContig00239	283	A/C	A	A	n	0	A	n	0	A	n	0	A	n	0	A	n	0	C	n	100	A	n	0	C	y		A	n	0	A	n	0
LcC00240p926	LcRBContig00240	926	A/G	A	A	n	0	A	n	0		n		A	n	0	G	n	100	G	n	100	A	n	0	G	n	100	G	y		A	n	0
LcC00241p156	LcRBContig00241	156	T/C	C	C	n	0	C	n	0		n		T	y			n		C	n	0		n		C	n	0	C	n	0	C	n	0
LcC00241p174	LcRBContig00241	174	A/G	G	A	n	100	A	n	100		n		A	y			n		A	n	100	A	n	100	A	n	100	G	n	0	A	y
LcC00241p237	LcRBContig00241	237	A/C	A	C	y		C	n	100	C	n	100	A	n	0	A	n	0	A	n	0	C	n	100	A	n	0	A	n	0	C	y
LcC00241p288	LcRBContig00241	288	A/C	C	A	y		A	y			n		C	n	0	C	n	0	A	n	100	A	y			n		C	n	0	A	y
LcC00241p297	LcRBContig00241	297	A/T	A	T	y		T	y			n		A	n	0	A	n	0	T	n	100	T	y			n		A	n	0	T	y
LcC00241p318	LcRBContig00241	318	T/C	T	C	y		C	n	100		n		T	n	0	T	n	0	C	n	100	C	y			n		T	n	0	C	y
LcC00241p321	LcRBContig00241	321	T/C	C	T	y		T	n	100		n		C	n	0	C	n	0	T	n	100	T	y			n		C	n	0	T	y			y
LcC00241p447	LcRBContig00241	447	T/C	C	T	y		T	n	100	T	y		C	n	0	C	n	0	T	y		T	y			n		C	n	0	T	y
LcC00241p486	LcRBContig00241	486	A/G	A	G	y		G	n	100	G	y		A	n	0	A	n	0	A	n	0	G	y			n		A	n	0	G	y
LcC00241p675	LcRBContig00241	675	T/G	G	T	y			n		T	y		G	n	0	G	n	0		n		T	y			n		G	n	0	T	y
LcC00241p693	LcRBContig00241	693	A/T	A	T	y			n		T	y		A	n	0	A	n	0		n		T	y			n		A	n	0	T	y
LcC00241p763	LcRBContig00241	763	T/C	T	T	n	0		n		T	n	0	C	n	100	C	y			n		T	n	0		n		T	n	0	T	n	0
LcC00242p312	LcRBContig00242	312	A/T	A	A	n	0	A	n	0	A	n	0	A	n	0	A	n	0	A	n	0	A	n	0	T	y		A	n	0	A	n	0
LcC00242p315	LcRBContig00242	315	A/G	G	G	n	0	G	n	0	G	n	0	G	n	0	G	n	0	G	n	0	G	n	0	A	y		G	n	0	G	n	0
LcC00242p441	LcRBContig00242	441	T/C	C	C	n	0	C	n	0	C	n	0	C	n	0	C	n	0	T	y		C	n	0	C	n	0	C	n	0	C	n	0
LcC00242p510	LcRBContig00242	510	T/C	C	C	n	0	C	n	0	C	n	0	C	n	0	C	n	0	T	y		C	n	0	T	n	100	C	n	0	C	n	0
LcC00242p681	LcRBContig00242	681	T/G	T	T	n	0		n		T	n	0	T	n	0	T	n	0	G	y		T	n	0		n		T	n	0	T	n	0
LcC00242p686	LcRBContig00242	686	T/G	T	T	n	0		n		T	n	0	T	n	0	T	n	0	G	y		T	n	0		n		T	n	0	T	n	0
LcC00244p82	LcRBContig00244	82	T/C	C	C	n	0	C	n	0	C	n	0	C	n	0		n		T	n	100		n		T	y		C	n	0	C	n	0
LcC00245p1570	LcRBContig00245	1570	T/C	T	T	n	0	T	n	0	T	n	0	C	y		T	n	0	T	n	0	T	n	0	T	n	0	T	n	0	T	n	0
LcC00245p1879	LcRBContig00245	1879	T/C	C	C	n	0	C	n	0	C	n	0	T	y		C	n	0	T	y		C	n	0	T	y		C	n	0	C	n	0
LcC00245p1921	LcRBContig00245	1921	A/C	C	C	n	0	C	n	0	C	n	0	A	y		C	n	0	C	n	0	C	n	0	C	n	0	C	n	0	C	n	0
LcC00245p1926	LcRBContig00245	1926	A/C	C	C	n	0	C	n	0	C	n	0	A	y		C	n	0	C	n	0	C	n	0	C	n	0	C	n	0	C	n	0
LcC00245p1931	LcRBContig00245	1931	T/C	T	T	n	0	T	n	0	T	n	0	C	y		T	n	0	T	n	0	T	n	0	T	n	0	T	n	0	T	n	0
LcC00245p1932	LcRBContig00245	1932	T/C	T	T	n	0	T	n	0	T	n	0	C	y		T	n	0	T	n	0	T	n	0	T	n	0	T	n	0	T	n	0
LcC00245p1934	LcRBContig00245	1934	C/G	G	G	n	0	G	n	0	G	n	0	C	y		G	n	0	G	n	0	G	n	0	G	n	0	G	n	0	G	n	0
LcC00245p1953	LcRBContig00245	1953	A/G	G	G	n	0	G	n	0	G	n	0		n		G	n	0	G	n	0	G	n	0	A	y		G	n	0	G	n	0
LcC00245p2049	LcRBContig00245	2049	A/T	A	T	y		T	n	100	T	y			n		T	y		T	y		T	y		T	y		A	n	0	T	y
LcC00245p2050	LcRBContig00245	2050	T/C	C	T	y		T	n	100	C	n	0		n		T	y		T	y		T	y		T	y			n		T	y
LcC00245p2051	LcRBContig00245	2051	T/G	G	T	y		T	n	100	T	y			n		T	y		T	y		T	y		T	y			n		T	y
LcC00245p713	LcRBContig00245	713	T/C	T	T	n	0	T	n	0	T	n	0	C	y			n			n			n		T	n	0	T	n	0	T	n	0
LcC00245p823	LcRBContig00245	823	A/T	T	A	n	28.6	T	n	0	T	n	0	T	n	0		n			n			n		A	y		T	n	0	A	n	50
LcC00246p385	LcRBContig00246	385	T/C	C	C	n	0	C	n	0		n		C	n	0	C	n	0		n			n		T	y		C	n	0	C	n	0
LcC00246p436	LcRBContig00246	436	T/C	C	C	n	0	C	n	0	C	n	0	C	n	0	C	n	0		n		C	n	0	T	y		C	n	0	C	n	0
LcC00247p308	LcRBContig00247	308	A/C	C	C	n	0	C	n	0		n		C	n	0	C	n	0		n		C	n	0	A	y		C	n	0	C	n	0
LcC00247p436	LcRBContig00247	436	A/G	A	G	y			n			n		G	n	100		n			n		G	y			n			n		G	n	100
LcC00247p440	LcRBContig00247	440	A/C	A	C	y			n			n		C	n	100		n			n		C	n	50		n			n		C	n	100
LcC00247p443	LcRBContig00247	443	A/T	A	T	y			n			n			n			n			n		T	n	100		n			n		T	n	100
LcC00248p145	LcRBContig00248	145	T/C	C	C	n	0	C	n	0		n		C	n	0		n		T	y		C	n	0	T	y		C	n	0	C	n	0
LcC00248p164	LcRBContig00248	164	T/C	T	T	n	0	T	n	0		n		T	n	0		n		C	y		T	n	0	C	y		T	n	0	T	n	0
LcC00248p183	LcRBContig00248	183	T/C	T	T	n	0	T	n	0		n		T	n	0		n		C	y		T	n	0	C	y		T	n	0	T	n	0
LcC00248p368	LcRBContig00248	368	T/G	G	G	n	0	G	n	0		n		G	n	0		n		G	n	0	G	n	0	T	y		G	n	0	G	n	0
LcC00248p41	LcRBContig00248	41	A/G	A		n		A	n	0		n		A	n	0		n		G	y		A	n	0	A	n	0		n		A	n	0
LcC00248p579	LcRBContig00248	579	A/T	T		n			n			n		A	y			n			n			n			n		A	n	100		n
LcC00248p74	LcRBContig00248	74	A/G	A	A	n	0	A	n	0		n		A	n	0		n		A	n	0	A	n	0	G	y		A	n	0	A	n	0
LcC00249p403	LcRBContig00249	403	A/C	C	C	n	0	C	n	0	C	n	0	C	n	0	C	n	0	C	n	0	C	n	0	A	y		C	n	0	C	n	0
LcC00249p520	LcRBContig00249	520	T/C	T	T	n	0	T	n	0	T	n	0	T	n	0	T	n	0	C	y		T	n	0	T	n	0	T	n	0	T	n	0
LcC00249p566	LcRBContig00249	566	A/G	A	A	n	0	A	n	0	A	n	0	A	n	0	A	n	0	A	n	0	A	n	0	G	y		A	n	0	A	n	0
LcC00249p719	LcRBContig00249	719	T/C	T	T	n	0	T	n	0	T	n	0	T	n	0	T	n	0	T	n	0	T	n	0	C	y		T	n	0	T	n	0
LcC00250p1079	LcRBContig00250	1079	C/G	G	G	n	0	G	n	0	G	n	0	C	y		G	n	0	C	n	100	G	n	0	C	y		C	y		C	y
LcC00250p1090	LcRBContig00250	1090	T/C	T	T	n	0	T	n	0	T	n	0	T	n	0	T	n	0	C	n	100	T	n	0	C	y		T	n	0	T	n	0
LcC00250p1097	LcRBContig00250	1097	A/T	A	A	n	0	A	n	0	A	n	0	T	y		A	n	0	T	n	100	A	n	0	T	y		T	y		T	n	66.7
LcC00250p1135	LcRBContig00250	1135	T/C	T		n		T	n	0	T	n	0	C	y		T	n	0	C	n	100	T	n	0	C	y		C	y		C	n	66.7
LcC00250p1148	LcRBContig00250	1148	A/G	A		n		A	n	0	A	n	0	A	n	0	A	n	0	G	n	100	A	n	0	G	y		A	n	0	A	n	0
LcC00250p1182	LcRBContig00250	1182	T/C	T		n		T	n	0		n		T	n	0	T	n	0	C	n	100		n		C	y		T	n	0	T	n	0
LcC00250p121	LcRBContig00250	121	T/C	T	T	n	0	T	n	0		n		C	y		T	n	0	T	n	0	T	n	0	C	y			n			n
LcC00250p151	LcRBContig00250	151	A/G	G	G	n	0	G	n	0		n		G	n	0	G	n	0	G	n	0	G	n	0	A	y			n			n
LcC00250p31	LcRBContig00250	31	T/C	C	C	n	0	C	n	0		n		T	y		C	n	0	C	n	0	C	n	0	C	n	0		n			n
LcC00250p427	LcRBContig00250	427	T/C	T	T	n	0	T	n	0	T	n	0	T	n	0	T	n	0	C	y		T	n	0	T	n	0	T	n	0	T	n	0
LcC00250p432	LcRBContig00250	432	C/G	C	C	n	0	C	n	0	G	n	100	C	n	0	C	n	0	G	y		C	n	0	G	y		C	n	0	G	n	100
LcC00250p614	LcRBContig00250	614	A/T	T		n			n		A	y		T	n	0	T	n	0	A	n	100	T	n	0	A	y			n		A	n	100
LcC00250p619	LcRBContig00250	619	A/G	G		n			n		G	n	0	G	n	0	G	n	0	G	n	0	G	n	0	A	y			n		G	n	0
LcC00250p670	LcRBContig00250	670	T/C	T	T	n	0	T	n	0	C	y		T	n	0	T	n	0	T	n	0	T	n	0	T	n	0	T	n	0	C	n	100
LcC00250p769	LcRBContig00250	769	A/G	G	G	n	0	G	n	0	G	n	0	G	n	0	G	n	0	G	n	0	G	n	0	A	y		G	n	0	G	n	0
LcC00250p859	LcRBContig00250	859	C/G	G	G	n	0	G	n	0	G	n	0	C	y		G	n	0	C	y		G	n	0	C	y		C	y		C	n	50
LcC00250p886	LcRBContig00250	886	A/G	G	G	n	0	G	n	0	G	n	0	G	n	0	G	n	0	A	y		G	n	0	G	n	0	G	n	0	G	n	0
LcC00250p894	LcRBContig00250	894	A/G	A	A	n	0	A	n	0	A	n	0	G	y		A	n	0	G	y		A	n	0	G	y		G	y		G	y
LcC00250p926	LcRBContig00250	926	A/T	A	A	n	0	A	n	0	A	n	0	T	y		A	n	0	T	y		A	n	0	T	y		T	y		T	y
LcC00250p939	LcRBContig00250	939	A/G	G	G	n	0	G	n	0	G	n	0	A	y		G	n	0	A	y		G	n	0	A	y		A	y		A	y
LcC00250p995	LcRBContig00250	995	A/G	A	A	n	0	A	n	0	A	n	0	G	y		A	n	0	G	y		A	n	0	G	y		G	y		G	y
LcC00251p37	LcRBContig00251	37	T/G	T	G	n	100	G	y		G	n	100	G	y			n			n			n		G	n	100		n			n
LcC00251p39	LcRBContig00251	39	A/T	A	T	y		T	y		T	n	100	T	y			n			n			n		A	n	0		n			n
LcC00251p43	LcRBContig00251	43	T/C	T	C	y		C	y		C	n	100	C	y			n			n			n		C	n	100		n			n
LcC00251p630	LcRBContig00251	630	A/T	T	A	y			n		T	n	0		n			n			n		T	n	0		n		A	n	100		n
LcC00251p636	LcRBContig00251	636	T/C	T	C	y			n		T	n	0		n			n			n		T	n	0		n		C	n	100		n
LcC00251p637	LcRBContig00251	637	A/T	T	A	y			n		T	n	0		n			n			n		T	n	0		n		A	n	100		n
LcC00251p643	LcRBContig00251	643	A/T	A	T	y			n		A	n	0		n			n			n		A	n	0	A	n	0	T	n	100		n
LcC00252p47	LcRBContig00252	47	T/C	T		n			n			n			n			n		C	y			n			n			n			n
LcC00252p539	LcRBContig00252	539	A/G	G	G	n	0	A	y		A	n	100	A	y		G	n	0		n			n		G	n	0	G	n	0	G	n	0		y
LcC00252p547	LcRBContig00252	547	A/T	T	T	n	0	T	n	0	T	n	0	T	n	0	T	n	0		n			n		A	y		T	n	0	T	n	0
LcC00252p585	LcRBContig00252	585	A/T	A	A	n	0	T	y		T	n	100	T	y		A	n	0	A	n	0		n		A	n	0	T	y		A	n	0
LcC00252p586	LcRBContig00252	586	T/C	C	C	n	0	T	y		T	n	100	T	y		C	n	0	C	n	0		n		C	n	0	T	y		C	n	0
LcC00252p654	LcRBContig00252	654	A/G	A	A	n	0	A	n	0	A	n	0	A	n	0	A	n	0	G	y		A	n	0	G	y		A	n	0	A	n	0
LcC00252p718	LcRBContig00252	718	T/G	T	T	n	0	G	y		G	n	100	G	y		T	n	0	T	n	0	G	y		T	n	0	G	y		G	n	50
LcC00252p768	LcRBContig00252	768	T/G	T	G	n	5.6	G	y		G	n	100	G	y		G	n	50	G	y		G	y		G	y		G	y		G	n	100
LcC00252p823	LcRBContig00252	823	A/G	A	G	n	5.6	G	y		G	n	100	G	y		G	n	50	G	y		G	y		G	y		G	y		G	n	100
LcC00252p848	LcRBContig00252	848	T/C	C	T	n	6.3	T	y		T	n	100	T	y		T	n	50	T	y		T	y		T	y		T	y		T	n	100
LcC00252p891	LcRBContig00252	891	A/T	A	T	n	7.1	T	y		T	n	100	T	n	15.4	T	n	50	A	n	0	T	y		T	y		T	n	10	T	n	100
LcC00252p902	LcRBContig00252	902	A/G	A	G	n	7.1	G	y		G	n	100	G	n	20	A	n	0	A	n	0	G	y		G	y		G	n	12.5	A	n	0
LcC00252p918	LcRBContig00252	918	T/G	G	T	n	7.7	T	y		T	n	25	T	n	20	T	n	50	G	n	0	T	y		G	n	0	T	n	12.5	T	n	50
LcC00252p952	LcRBContig00252	952	T/C	C	T	n	9.1	T	y		T	n	25	T	n	16.7	T	n	25	C	n	0	T	y		C	n	0	C	n	0	T	n	50
LcC00252p953	LcRBContig00252	953	A/G	A	A	n	0	A	n	0	A	n	0	A	n	0	A	n	0	G	y		A	n	0	A	n	0	A	n	0	A	n	0
LcC00253p177	LcRBContig00253	177	T/C	T	T	n	0	T	n	0	T	n	0	T	n	0	T	n	0	C	y		T	n	0	C	y		T	n	0	T	n	0		y
LcC00253p189	LcRBContig00253	189	T/C	C	C	n	0	C	n	0	C	n	0	C	n	0	C	n	0	T	y		C	n	0	T	y		C	n	0	C	n	0
LcC00253p332	LcRBContig00253	332	T/C	C	C	n	0	C	n	0	C	n	0	C	n	0	C	n	0	C	n	0	C	n	0	T	y		C	n	0	C	n	0
LcC00253p61	LcRBContig00253	61	A/G	A	A	n	0	G	y		G	y		G	n	100	A	n	0	G	y		G	n	100		n		G	n	100	G	y
LcC00253p65	LcRBContig00253	65	A/C	C	C	n	0	C	n	0	C	n	0	C	n	0	A	n	50	A	y		C	n	0	A	n	100	C	n	0	C	n	0
LcC00254p154	LcRBContig00254	154	T/C	C	C	n	0	C	n	0	C	n	0	T	y			n			n		C	n	0		n			n		C	n	0
LcC00254p183	LcRBContig00254	183	C/G	G	G	n	0	G	n	0	G	n	0	C	y			n			n		G	n	0		n			n		G	n	0
LcC00254p235	LcRBContig00254	235	A/C	A	A	n	0	A	n	0	A	n	0	C	y			n		C	n	100	A	n	0		n			n		A	n	0
LcC00254p281	LcRBContig00254	281	A/G	G	G	n	0	G	n	0	G	n	0	G	n	0		n		A	y		G	n	0		n			n		G	n	0
LcC00254p293	LcRBContig00254	293	A/G	A	A	n	0	A	n	0	A	n	0	A	n	0		n		G	y		A	n	0		n			n		A	n	0
LcC00254p302	LcRBContig00254	302	C/G	G	G	n	0	G	n	0	G	n	0	G	n	0		n		C	y		G	n	0		n			n		G	n	0
LcC00254p324	LcRBContig00254	324	T/G	G	G	n	0	G	n	0	G	n	0	G	n	0		n		T	y		G	n	0		n			n		G	n	0
LcC00254p410	LcRBContig00254	410	T/C	T	T	n	0	T	n	0	T	n	0	C	y			n		C	y		T	n	0		n		T	n	0	T	n	0
LcC00254p420	LcRBContig00254	420	A/G	A	A	n	0	A	n	0	A	n	0	G	y			n		G	y		A	n	0		n		A	n	0	A	n	0
LcC00254p442	LcRBContig00254	442	T/G	T	T	n	0	T	n	0	T	n	0	G	y			n		G	y		T	n	0		n		T	n	0	T	n	0
LcC00254p469	LcRBContig00254	469	A/G	G	G	n	0	G	n	0	G	n	0	A	y			n		G	n	0	G	n	0		n		G	n	0	G	n	0
LcC00254p475	LcRBContig00254	475	T/G	T	T	n	0	T	n	0	T	n	0	T	n	0		n		G	y		T	n	0		n		T	n	0	T	n	0
LcC00254p635	LcRBContig00254	635	T/C	C	C	n	0	C	n	0	C	n	0	T	y			n		T	y		C	n	0		n		C	n	0	C	n	0
LcC00254p713	LcRBContig00254	713	A/G	G	A	y		A	n	100	G	n	0	A	n	50		n		A	n	100	A	y			n			n		A	y
LcC00255p380	LcRBContig00255	380	T/C	C	C	n	0	C	n	0		n		T	y			n		C	n	0		n		C	n	0	C	n	0		n
LcC00255p458	LcRBContig00255	458	A/T	T	T	n	0	T	n	0		n		A	y			n		T	n	0		n		T	n	0	A	n	100		n			y
LcC00255p467	LcRBContig00255	467	A/T	T	T	n	0	T	n	0		n		A	y			n		T	n	0		n		T	n	0	A	n	100		n
LcC00255p476	LcRBContig00255	476	A/T	A	A	n	0	A	n	0		n		T	y			n		A	n	0		n		A	n	0	T	n	100		n
LcC00255p500	LcRBContig00255	500	A/T	A	A	n	0	A	n	0		n		A	n	0		n		T	n	100		n		T	y		A	n	0		n
LcC00255p732	LcRBContig00255	732	A/G	A	A	n	0	A	n	0		n		G	y			n		G	n	100		n		G	y		G	n	100		n
LcC00255p751	LcRBContig00255	751	T/C	C	C	n	0	C	n	0		n		T	y			n		T	n	100		n		T	n	40	T	n	50		n
LcC00255p753	LcRBContig00255	753	A/C	C	C	n	0	C	n	0		n		A	y			n		C	n	0		n		C	n	0	A	n	100		n
LcC00255p768	LcRBContig00255	768	A/G	G	G	n	0	G	n	0		n		A	n	100		n		A	n	100		n		G	n	0	A	y			n
LcC00256p507	LcRBContig00256	507	T/C	C	C	n	0	C	n	0	C	n	0	C	n	0	C	n	0		n		C	n	0	T	y		C	n	0	C	n	0
LcC00256p558	LcRBContig00256	558	T/C	C	C	n	0	C	n	0	C	n	0	C	n	0	C	n	0	C	n	0	C	n	0	T	y		C	n	0	C	n	0
LcC00256p767	LcRBContig00256	767	A/C	C	C	n	0	C	n	0	C	n	0	C	n	0		n			n		C	n	0	A	y		C	n	0	C	n	0
LcC00256p888	LcRBContig00256	888	A/T	T	T	n	0	T	n	0	T	n	0	T	n	0		n			n		T	n	0	A	y		T	n	0	T	n	0
LcC00257p447	LcRBContig00257	447	A/C	A	A	n	0		n		A	n	0		n		A	n	0	A	n	0	A	n	0	C	y		A	n	0	A	n	0
LcC00257p611	LcRBContig00257	611	A/T	A	A	n	0	A	n	0	A	n	0	A	n	0	A	n	0	A	n	0	A	n	0	T	y		A	n	0	A	n	0
LcC00257p619	LcRBContig00257	619	A/G	A	A	n	0	A	n	0	A	n	0	A	n	0	A	n	0	G	n	100	A	n	0	G	y		A	n	0	A	n	0
LcC00257p853	LcRBContig00257	853	A/C	A		n			n			n		C	y		A	n	0		n			n			n			n			n
LcC00257p854	LcRBContig00257	854	A/C	A		n			n			n		C	y		A	n	0		n			n			n			n			n
LcC00257p855	LcRBContig00257	855	A/T	A		n			n			n		T	y		A	n	0		n			n			n			n			n
LcC00258p715	LcRBContig00258	715	A/G	A	A	n	0	G	n	50	G	n	100	G	y		A	n	0	A	n	0	G	n	100	A	n	0	G	y		G	y			y
LcC00258p742	LcRBContig00258	742	T/C	C	C	n	0	C	n	0	C	n	0	T	y		C	n	0	C	n	0	C	n	0	C	n	0	C	n	0	C	n	0
LcC00259p289	LcRBContig00259	289	A/G	A	A	n	0	A	n	0	A	n	0	A	n	0	A	n	0	A	n	0	A	n	0	G	y		A	n	0	A	n	0
LcC00259p64	LcRBContig00259	64	A/T	T	T	n	0	T	n	0	T	n	0	T	n	0	A	y		A	y		A	y		A	n	100	T	n	0	T	n	0
LcC00259p97	LcRBContig00259	97	A/G	G	G	n	0	G	n	0	G	n	0	G	n	0	G	n	0	G	n	0	G	n	0	A	y		G	n	0	G	n	0
LcC00260p264	LcRBContig00260	264	T/C	C	C	n	0	C	n	0	C	n	0	C	n	0		n			n		C	n	0	C	n	0	T	y		T	n	100
LcC00260p316	LcRBContig00260	316	T/C	C	C	n	0	C	n	0	T	n	100	T	y			n			n		C	n	0	C	n	0	C	n	0	C	n	0
LcC00260p539	LcRBContig00260	539	T/C	C	C	n	0	C	n	0	C	n	0	C	n	0		n			n		C	n	0	T	y		C	n	0	C	n	0
LcC00260p546	LcRBContig00260	546	A/T	T	T	n	0	T	n	0	A	n	100	A	y			n			n		T	n	0	T	n	0	T	n	0	T	n	0		y
LcC00261p14	LcRBContig00261	14	A/G	G	G	n	0		n		G	n	0	G	n	0	A	y		G	n	0	G	n	0	G	n	0	A	y		G	n	0
LcC00261p190	LcRBContig00261	190	A/C	C	C	n	0	C	n	0	C	n	0	C	n	0	C	n	0	A	y		C	n	0	A	y		C	n	0	C	n	0
LcC00261p211	LcRBContig00261	211	T/C	C	C	n	0	C	n	0	C	n	0	C	n	0	C	n	0	T	y		C	n	0	T	y		C	n	0	C	n	0
LcC00261p238	LcRBContig00261	238	T/C	T	C	n	50	C	n	100	C	y		C	y		C	y		T	n	0	C	y		T	n	0	C	y		C	y
LcC00261p247	LcRBContig00261	247	A/T	T	T	n	0	T	n	0	T	n	0	T	n	0	T	n	0	A	y		T	n	0	A	y		T	n	0	T	n	0
LcC00261p427	LcRBContig00261	427	C/G	C	C	n	0	G	n	20	G	y		G	n	100	C	n	0	C	n	0	G	y		C	n	0	C	n	0	G	y
LcC00261p455	LcRBContig00261	455	A/G	A	A	n	0	G	n	20	G	y		G	n	100	A	n	0	A	n	0	G	y		A	n	0	A	n	0	G	y
LcC00261p471	LcRBContig00261	471	T/C	T	T	n	0	T	n	0	C	n	4	T	n	0	C	y		T	n	0	T	n	0	T	n	0	C	y		T	n	0
LcC00261p529	LcRBContig00261	529	A/T	T	T	n	0	T	n	0	A	y		A	n	100	T	n	0	A	y		A	y		A	y		T	n	0	A	y
LcC00261p533	LcRBContig00261	533	T/C	C	C	n	0	C	n	0	C	n	0	C	n	0	C	n	0	C	n	0	C	n	0	C	n	0	T	y		C	n	0
LcC00261p576	LcRBContig00261	576	T/C	T	T	n	0	T	n	0	T	n	0	T	n	0	C	y		T	n	0	T	n	0	T	n	0	C	y		T	n	0
LcC00261p8	LcRBContig00261	8	A/G	G	A	n	100		n		A	y		G	n	0	A	n	14.3	A	n	13.3	A	y		G	n	0	A	y		G	n	0
LcC00261p92	LcRBContig00261	92	A/G	A	G	n	50		n		G	y		G	y		G	y		G	y		G	y		G	y		G	y		G	y
LcC00263p150	LcRBContig00263	150	A/G	A	G	y		A	n	0		n		G	y			n			n			n		G	n	100	G	n	100	A	n	0		y
LcC00264p235	LcRBContig00264	235	T/G	T	T	n	0	T	n	0	T	n	0	T	n	0	T	n	0	G	y		T	n	0	G	y		T	n	0	T	n	0
LcC00264p246	LcRBContig00264	246	A/T	T	T	n	0	T	n	0	T	n	0	T	n	0	T	n	0	A	y		T	n	0	A	y		T	n	0	T	n	0
LcC00264p423	LcRBContig00264	423	A/G	A	A	n	0	A	n	0	A	n	0	A	n	0	A	n	0	G	y		A	n	0	A	n	0	A	n	0	A	n	0
LcC00264p436	LcRBContig00264	436	A/G	A	A	n	0	A	n	0	A	n	0	A	n	0	A	n	0	G	y		A	n	0	A	n	0	A	n	0	A	n	0
LcC00264p64	LcRBContig00264	64	A/G	G	G	n	0	G	n	0	G	n	0	G	n	0	A	y		A	n	100	A	y		A	y		G	n	0	G	n	0
LcC00265p1	LcRBContig00265	1	A/T	A	T	y		A	n	0	A	n	0		n			n		A	n	0		n		A	n	0	A	n	0	A	n	0
LcC00265p135	LcRBContig00265	135	T/C	C	T	y		C	n	0	C	n	0	T	y		T	y		C	n	0	C	n	0	C	n	0	C	n	0	C	n	0
LcC00265p191	LcRBContig00265	191	T/C	C	C	n	0	C	n	0	C	n	0	C	n	0	C	n	0	C	n	0	C	n	0	T	y		C	n	0	C	n	0		y
LcC00265p54	LcRBContig00265	54	A/G	A	A	n	0	A	n	0	A	n	0	A	n	0	A	n	0	G	n	100	A	n	0	G	y		A	n	0	A	n	0
LcC00266p129	LcRBContig00266	129	T/C	C	C	n	0	C	n	0	C	n	0	C	n	0	C	n	0	C	n	0	C	n	0	T	y		C	n	0	C	n	0
LcC00266p141	LcRBContig00266	141	T/C	C	C	n	0	C	n	0	C	n	0	C	n	0	C	n	0	C	n	0	C	n	0	T	y		C	n	0	C	n	0
LcC00266p165	LcRBContig00266	165	T/C	T	T	n	0	T	n	0	T	n	0	T	n	0	T	n	0	C	y		T	n	0	C	y		T	n	0	C	n	1.2
LcC00266p278	LcRBContig00266	278	A/T	T	T	n	0	T	n	0	T	n	0	T	n	0	T	n	0	A	y		T	n	0	A	y		T	n	0	T	n	0
LcC00266p466	LcRBContig00266	466	T/C	T	T	n	0		n		T	n	0	T	n	0	T	n	0	C	y		T	n	0	T	n	0		n		T	n	0
LcC00266p78	LcRBContig00266	78	A/T	A	A	n	0	A	n	0	A	n	0	A	n	0	A	n	0	T	y		A	n	0	T	y		A	n	0	A	n	0
LcC00266p96	LcRBContig00266	96	T/C	C	C	n	0	C	n	0	C	n	0	C	n	0	C	n	0	T	y		C	n	0	T	y		C	n	0	C	n	0
LcC00267p145	LcRBContig00267	145	A/G	A	A	n	0	A	n	0	A	n	0	A	n	0	A	n	0	G	y		A	n	0	G	y		A	n	0	A	n	0
LcC00267p452	LcRBContig00267	452	A/T	A	A	n	0	A	n	0	A	n	0	A	n	0	A	n	0	T	y		A	n	0	T	y		A	n	0	A	n	0
LcC00267p454	LcRBContig00267	454	A/G	A	A	n	0	A	n	0	A	n	0	A	n	0	A	n	0	G	y		A	n	0	A	n	0	A	n	0	A	n	0
LcC00267p48	LcRBContig00267	48	A/G	A	G	n	100		n		G	y		A	n	0	A	n	0	A	n	0	A	n	0	A	n	0		n		G	n	100
LcC00267p483	LcRBContig00267	483	A/C	C		n			n		C	n	0		n			n		A	y		C	n	0	A	n	25	C	n	0	C	n	0
LcC00267p53	LcRBContig00267	53	A/G	G	G	n	0		n		A	y		G	n	0	G	n	0	G	n	0	A	n	4.3	G	n	0	A	n	100	A	y
LcC00267p54	LcRBContig00267	54	T/C	T	C	n	50		n		C	y		T	n	0	T	n	0	C	y		T	n	0	C	y		C	y		C	y
LcC00267p68	LcRBContig00267	68	T/C	C	T	y		T	y		T	y		C	n	0	C	n	0	C	n	0	C	n	0	C	n	0	T	y		T	y
LcC00267p73	LcRBContig00267	73	A/C	A	C	y		C	y		C	y		A	n	0	A	n	0	A	n	0	A	n	0	A	n	0	A	n	0	C	y
LcC00268p164	LcRBContig00268	164	T/C	C	C	n	0	C	n	0		n		C	n	0	C	n	0	C	n	0	T	y		C	n	0	C	n	0	C	n	0
LcC00269p271	LcRBContig00269	271	C/G	C	G	y		G	y		G	n	100	G	y		G	n	100		n		G	n	100	G	y		G	y		G	y
LcC00269p60	LcRBContig00269	60	A/G	G	G	n	0	G	n	0		n		G	n	0	G	n	0		n		G	n	0	G	n	0	A	y		A	y
LcC00270p1013	LcRBContig00270	1013	T/C	C	C	n	0	C	n	0		n		C	n	0	C	n	0		n		C	n	0	T	y		C	n	0	C	n	0
LcC00270p1044	LcRBContig00270	1044	A/G	A	A	n	0	A	n	0		n		A	n	0	A	n	0		n		A	n	0	G	y		A	n	0	A	n	0
LcC00270p1059	LcRBContig00270	1059	T/C	T	T	n	0	C	n	16.7		n		T	n	0	C	n	100		n		T	n	0	C	y		T	n	0	T	n	0
LcC00270p827	LcRBContig00270	827	A/C	C	C	n	0	A	n	15.4		n		C	n	0		n			n		C	n	0	A	y		C	n	0	C	n	0
LcC00270p828	LcRBContig00270	828	A/G	G	G	n	0	A	n	15.4		n		G	n	0		n			n		G	n	0	A	y		G	n	0	G	n	0
LcC00270p834	LcRBContig00270	834	A/G	G	G	n	0	A	n	15.4		n		G	n	0		n			n		G	n	0	A	y		G	n	0	G	n	0
LcC00270p872	LcRBContig00270	872	A/G	G	G	n	0	A	n	15.4		n		G	n	0		n			n		G	n	0	A	y		G	n	0	G	n	0
LcC00271p461	LcRBContig00271	461	C/G	G	G	n	0	C	n	100	C	y		C	y		G	n	0	C	n	100	G	n	0	G	n	0	G	n	0	G	n	0
LcC00272p721	LcRBContig00272	721	T/C	C	C	n	0	C	n	0	C	n	0	T	y		C	n	0	T	n	100	C	n	0	T	n	100	C	n	0	C	n	0
LcC00273p280	LcRBContig00273	280	A/G	A	A	n	0	A	n	0	A	n	0	A	n	0	A	n	0	G	y		A	n	0	G	y		A	n	0	A	n	0
LcC00273p428	LcRBContig00273	428	T/G	T	T	n	0	T	n	0	T	n	0	T	n	0	T	n	0	G	y		T	n	0	G	y		T	n	0	T	n	0
LcC00273p494	LcRBContig00273	494	T/C	T	T	n	0	T	n	0	T	n	0	T	n	0	T	n	0	C	y		T	n	0	T	n	0	T	n	0	T	n	0
LcC00273p566	LcRBContig00273	566	A/G	G	G	n	0	G	n	0	G	n	0	G	n	0	A	y		G	n	0	G	n	0	G	n	0	G	n	0	G	n	0
LcC00273p639	LcRBContig00273	639	T/C	C	C	n	0	C	n	0	C	n	0	C	n	0	C	n	0	T	y		C	n	0	T	y		C	n	0	C	n	0
LcC00275p247	LcRBContig00275	247	C/G	G	G	n	0	G	n	0	G	n	0	G	n	0	G	n	0	C	y		G	n	0	C	y		G	n	0	G	n	0
LcC00275p312	LcRBContig00275	312	A/G	G	G	n	0	G	n	0	G	n	0	G	n	0	G	n	0	A	y		G	n	0	G	n	0	G	n	0	G	n	0
LcC00275p438	LcRBContig00275	438	T/C	T	T	n	0	T	n	0	T	n	0	T	n	0	T	n	0	C	y		T	n	0	C	y		T	n	0	T	n	0
LcC00275p536	LcRBContig00275	536	T/G	G	G	n	0	G	n	0	G	n	0	G	n	0	G	n	0	T	y		G	n	0	T	y		G	n	0	G	n	0
LcC00276p357	LcRBContig00276	357	T/C	C	C	n	0	C	n	0	C	n	0	C	n	0	C	n	0	T	y		C	n	0	C	n	0	C	n	0	C	n	0
LcC00276p408	LcRBContig00276	408	T/C	T	T	n	0	T	n	0	T	n	0	T	n	0	T	n	0	T	n	0	T	n	0	C	y		T	n	0	T	n	0
LcC00276p492	LcRBContig00276	492	T/C	C	C	n	0	C	n	0	C	n	0	C	n	0	C	n	0	T	y		C	n	0	C	n	0	C	n	0	C	n	0
LcC00276p609	LcRBContig00276	609	T/C	C	C	n	0	C	n	0	C	n	0	C	n	0	C	n	0	C	n	0	C	n	0	T	y		C	n	0	C	n	0
LcC00276p654	LcRBContig00276	654	A/G	G	G	n	0	G	n	0	G	n	0	G	n	0	G	n	0	G	n	0	G	n	0	A	y		G	n	0	G	n	0
LcC00276p711	LcRBContig00276	711	T/C	C	C	n	0	C	n	0	C	n	0	C	n	0	C	n	0	T	y		C	n	0		n		C	n	0	C	n	0
LcC00277p138	LcRBContig00277	138	A/C	A	A	n	0	A	n	0	A	n	0	A	n	0	A	n	0	C	y		A	n	0	A	n	0	A	n	0	A	n	0
LcC00277p223	LcRBContig00277	223	A/T	A	A	n	0	A	n	0		n		A	n	0	A	n	0	T	y		A	n	0		n		A	n	0	A	n	0
LcC00277p241	LcRBContig00277	241	A/G	A	G	n	66.7	A	n	0		n		G	y		A	n	0	G	y		G	y		G	n	100	G	y		G	y
LcC00277p248	LcRBContig00277	248	A/C	A	C	y		A	n	0	C	n	100	C	y		A	n	0	A	n	0	A	n	0	C	n	100	C	y		C	y
LcC00277p263	LcRBContig00277	263	T/G	G	G	n	0	G	n	0	G	n	0	G	n	0	G	n	0	T	y		G	n	0	G	n	0	G	n	0	G	n	0
LcC00277p418	LcRBContig00277	418	A/G	G	G	n	0	G	n	0	G	n	0	A	y		G	n	0	G	n	0	G	n	0	G	n	0	G	n	0	G	n	0
LcC00277p614	LcRBContig00277	614	A/T	A	A	n	0		n		A	n	0		n			n			n		A	n	0	T	y		A	n	0	A	n	0
LcC00277p63	LcRBContig00277	63	A/T	T		n		T	n	0		n		A	y		T	n	0		n		A	y		A	y		A	n	100	A	y
LcC00277p741	LcRBContig00277	741	A/C	C	C	n	0	C	n	0		n		C	n	0	C	n	0		n			n		A	y		C	n	0	C	n	0
LcC00277p770	LcRBContig00277	770	T/C	C	C	n	0	C	n	0		n		C	n	0	C	n	0		n			n		T	y		C	n	0	C	n	0
LcC00277p851	LcRBContig00277	851	A/G	G	G	n	0	G	n	0		n		G	n	0	G	n	0		n			n		A	y		G	n	0		n
LcC00277p912	LcRBContig00277	912	A/G	A	A	n	0	A	n	0		n		A	n	0	A	n	0	G	n	100		n		G	y		A	n	0		n
LcC00277p915	LcRBContig00277	915	A/T	T	T	n	0	T	n	0		n		T	n	0	T	n	0	A	n	100		n		A	y		T	n	0		n
LcC00277p930	LcRBContig00277	930	T/C	T	T	n	0	T	n	0		n		T	n	0	T	n	0	C	n	100		n		C	y		T	n	0		n
LcC00277p933	LcRBContig00277	933	T/C	C	C	n	0	C	n	0		n		C	n	0	C	n	0	T	n	100		n		T	y		C	n	0		n
LcC00278p121	LcRBContig00278	121	A/C	C	C	n	0	C	n	0	C	n	0	A	n	100	A	y		A	y		C	n	0	A	y		A	n	100	C	n	0
LcC00278p285	LcRBContig00278	285	A/G	A	A	n	0	A	n	0	A	n	0	A	n	0	A	n	0	A	n	0	A	n	0	G	y		A	n	0	A	n	0
LcC00278p287	LcRBContig00278	287	T/G	T	T	n	0	T	n	0	T	n	0	G	y		T	n	0	T	n	0	T	n	0	G	y		T	n	0	T	n	0
LcC00278p313	LcRBContig00278	313	A/C/G	G	G	n	0	G	n	0	G	n	0	C	y		G	n	0	A	y		G	n	0	G	n	0	G	n	0	G	n	0
LcC00278p326	LcRBContig00278	326	A/G	A	A	n	0	G	n	8.3	A	n	0	G	y		A	n	0	A	n	0	A	n	0	A	n	0	A	n	0	A	n	0
LcC00278p329	LcRBContig00278	329	A/T	T	T	n	0	T	n	0	T	n	0	T	n	0	T	n	0	T	n	0	T	n	0	A	y		T	n	0	T	n	0
LcC00278p349	LcRBContig00278	349	C/G	G	G	n	0	G	n	0	G	n	0	G	n	0	G	n	0	G	n	0	G	n	0	C	y		G	n	0	G	n	0
LcC00278p376	LcRBContig00278	376	T/C	T	T	n	0	T	n	0	T	n	0	C	y		T	n	0	T	n	0	T	n	0	T	n	0		n		T	n	0
LcC00278p395	LcRBContig00278	395	A/T	A	A	n	0	A	n	0	A	n	0	T	y		A	n	0	A	n	0	A	n	0	A	n	0		n		A	n	0
LcC00278p434	LcRBContig00278	434	A/C	A	A	n	0	A	n	0		n		C	y		A	n	0	A	n	0	A	n	0		n			n		A	n	0
LcC00279p109	LcRBContig00279	109	T/C	C	C	n	0	C	n	0	C	n	0	C	n	0	C	n	0	T	n	100	C	n	0	T	y		C	n	0	C	n	0
LcC00279p230	LcRBContig00279	230	A/G	G	G	n	0	G	n	0	G	n	0	G	n	0	G	n	0	A	n	100	G	n	0	A	y		G	n	0	G	n	0
LcC00279p278	LcRBContig00279	278	A/T	A	A	n	0	A	n	0		n		A	n	0	A	n	0	T	y		A	n	0	A	n	0	A	n	0	A	n	0
LcC00279p293	LcRBContig00279	293	A/G	G	A	y		A	y			n		A	y		A	y		A	y		A	y		A	y		A	y		G	n	0
LcC00279p78	LcRBContig00279	78	C/G	G	C	n	6.3	G	n	0	G	n	0	G	n	0	G	n	0	C	n	100	G	n	0	C	y		G	n	0	G	n	0
LcC00280p137	LcRBContig00280	137	A/G	G	A	y		G	n	0		n		G	n	0	G	n	0		n		G	n	0	G	n	0	A	n	100		n
LcC00280p143	LcRBContig00280	143	T/G	T	G	y		T	n	0		n		T	n	0	T	n	0		n		T	n	0	T	n	0	G	y			n
LcC00280p152	LcRBContig00280	152	T/C	C	T	y		C	n	0		n		C	n	0	C	n	0		n		C	n	0	T	y		T	y		C	n	0
LcC00280p185	LcRBContig00280	185	T/C	C	T	y		C	n	0		n		C	n	0	C	n	0		n		C	n	0	C	n	0	T	y		C	n	0
LcC00280p221	LcRBContig00280	221	A/G	A	G	y		A	n	0		n		A	n	0	A	n	0		n		A	n	0	A	n	0	G	y		A	n	0
LcC00280p458	LcRBContig00280	458	A/T	T	A	n	100	T	n	0		n		T	n	0	T	n	0	A	n	100	T	n	0	A	n	100	A	y		T	n	0		y
LcC00281p232	LcRBContig00281	232	T/C	C	C	n	0	C	n	0	C	n	0	C	n	0	C	n	0	C	n	0	C	n	0	T	y		C	n	0	C	n	0
LcC00281p250	LcRBContig00281	250	T/C	C	T	y		C	n	0	T	n	100	T	y		C	n	0	C	n	0	T	y		T	y		T	y		T	y
LcC00281p256	LcRBContig00281	256	A/G	G	A	y		G	n	0	A	n	100	A	y		G	n	0	G	n	0	A	y		G	n	0	A	y		A	y
LcC00281p259	LcRBContig00281	259	A/T	A	A	n	0	A	n	0	A	n	0	A	n	0	A	n	0	A	n	0	A	n	0	T	y		A	n	0	A	n	0
LcC00281p265	LcRBContig00281	265	A/G	A	G	y		A	n	0	G	n	100	G	y		A	n	0	A	n	0	G	y		G	y		G	y		G	y
LcC00281p460	LcRBContig00281	460	A/G	A	G	y		A	n	0	G	n	100	G	y			n		G	n	100	G	y		G	n	100	G	y		G	n	100
LcC00282p160	LcRBContig00282	160	T/G	T	G	y		G	y			n		G	y		G	n	100		n		T	n	0	T	n	0	G	y		G	n	100
LcC00282p180	LcRBContig00282	180	A/T	T	A	y		A	y			n		A	y		A	n	100		n		T	n	0	A	y		A	y		A	n	100
LcC00282p193	LcRBContig00282	193	T/C	T	T	n	0	T	n	0		n		T	n	0	T	n	0		n		T	n	0	C	y		T	n	0	T	n	0
LcC00282p244	LcRBContig00282	244	A/G	G	A	y		A	y			n		A	y		G	n	0		n		G	n	0	G	n	0	A	y		A	n	100
LcC00282p251	LcRBContig00282	251	A/G	G	G	n	0	G	n	0		n		G	n	0	G	n	0		n		G	n	0	A	y		G	n	0	G	n	0
LcC00282p272	LcRBContig00282	272	T/C	T	T	n	0	T	n	0		n		T	n	0	T	n	0		n		T	n	0	C	y		T	n	0	T	n	0
LcC00282p363	LcRBContig00282	363	T/C	C	T	y		T	y			n		T	y		T	y			n		C	n	0	T	y		T	y		T	n	100
LcC00283p544	LcRBContig00283	544	A/G	A	G	y		G	n	100		n		A	n	0		n			n		A	n	0	G	n	100	A	n	0	G	n	100
LcC00283p547	LcRBContig00283	547	A/C	A	C	y		C	n	50		n		A	n	0		n			n		A	n	0	A	n	0	A	n	0	A	n	0
LcC00283p570	LcRBContig00283	570	A/G	A	G	y		G	n	50		n		A	n	0		n			n		A	n	0	A	n	0	A	n	0	A	n	0
LcC00283p583	LcRBContig00283	583	A/G	A	G	y		G	n	50		n		A	n	0		n			n		A	n	0	A	n	0	A	n	0	A	n	0
LcC00283p671	LcRBContig00283	671	A/G	G	A	y		A	n	100		n		G	n	0		n			n			n		A	n	100	G	n	0	A	n	100		y
LcC00283p778	LcRBContig00283	778	A/G	G	A	y		A	n	100		n		G	n	0		n			n			n		G	n	0	G	n	0		n
LcC00283p784	LcRBContig00283	784	A/T	A	T	y		A	n	0		n		A	n	0		n			n			n		A	n	0	A	n	0		n
LcC00283p785	LcRBContig00283	785	T/C	C	T	y		T	n	100		n		C	n	0		n			n			n		T	n	100	C	n	0		n
LcC00283p789	LcRBContig00283	789	A/T	T	A	y		A	n	100		n		T	n	0		n			n			n		A	n	100	T	n	0		n
LcC00283p795	LcRBContig00283	795	A/G	G	A	y		A	n	100		n		G	n	0		n			n			n		A	n	100	G	n	0		n
LcC00284p103	LcRBContig00284	103	T/C	C	T	y			n		T	n	100	T	n	50	T	n	100	C	n	0	T	n	20	C	n	0	T	n	50	T	y
LcC00284p11	LcRBContig00284	11	T/C	C	T	n	50		n		T	y		T	n	50	T	n	100	T	n	100	T	n	33.3		n		T	n	50	T	y
LcC00284p328	LcRBContig00284	328	T/C	T	T	n	0	T	n	0	T	n	0	T	n	0	T	n	0	T	n	0	T	n	0	C	y		T	n	0	T	n	0
LcC00284p334	LcRBContig00284	334	T/C	T	T	n	0	T	n	0	T	n	0	T	n	0	C	n	50	T	n	0	T	n	0	T	n	0	C	y		T	n	0
LcC00284p513	LcRBContig00284	513	T/G	G	G	n	0	G	n	0	G	n	0	G	n	0	G	n	0	G	n	0	G	n	0	T	y		G	n	0	G	n	0
LcC00284p546	LcRBContig00284	546	T/C	T	T	n	0	T	n	0	T	n	0	T	n	0	T	n	0	T	n	0	T	n	0	C	y		T	n	0	T	n	0
LcC00284p549	LcRBContig00284	549	A/T	A	T	y		T	y		T	n	100	T	y		T	y		A	n	0	T	y		A	n	0	T	y		T	y
LcC00284p558	LcRBContig00284	558	A/G	G	G	n	0	G	n	0	G	n	0	G	n	0	A	y		G	n	0	G	n	0	G	n	0	G	n	0	G	n	0
LcC00284p637	LcRBContig00284	637	A/G	G	G	n	0	G	n	0	G	n	0	G	n	0	G	n	0	A	y		G	n	0	G	n	0	G	n	0	G	n	0
LcC00285p401	LcRBContig00285	401	T/C	T		n			n		T	n	0		n			n		C	y		T	n	0	C	y		T	n	0		n
LcC00285p432	LcRBContig00285	432	T/C	C		n			n		C	n	0	C	n	0		n		T	y			n		T	y		C	n	0		n
LcC00285p437	LcRBContig00285	437	A/G	A		n			n		A	n	0	A	n	0		n		A	n	0		n		G	y		A	n	0		n
LcC00285p698	LcRBContig00285	698	A/T/G	T		n			n		T	n	0	T	n	0	T	n	0	A	y		T	n	0	G	y		T	n	0	T	n	0
LcC00285p751	LcRBContig00285	751	A/G	G		n			n		G	n	0	G	n	0	G	n	0	A	y		G	n	0	A	y		G	n	0	G	n	0
LcC00285p760	LcRBContig00285	760	A/G	G		n			n		G	n	0	G	n	0	G	n	0	A	y		G	n	0	A	y		G	n	0	G	n	0
LcC00285p886	LcRBContig00285	886	A/C	C		n			n		C	n	0		n			n			n		C	n	0	A	y		C	n	0		n
LcC00286p221	LcRBContig00286	221	T/C	T	T	n	0	T	n	0	T	n	0	T	n	0	T	n	0	T	n	0	T	n	0	C	y		T	n	0	T	n	0
LcC00286p338	LcRBContig00286	338	T/C	C	C	n	0	C	n	0	C	n	0	C	n	0	C	n	0	T	y		C	n	0	C	n	0	C	n	0	C	n	0
LcC00288p303	LcRBContig00288	303	T/C	C	C	n	0	C	n	0	C	n	0	C	n	0	C	n	0	T	y		C	n	0	T	y		C	n	0	C	n	0
LcC00288p333	LcRBContig00288	333	A/G	A	A	n	0	A	n	0	A	n	0	A	n	0	A	n	0	A	n	0	A	n	0	G	y		A	n	0	A	n	0
LcC00288p369	LcRBContig00288	369	T/C	T	C	y		T	n	0	T	n	0	C	y		C	y		C	y		C	y		C	y		C	y		T	n	0		y
LcC00288p587	LcRBContig00288	587	A/G	A	A	n	0	A	n	0		n		A	n	0	A	n	0	G	y		A	n	0	G	y		A	n	0	A	n	0
LcC00289p105	LcRBContig00289	105	A/G	A	A	n	0	A	n	0	A	n	0	A	n	0	A	n	0		n		A	n	0	G	y		A	n	0	A	n	0
LcC00289p161	LcRBContig00289	161	T/C	T	T	n	0	T	n	0	T	n	0	C	y		T	n	0		n		T	n	0	C	y		T	n	0	T	n	0
LcC00289p177	LcRBContig00289	177	T/C	C	C	n	0	C	n	0	C	n	0	C	n	0	C	n	0		n		C	n	0	T	y		C	n	0	C	n	0
LcC00289p203	LcRBContig00289	203	A/T	A	A	n	0	A	n	0	A	n	0	A	n	0	A	n	0		n		A	n	0	T	y		A	n	0	A	n	0
LcC00289p213	LcRBContig00289	213	A/G	G	G	n	0	G	n	0	G	n	0	A	y		G	n	0		n		G	n	0	A	y		G	n	0	G	n	0
LcC00289p228	LcRBContig00289	228	A/T	A	A	n	0	A	n	0	A	n	0	T	y		A	n	0		n		A	n	0	T	y		A	n	0	A	n	0
LcC00289p271	LcRBContig00289	271	T/G	G	G	n	0	G	n	0	G	n	0	G	n	0	G	n	0		n		G	n	0	T	y		G	n	0	G	n	0
LcC00289p297	LcRBContig00289	297	A/G	G	G	n	0	G	n	0	G	n	0	A	y		G	n	0		n		G	n	0	G	n	0	G	n	0	G	n	0
LcC00289p372	LcRBContig00289	372	A/G	G	G	n	0	G	n	0		n		G	n	0	G	n	0		n		G	n	0	A	y		G	n	0	G	n	0
LcC00289p486	LcRBContig00289	486	T/C	C	C	n	0	C	n	0		n			n			n			n			n		T	y		C	n	0	C	n	0
LcC00289p533	LcRBContig00289	533	T/G	G	G	n	0		n			n			n			n			n			n		T	y		G	n	0	G	n	0
LcC00290p1103	LcRBContig00290	1103	T/G	T	T	n	0	T	n	0	T	n	0	T	n	0	T	n	0		n			n		G	y		T	n	0	T	n	0
LcC00290p1225	LcRBContig00290	1225	A/G	A	A	n	0	A	n	0	A	n	0	A	n	0	A	n	0	G	y		A	n	0	G	y		A	n	0	A	n	0
LcC00290p1307	LcRBContig00290	1307	C/G	G	C	y		C	y		G	n	0	C	y		G	n	0	G	n	0	G	n	0	G	n	0	G	n	0	G	n	0
LcC00290p1318	LcRBContig00290	1318	T/G	T	T	n	0	T	n	0	T	n	0	T	n	0	T	n	0	G	y		T	n	0	G	y		T	n	0	T	n	0
LcC00290p1351	LcRBContig00290	1351	C/G	G	G	n	0	G	n	0	G	n	0	G	n	0	G	n	0	C	y		G	n	0	G	n	0	G	n	0	G	n	0
LcC00290p581	LcRBContig00290	581	T/C	C		n			n			n			n			n			n			n		T	y		C	n	0		n
LcC00290p647	LcRBContig00290	647	A/C	A	A	n	0		n			n			n			n			n			n		C	y		A	n	0		n
LcC00290p725	LcRBContig00290	725	T/C	T	T	n	0		n			n			n			n			n			n		C	y		T	n	0		n
LcC00291p11	LcRBContig00291	11	T/C	T	T	n	0		n		T	n	0	C	y			n		C	n	100	T	n	0		n		T	n	0	C	n	100
LcC00291p72	LcRBContig00291	72	T/C	C	C	n	0	C	n	0	C	n	0	T	y			n			n		C	n	0		n		C	n	0	C	n	0
LcC00292p567	LcRBContig00292	567	T/C	C		n		C	n	0	C	n	0	C	n	0	C	n	0		n			n		T	y		C	n	0	C	n	0
LcC00292p642	LcRBContig00292	642	T/C	T		n		C	y		T	n	0	T	n	0	T	n	0		n			n		T	n	0	T	n	0	T	n	0
LcC00293p124	LcRBContig00293	124	A/G	G	G	n	0	G	n	0		n		A	y		A	n	100	A	n	100	A	y		A	y		A	y		A	y
LcC00293p181	LcRBContig00293	181	T/C	T	T	n	0	T	n	0		n		C	y		T	n	0	T	n	0	C	y		C	y		T	n	0	T	n	0
LcC00293p190	LcRBContig00293	190	T/C	C	C	n	0	C	n	0		n		T	y		T	n	100	T	n	100	T	y		T	y		C	n	0	C	n	0
LcC00293p361	LcRBContig00293	361	A/G	A	A	n	0	G	y		G	y		A	n	0	A	n	0	A	n	0	G	y		A	n	0	G	y		G	y
LcC00293p367	LcRBContig00293	367	A/G	G	G	n	0	G	n	0	G	n	0	A	y		A	n	100	A	n	100	G	n	0	A	y		G	n	0	G	n	0		y
LcC00293p369	LcRBContig00293	369	A/G	G	G	n	0	G	n	0	G	n	0	A	y		G	n	0	A	n	100	G	n	0	A	y		G	n	0	G	n	0
LcC00293p453	LcRBContig00293	453	T/C	T	C	y		T	n	0	C	n	100	T	n	0	T	n	0		n		C	y		T	n	0	C	y		C	y
LcC00294p755	LcRBContig00294	755	C/G	G	G	n	0	G	n	0	G	n	0	G	n	0	G	n	0	C	y		G	n	0	C	n	100	G	n	0	G	n	0
LcC00294p769	LcRBContig00294	769	A/C	A		n		A	n	0		n		C	y		C	n	50		n		C	n	100		n		A	n	0		n
LcC00294p770	LcRBContig00294	770	A/T	A		n		A	n	0		n		T	y		T	n	50		n		T	n	100		n		A	n	0		n
LcC00295p175	LcRBContig00295	175	A/G	G	A	n	20		n		G	n	0	A	y			n			n		A	y			n		G	n	0	G	n	0
LcC00295p225	LcRBContig00295	225	T/C	C	T	n	20		n			n		T	y			n			n		T	y			n		T	n	33.3	C	n	0
LcC00295p228	LcRBContig00295	228	A/T	T	A	n	20		n			n		A	y			n			n		A	y			n		A	n	33.3	T	n	0
LcC00295p231	LcRBContig00295	231	T/C	C	T	n	20		n			n		T	y			n			n		T	y			n		T	n	33.3	C	n	0
LcC00295p288	LcRBContig00295	288	A/G	G	A	n	20		n			n		A	y			n			n		A	y			n		A	n	33.3	G	n	0
LcC00295p326	LcRBContig00295	326	C/G	G	C	n	20		n			n		C	y			n			n		C	y			n		C	n	50	G	n	0
LcC00297p484	LcRBContig00297	484	A/G	G	G	n	0	G	n	0	G	n	0	G	n	0	G	n	0	G	n	0	G	n	0	A	y		G	n	0	G	n	0
LcC00298p100	LcRBContig00298	100	T/C	C	C	n	0	C	n	0		n		T	n	100	T	n	100		n		C	n	0	T	y		C	n	0	T	n	50
LcC00298p156	LcRBContig00298	156	T/C	T	T	n	0	T	n	0	T	n	0	T	n	0	C	y			n		T	n	0	T	n	0	T	n	0	T	n	0
LcC00298p256	LcRBContig00298	256	A/C	C	A	n	16.7	C	n	0	A	n	100	A	y		C	n	0		n		C	n	0	C	n	0	A	y		A	n	33.3
LcC00298p267	LcRBContig00298	267	T/C	C	T	n	16.7	C	n	0	T	n	100	T	y		T	n	100		n		C	n	0	T	n	100	T	y		T	n	33.3
LcC00298p309	LcRBContig00298	309	A/C	A	C	n	20	A	n	0	C	n	100	C	y		C	n	100		n		A	n	0	C	n	100	C	y		C	n	33.3
LcC00298p434	LcRBContig00298	434	T/G	G	T	n	100	G	n	0	T	n	100	T	y		T	n	100		n			n		T	n	100	T	n	40	T	n	33.3
LcC00298p498	LcRBContig00298	498	A/G	G	A	n	100	G	n	0		n		A	y		A	n	100		n		G	n	0	A	n	100	A	n	100	A	n	25
LcC00298p504	LcRBContig00298	504	A/T	T	A	n	100	T	n	0		n		A	y		T	n	0		n		T	n	0	T	n	0	A	n	100	A	n	33.3
LcC00299p256	LcRBContig00299	256	T/C	T	T	n	0	T	n	0	T	n	0	C	y		T	n	0		n		T	n	0	C	y		T	n	0	T	n	0
LcC00299p415	LcRBContig00299	415	A/G	A	A	n	0	A	n	0	A	n	0	G	y		A	n	0		n		A	n	0	G	n	100	A	n	0	A	n	0
LcC00299p427	LcRBContig00299	427	T/G	G	T	y		T	y		G	n	0	G	n	0	T	n	100		n		T	n	100	G	n	0	G	n	0	G	n	0
LcC00299p442	LcRBContig00299	442	A/G	G	G	n	0	G	n	0	G	n	0	A	y		G	n	0		n		G	n	0	A	n	100	G	n	0	G	n	0
LcC00299p531	LcRBContig00299	531	A/T	A	A	n	0	A	n	0	A	n	0	T	y		A	n	0		n			n			n		A	n	0		n
LcC00300p520	LcRBContig00300	520	T/C	T	T	n	0		n		T	n	0	T	n	0	T	n	0		n		T	n	0	C	y		T	n	0	T	n	0
LcC00301p482	LcRBContig00301	482	A/G	G	G	n	0	G	n	0		n		G	n	0	G	n	0		n		G	n	0	A	y		G	n	0	G	n	0
LcC00301p488	LcRBContig00301	488	A/G	G	G	n	0	G	n	0		n		G	n	0	G	n	0		n		G	n	0	A	y		G	n	0	G	n	0
LcC00301p510	LcRBContig00301	510	C/G	G	G	n	0	G	n	0		n		G	n	0	G	n	0	C	n	100	G	n	0	C	y		G	n	0	G	n	0
LcC00301p590	LcRBContig00301	590	A/G	A	A	n	0	A	n	0		n		A	n	0	A	n	0	G	n	100	A	n	0	G	y		A	n	0	A	n	0
LcC00302p101	LcRBContig00302	101	T/C	C	T	y		C	n	0	C	n	0	T	n	100	C	n	0	T	y		C	n	0	T	y		C	n	0	C	n	0
LcC00302p11	LcRBContig00302	11	A/T	T	T	n	0		n		T	n	0	A	n	100	T	n	0	A	y		T	n	0	A	n	100	T	n	0	T	n	0
LcC00302p215	LcRBContig00302	215	A/G	G	A	y		G	n	0	G	n	0	A	y		A	y		A	y		A	y		A	y		G	n	0	G	n	0
LcC00302p303	LcRBContig00302	303	A/T	A	A	n	0	A	n	0	A	n	0	A	n	0	A	n	0	T	y		A	n	0	T	y		A	n	0	A	n	0		y
LcC00302p356	LcRBContig00302	356	A/G	A	A	n	0	A	n	0	A	n	0	G	y		A	n	0	A	n	0	A	n	0	A	n	0	A	n	0	A	n	0
LcC00302p398	LcRBContig00302	398	A/T	A	A	n	0	A	n	0	T	n	1.9	A	n	0	A	n	0	A	n	0	T	y		A	n	0	A	n	0	A	n	0
LcC00302p551	LcRBContig00302	551	A/T	T		n			n			n		T	n	0		n		T	n	0	A	y		T	n	0		n		T	n	0
LcC00302p576	LcRBContig00302	576	A/T	A		n			n			n		T	y			n			n			n		T	n	100		n		T	y
LcC00302p577	LcRBContig00302	577	A/T	A		n			n			n		T	y			n			n			n		T	n	100		n		T	y
LcC00302p7	LcRBContig00302	7	A/T	T		n			n		A	n	50	A	n	100	T	n	0	A	y		T	n	0	A	n	100	T	n	0	T	n	0
LcC00302p9	LcRBContig00302	9	T/C	T	T	n	0		n		T	n	0	C	n	100	T	n	0	C	y		T	n	0	C	n	100	T	n	0	T	n	0
LcC00303p279	LcRBContig00303	279	T/C	C	C	n	0	C	n	0	C	n	0	C	n	0	C	n	0	T	y		C	n	0	T	y		C	n	0	C	n	0
LcC00303p309	LcRBContig00303	309	A/G	G	G	n	0	G	n	0	G	n	0	G	n	0	G	n	0	A	y		G	n	0	A	y		G	n	0	G	n	0
LcC00303p417	LcRBContig00303	417	T/C	C	C	n	0	C	n	0	C	n	0	C	n	0	C	n	0	C	n	0	C	n	0	T	y		C	n	0	C	n	0
LcC00303p642	LcRBContig00303	642	A/T	T	T	n	0	T	n	0	T	n	0	T	n	0	A	y			n		T	n	0		n			n		T	n	0
LcC00304p405	LcRBContig00304	405	A/C	C	C	n	0	C	n	0	C	n	0	C	n	0		n		C	n	0	A	y		C	n	0	A	y			n
LcC00304p407	LcRBContig00304	407	C/G	C	C	n	0	G	n	100	C	n	0	C	n	0		n		C	n	0	G	y		C	n	0	G	y			n
LcC00304p412	LcRBContig00304	412	A/T	T	T	n	0	A	n	100	T	n	0	T	n	0		n		T	n	0	A	y		T	n	0	A	y			n
LcC00304p422	LcRBContig00304	422	A/C	A	C	y		C	n	100	A	n	0	C	y			n		C	y		C	y		C	n	100	C	y			n		y
LcC00304p513	LcRBContig00304	513	A/G	G	G	n	0	A	y		G	n	0	A	y		A	n	100	A	y		A	y		A	y			n		A	n	100
LcC00304p520	LcRBContig00304	520	T/C	C	C	n	0	C	n	0	C	n	0	C	n	0	C	n	0	T	y		C	n	0	C	n	0		n		C	n	0
LcC00304p533	LcRBContig00304	533	A/G	A	A	n	0	A	n	0	A	n	0	A	n	0	A	n	0	G	y		A	n	0	G	y			n			n
LcC00304p569	LcRBContig00304	569	C/G	G	C	y		C	y		G	n	0	C	y		C	n	100	C	y		C	y		C	y			n			n
LcC00304p575	LcRBContig00304	575	C/G	G	G	n	0	G	n	0	G	n	0	G	n	0	G	n	0	G	n	0	G	n	0	G	n	0	C	y			n
LcC00304p576	LcRBContig00304	576	T/C	T	T	n	0	T	n	0	T	n	0	T	n	0	T	n	0	T	n	0	T	n	0	T	n	0	C	y			n
LcC00304p584	LcRBContig00304	584	T/G	G	T	y		T	y		G	n	0	T	y		T	n	100	T	y		T	y		T	y		T	y		T	n	100
LcC00304p657	LcRBContig00304	657	A/G	G	G	n	0	G	n	0	G	n	0	G	n	0	G	n	0	G	n	0	G	n	0	A	y		G	n	0	G	n	0
LcC00304p662	LcRBContig00304	662	A/T	T	T	n	0	T	n	0	T	n	0	T	n	0	T	n	0	T	n	0	T	n	0	A	y		T	n	0	T	n	0
LcC00304p697	LcRBContig00304	697	A/G	A	A	n	0	A	n	0	A	n	0	A	n	0	A	n	0	A	n	0	A	n	0	G	y		A	n	0	A	n	0
LcC00304p698	LcRBContig00304	698	A/C	A	C	y		C	y		A	n	0	C	y		C	n	100	A	n	0	C	y		A	n	0	C	y		C	y
LcC00304p707	LcRBContig00304	707	A/G	A	A	n	0	A	n	0	A	n	0	G	y		A	n	0	A	n	0	A	n	0	A	n	0	G	y		G	y
LcC00304p718	LcRBContig00304	718	T/C	T	T	n	0	T	n	0	T	n	0	T	n	0	T	n	0	C	y		C	y		C	y		T	n	0	T	n	0
LcC00304p728	LcRBContig00304	728	A/G	A	A	n	0	A	n	0	A	n	0	G	y		A	n	0	A	n	0	A	n	0	A	n	0	G	y		G	y
LcC00304p749	LcRBContig00304	749	T/C	C	T	y		C	n	0	C	n	0	C	n	0	C	n	0	T	y		T	y		T	y		C	n	0	C	n	0
LcC00304p761	LcRBContig00304	761	A/G	G	A	y		G	n	0	G	n	0	G	n	0	G	n	0	G	n	0	G	n	0	G	n	0	G	n	0	G	n	0
LcC00304p809	LcRBContig00304	809	T/C	T	C	y		C	y		C	y		T	n	0	C	y		T	n	0	C	y		T	n	0	T	n	0	T	n	0
LcC00304p906	LcRBContig00304	906	A/G	G	G	n	0	G	n	0	G	n	0	G	n	0	G	n	0	A	y		G	n	0	A	y		G	n	0	G	n	0
LcC00304p949	LcRBContig00304	949	A/T	A	T	y			n		A	n	0	A	n	0		n		T	y			n			n			n			n
LcC00306p12	LcRBContig00306	12	A/G	G		n		A	n	100		n			n		A	y			n		A	y		A	n	100	A	n	100	A	y
LcC00306p297	LcRBContig00306	297	T/C	T	T	n	0	T	n	0	T	n	0	T	n	0	T	n	0	C	y		T	n	0	C	y		T	n	0	T	n	0
LcC00306p312	LcRBContig00306	312	T/G	T	T	n	0	T	n	0	T	n	0	T	n	0	T	n	0	G	y		T	n	0	G	y		T	n	0	T	n	0
LcC00306p317	LcRBContig00306	317	A/T	A	A	n	0	A	n	0	A	n	0	T	y		T	y		A	n	0	T	y		A	n	0	A	n	0	A	n	0
LcC00306p367	LcRBContig00306	367	A/C	A	A	n	0	A	n	0	A	n	0	C	y		C	y			n		C	y			n		A	n	0	A	n	0
LcC00306p387	LcRBContig00306	387	A/T	A		n			n		A	n	0	T	y		T	y			n		T	y			n		T	y		T	y
LcC00306p388	LcRBContig00306	388	A/T	A		n			n		A	n	0	T	n	100	T	y			n		A	n	0		n		A	n	0	T	y
LcC00306p391	LcRBContig00306	391	T/G	G		n			n		T	y		G	n	0	G	n	0		n		G	n	0		n		G	n	0	G	n	0
LcC00306p58	LcRBContig00306	58	T/C	C	C	n	0	C	n	0	C	n	0	T	y		T	y		C	n	0	T	y		C	n	0	C	n	0	C	n	0
LcC00307p12	LcRBContig00307	12	T/C	C		n		C	n	0		n			n		T	n	100		n			n			n		T	y			n
LcC00307p153	LcRBContig00307	153	T/G	T	T	n	0	T	n	0	T	n	0		n		T	n	0	G	y		T	n	0	T	n	0	T	n	0	T	n	0
LcC00308p413	LcRBContig00308	413	T/C	T	T	n	0	T	n	0	T	n	0	T	n	0		n		T	n	0	T	n	0	C	y		T	n	0	T	n	0
LcC00308p443	LcRBContig00308	443	A/G	G	G	n	0	G	n	0	G	n	0	A	y			n		G	n	0	G	n	0	G	n	0	G	n	0	G	n	0
LcC00308p457	LcRBContig00308	457	T/C	T	T	n	0	T	n	0	T	n	0	C	y			n		C	n	100	T	n	0	C	y		T	n	0	T	n	0
LcC00308p688	LcRBContig00308	688	A/G	G	G	n	0	G	n	0	G	n	0	G	n	0	G	n	0	A	y		G	n	0	A	y		G	n	0	G	n	0
LcC00308p728	LcRBContig00308	728	A/T	A	A	n	0	A	n	0	A	n	0	A	n	0	A	n	0	A	n	0	A	n	0	T	y		A	n	0	A	n	0
LcC00308p739	LcRBContig00308	739	A/T	T	T	n	0	T	n	0	T	n	0	T	n	0	T	n	0	A	y		T	n	0	A	y		T	n	0	T	n	0
LcC00308p770	LcRBContig00308	770	A/T	T	T	n	0	T	n	0	T	n	0	T	n	0	T	n	0	A	y		T	n	0	A	y		T	n	0	T	n	0
LcC00309p172	LcRBContig00309	172	T/C	T	T	n	0	T	n	0	T	n	0	T	n	0	T	n	0	C	y		T	n	0	T	n	0	T	n	0	T	n	0
LcC00309p186	LcRBContig00309	186	T/G	T	T	n	0	T	n	0	T	n	0	T	n	0	G	y		T	n	0	T	n	0	T	n	0	T	n	0	T	n	0
LcC00309p187	LcRBContig00309	187	A/G	G	G	n	0	G	n	0	G	n	0	G	n	0	G	n	0	A	y		G	n	0	G	n	0	G	n	0	G	n	0
LcC00309p213	LcRBContig00309	213	T/C	T	T	n	0	T	n	0	T	n	0	T	n	0	T	n	0	T	n	0	C	y		C	y		T	n	0	T	n	0
LcC00309p231	LcRBContig00309	231	A/G	A	A	n	0	A	n	0	A	n	0	A	n	0	G	y		A	n	0	A	n	0	A	n	0	A	n	0	A	n	0
LcC00309p570	LcRBContig00309	570	A/G	G	G	n	0	G	n	0	G	n	0	G	n	0	A	y		G	n	0	G	n	0	G	n	0	G	n	0	G	n	0
LcC00309p575	LcRBContig00309	575	A/C	A	A	n	0	A	n	0	A	n	0	A	n	0	C	y		A	n	0	A	n	0	A	n	0	A	n	0	A	n	0
LcC00309p610	LcRBContig00309	610	T/C	T	T	n	0	T	n	0	T	n	0	T	n	0	T	n	0	T	n	0	C	y		T	n	0	T	n	0	T	n	0
LcC00310p409	LcRBContig00310	409	A/G	G	A	y		G	n	0	G	n	0	G	n	0	G	n	0		n		G	n	0	A	n	16.7	G	n	0	G	n	0
LcC00311p179	LcRBContig00311	179	T/C	C	C	n	0	C	n	0	C	n	0	T	y		C	n	0	C	n	0	C	n	0	C	n	0	C	n	0	C	n	0
LcC00311p341	LcRBContig00311	341	A/G	A	G	y		A	n	0	A	n	0	G	y		A	n	0	A	n	0	G	n	100	A	n	0	A	n	0	A	n	0
LcC00312p433	LcRBContig00312	433	T/C	T	T	n	0	T	n	0		n		T	n	0	C	y		C	y		T	n	0		n		T	n	0	T	n	0
LcC00313p171	LcRBContig00313	171	T/C	C	C	n	0	C	n	0	C	n	0		n		C	n	0	T	n	100	C	n	0	T	y		C	n	0		n
LcC00313p177	LcRBContig00313	177	T/C	C	C	n	0	C	n	0	C	n	0		n		C	n	0	T	n	100	C	n	0	T	y		C	n	0		n
LcC00313p195	LcRBContig00313	195	T/C	T	T	n	0	T	n	0	T	n	0		n		T	n	0	T	n	0	T	n	0	C	y		T	n	0		n
LcC00313p249	LcRBContig00313	249	T/C	T	T	n	0	T	n	0	T	n	0	T	n	0	T	n	0		n		T	n	0	C	y		T	n	0		n
LcC00313p282	LcRBContig00313	282	A/G	A	A	n	0	A	n	0	A	n	0	A	n	0	A	n	0		n		A	n	0	G	y		A	n	0		n
LcC00313p366	LcRBContig00313	366	T/G	G	G	n	0	G	n	0	G	n	0	G	n	0	G	n	0	T	n	100	G	n	0	T	y		G	n	0	G	n	0
LcC00313p414	LcRBContig00313	414	A/G	A	A	n	0	A	n	0	A	n	0	A	n	0	A	n	0	G	n	100	A	n	0	G	y		A	n	0	A	n	0
LcC00313p423	LcRBContig00313	423	A/G	A	A	n	0	A	n	0	A	n	0	A	n	0	A	n	0	G	n	100	A	n	0	G	y		A	n	0	A	n	0
LcC00314p411	LcRBContig00314	411	A/G	G	A	n	16.7	A	y			n		A	y		A	y		A	n	100	A	n	100	A	y		A	y		A	y
LcC00314p543	LcRBContig00314	543	A/G	G	G	n	0	A	y		G	n	0	G	n	0	A	y		G	n	0	G	n	0	G	n	0	G	n	0	G	n	0
LcC00314p717	LcRBContig00314	717	A/G	A	A	n	0	G	y		A	n	0	A	n	0	G	y			n		A	n	0	A	n	0	A	n	0	A	n	0
LcC00314p793	LcRBContig00314	793	T/C	C	C	n	0	T	y		C	n	0	C	n	0	T	n	100		n		C	n	0	C	n	0	C	n	0	C	n	0
LcC00314p812	LcRBContig00314	812	C/G	G	G	n	0	C	y		G	n	0	G	n	0	C	n	100		n		G	n	0	G	n	0	G	n	0		n
LcC00314p929	LcRBContig00314	929	C/G	G	C	n	40	C	y			n		C	n	100		n			n		C	n	100	C	y		C	y			n
LcC00314p964	LcRBContig00314	964	A	A		n			n			n			n			n			n			n			n			n			n
LcC00315p440	LcRBContig00315	440	A/C	A	C	y		C	y		C	n	100	C	y		A	n	0	A	n	0	A	n	0	C	n	100	A	n	0	C	y
LcC00315p553	LcRBContig00315	553	A/G	A	G	n	100		n		G	n	100	G	n	100	A	n	0	A	n	0	A	n	0	A	n	0	A	n	0	G	y
LcC00316p148	LcRBContig00316	148	T/C	C		n		C	n	0		n			n			n			n			n		T	y		T	n	100	C	n	0
LcC00316p175	LcRBContig00316	175	A/G	A		n		A	n	0		n			n			n			n			n		G	y		A	n	0	A	n	0
LcC00316p537	LcRBContig00316	537	T/C	T	T	n	0	T	n	0	T	n	0	T	n	0		n		T	n	0	T	n	0	C	y		T	n	0	T	n	0
LcC00316p643	LcRBContig00316	643	A/G	G	G	n	0	G	n	0	G	n	0	A	n	3.7	G	n	0	G	n	0	G	n	0	A	y		G	n	0	G	n	0
LcC00317p140	LcRBContig00317	140	T/C	C	T	y		C	n	0	T	n	1.3	C	n	0	T	y		C	n	0	C	n	0	C	n	0	C	n	0	C	n	0
LcC00317p152	LcRBContig00317	152	C/G	G	G	n	0	G	n	0	G	n	0	G	n	0	G	n	0	C	y		G	n	0	C	y		G	n	0	G	n	0
LcC00317p18	LcRBContig00317	18	T/C	T	T	n	0	T	n	0	T	n	0		n		T	n	0	C	y		T	n	0	T	n	0	T	n	0	T	n	0
LcC00317p180	LcRBContig00317	180	A/G	G	G	n	0	G	n	0	G	n	0	G	n	0	G	n	0	A	y		G	n	0	G	n	0	G	n	0	G	n	0
LcC00317p268	LcRBContig00317	268	A/C	C	A	y		C	n	0	C	n	0	C	n	0	A	y		A	y		C	n	0	A	y		C	n	0	C	n	0
LcC00317p318	LcRBContig00317	318	A/G	A	A	n	0	A	n	0	A	n	0	A	n	0	A	n	0	A	n	0	A	n	0	G	y		A	n	0	A	n	0
LcC00317p319	LcRBContig00317	319	T/C	T	T	n	0	T	n	0	T	n	0	T	n	0	T	n	0	T	n	0	T	n	0	C	y		T	n	0	T	n	0
LcC00317p323	LcRBContig00317	323	T/C	C	C	n	0	C	n	0	C	n	0	C	n	0	C	n	0	C	n	0	C	n	0	T	y		C	n	0	C	n	0
LcC00317p368	LcRBContig00317	368	A/G	A	A	n	0	A	n	0	A	n	0	A	n	0	G	y		G	y		A	n	0	G	y		A	n	0	A	n	0
LcC00317p6	LcRBContig00317	6	C/G	G	G	n	0		n		G	n	0		n		G	n	0	C	y		G	n	0	G	n	0	G	n	0	G	n	0
LcC00317p99	LcRBContig00317	99	C/G	C	C	n	0	C	n	0	C	n	0	C	n	0	C	n	0	C	n	0	C	n	0	G	y		C	n	0	C	n	0
LcC00319p235	LcRBContig00319	235	A/G	G	G	n	0	G	n	0	G	n	0		n		G	n	0	A	y		G	n	0	G	n	0	G	n	0	G	n	0
LcC00319p247	LcRBContig00319	247	T/C	T	T	n	0	T	n	0	T	n	0		n		T	n	0	C	y		T	n	0	T	n	0	T	n	0	T	n	0
LcC00319p253	LcRBContig00319	253	A/G	G	G	n	0	G	n	0	G	n	0		n		G	n	0	A	y		G	n	0	G	n	0	G	n	0	G	n	0
LcC00319p298	LcRBContig00319	298	T/C	C	C	n	0	C	n	0	C	n	0		n		C	n	0	T	y		C	n	0	C	n	0	C	n	0	C	n	0
LcC00319p433	LcRBContig00319	433	T/C	C	C	n	0	C	n	0	C	n	0		n		C	n	0	C	n	0	C	n	0	T	y			n		C	n	0
LcC00319p563	LcRBContig00319	563	A/T	T	T	n	0	T	n	0	T	n	0	T	n	0	T	n	0	A	y		T	n	0	T	n	0	T	n	0	T	n	0
LcC00319p589	LcRBContig00319	589	A/T	A	A	n	0	A	n	0	A	n	0	A	n	0	A	n	0	T	y		A	n	0	A	n	0	A	n	0	A	n	0
LcC00319p613	LcRBContig00319	613	A/G	G	G	n	0	G	n	0	G	n	0	G	n	0	G	n	0	A	y		G	n	0	A	y		G	n	0	G	n	0
LcC00319p616	LcRBContig00319	616	A/T	T	T	n	0	T	n	0	T	n	0	T	n	0	T	n	0	T	n	0	T	n	0	A	y		T	n	0	T	n	0
LcC00319p626	LcRBContig00319	626	A/C	A	A	n	0	A	n	0	A	n	0	A	n	0	A	n	0	C	y		A	n	0	A	n	0	A	n	0	A	n	0
LcC00320p12	LcRBContig00320	12	C/G	G	G	n	0	G	n	0	G	n	0	G	n	0	C	n	100	C	y		C	n	5.6	C	y		G	n	0	G	n	0
LcC00320p225	LcRBContig00320	225	A/C	A	A	n	0	A	n	0	A	n	0	A	n	0	A	n	0	C	y		A	n	0	C	y		A	n	0	A	n	0
LcC00320p234	LcRBContig00320	234	T/G	T	T	n	0	T	n	0	T	n	0	T	n	0	T	n	0	G	y		T	n	0	G	y		T	n	0	T	n	0
LcC00320p263	LcRBContig00320	263	A/G	G	G	n	0	A	n	50	G	n	0	G	n	0	A	y		A	y		G	n	0	A	y		G	n	0	G	n	0
LcC00320p264	LcRBContig00320	264	T/C	T	T	n	0	C	n	50	T	n	0	T	n	0	C	y		T	n	0	T	n	0	T	n	0	T	n	0	T	n	0
LcC00320p288	LcRBContig00320	288	T/C	C	C	n	0	C	n	0	C	n	0	C	n	0	C	n	0	C	n	0	C	n	0	T	y		C	n	0	C	n	0
LcC00320p303	LcRBContig00320	303	T/C	C	T	y		T	n	50	T	y		C	n	0	C	n	0	T	y		C	n	0	T	y		T	y		T	y
LcC00320p381	LcRBContig00320	381	A/G	A	G	y		A	n	0	G	y		A	n	0	A	n	0		n		A	n	0	A	n	0	G	y		G	y
LcC00320p463	LcRBContig00320	463	T/G	G	T	y			n		T	y		G	n	0	T	y			n		G	n	0	T	y		T	y		T	y
LcC00320p499	LcRBContig00320	499	A/G	A	A	n	0	A	n	0	A	n	0	A	n	0	G	y			n		A	n	0	A	n	0	A	n	0	A	n	0
LcC00320p586	LcRBContig00320	586	T/C	T		n		C	n	100		n		T	n	0		n			n		T	n	0		n		C	y		C	y
LcC00320p618	LcRBContig00320	618	A/G	A		n			n			n		A	n	0		n			n		A	n	0		n		G	y		G	n	100
LcC00320p90	LcRBContig00320	90	T/C	T	T	n	0	T	n	0	T	n	0	T	n	0	T	n	0	C	y		T	n	0	C	y		T	n	0	T	n	0
LcC00320p96	LcRBContig00320	96	C/G	G	G	n	0	C	n	33.3	G	n	0	G	n	0	C	y		C	y		G	n	0	C	y		G	n	0	G	n	0
LcC00321p134	LcRBContig00321	134	T/C	T	T	n	0		n		T	n	0	T	n	0	T	n	0	C	y		T	n	0	C	y			n		T	n	0
LcC00321p236	LcRBContig00321	236	A/T	T	T	n	0	T	n	0	T	n	0	T	n	0	T	n	0	A	y		T	n	0	A	y			n		T	n	0
LcC00321p257	LcRBContig00321	257	T/G	G	G	n	0	G	n	0	G	n	0	G	n	0	G	n	0	T	y		G	n	0	T	y			n		G	n	0
LcC00321p470	LcRBContig00321	470	T/C	C	C	n	0	C	n	0	C	n	0	C	n	0	C	n	0	T	y		C	n	0	C	n	0	C	n	0	C	n	0
LcC00321p539	LcRBContig00321	539	T/C	T	T	n	0	T	n	0	T	n	0	T	n	0	T	n	0	T	n	0	C	y		T	n	0	C	y		C	y
LcC00321p548	LcRBContig00321	548	A/G	G	G	n	0	G	n	0	G	n	0	G	n	0	G	n	0	A	y		G	n	0	A	y		G	n	0	G	n	0
LcC00321p602	LcRBContig00321	602	T/C	C	C	n	0	C	n	0	C	n	0	C	n	0	C	n	0	T	y		C	n	0	T	y		C	n	0	C	n	0
LcC00321p630	LcRBContig00321	630	T/C	C	C	n	0	T	y		T	y		T	y		C	n	0	C	n	0	C	n	0	C	n	0	C	n	0	C	n	0
LcC00321p748	LcRBContig00321	748	T/C	C	C	n	0	C	n	0	C	n	0	C	n	0	C	n	0	T	y		C	n	0	T	y		C	n	0	C	n	0
LcC00321p806	LcRBContig00321	806	A/G	A	A	n	0	A	n	0	A	n	0	A	n	0	A	n	0	G	y		A	n	0	A	n	0	A	n	0	A	n	0
LcC00321p819	LcRBContig00321	819	T/C	T	T	n	0	T	n	0	T	n	0	T	n	0	T	n	0	C	y		C	n	28.6	T	n	0		n		T	n	0
LcC00321p89	LcRBContig00321	89	T/C	C		n			n		C	n	0	C	n	0	C	n	0	T	y		C	n	0	T	n	100		n		C	n	0
LcC00322p175	LcRBContig00322	175	A/G	G	G	n	0	G	n	0		n		G	n	0	G	n	0	A	y			n		G	n	0	G	n	0	G	n	0
LcC00322p211	LcRBContig00322	211	A/G	G	G	n	0	G	n	0		n		G	n	0	G	n	0	A	y			n		G	n	0	G	n	0	G	n	0
LcC00322p322	LcRBContig00322	322	T/C	T	T	n	0	T	n	0	T	n	0	T	n	0	C	y		T	n	0		n			n		T	n	0	T	n	0
LcC00323p286	LcRBContig00323	286	A/T	A	A	n	0	A	n	0		n		A	n	0		n			n		A	n	0	T	y		A	n	0	A	n	0
LcC00323p304	LcRBContig00323	304	T/G	G	G	n	0	G	n	0		n		G	n	0		n			n		G	n	0	T	y		G	n	0	G	n	0
LcC00323p367	LcRBContig00323	367	A/G	A	A	n	0	A	n	0		n		A	n	0		n			n		A	n	0	G	y		A	n	0	A	n	0
LcC00323p418	LcRBContig00323	418	A/C	C	C	n	0	C	n	0		n		C	n	0		n			n		C	n	0	A	y		C	n	0	C	n	0
LcC00323p502	LcRBContig00323	502	T/G	G	G	n	0	G	n	0		n		G	n	0		n			n		G	n	0	T	y		G	n	0	G	n	0
LcC00323p619	LcRBContig00323	619	T/C	C	C	n	0	C	n	0	C	n	0	C	n	0		n			n		C	n	0	T	y		C	n	0	C	n	0
LcC00324p125	LcRBContig00324	125	T/C	C		n			n		T	n	66.7	C	n	0	C	n	0	C	n	0	T	y		C	n	0	C	n	0	C	n	0
LcC00324p356	LcRBContig00324	356	A/G	A	A	n	0		n		A	n	0	A	n	0	A	n	0	G	y		A	n	0	G	y		A	n	0	A	n	0
LcC00325p132	LcRBContig00325	132	A/C	C	C	n	0	C	n	0	C	n	0	A	n	100	A	y		C	n	0	C	n	0	A	y		A	y		C	n	0
LcC00325p363	LcRBContig00325	363	T/C	C	C	n	0	C	n	0	C	n	0	C	n	0	C	n	0	C	n	0	C	n	0	T	y		C	n	0	C	n	0
LcC00325p497	LcRBContig00325	497	A/G	G	G	n	0	G	n	0	G	n	0	G	n	0		n		A	y		G	n	0	A	y		G	n	0	G	n	0
LcC00325p552	LcRBContig00325	552	T/G	T	T	n	0		n			n		T	n	0		n		T	n	0	T	n	0	G	y			n		T	n	0
LcC00325p57	LcRBContig00325	57	T/C	C	C	n	0	C	n	0	C	n	0	C	n	0	C	n	0	T	y		C	n	0	C	n	0	C	n	0	C	n	0
LcC00325p58	LcRBContig00325	58	T/C	C	C	n	0	C	n	0	C	n	0	T	n	100	T	y		C	n	0	C	n	0	C	n	0	T	y		C	n	0
LcC00325p97	LcRBContig00325	97	T/C	T	T	n	0	T	n	0	T	n	0	T	n	0	T	n	0	C	y		T	n	0	T	n	0	T	n	0	T	n	0
LcC00326p169	LcRBContig00326	169	A/T	A	T	y		T	y		T	y		T	y		T	y		T	y		T	y		T	y		T	y		T	y		y
LcC00326p178	LcRBContig00326	178	T/C	C	C	n	0	C	n	0	C	n	0	T	y		T	y		T	y		C	n	0	T	y		C	n	0	C	n	0
LcC00326p193	LcRBContig00326	193	A/T	T	A	y		A	y		A	y		A	y		T	n	0	A	y		T	n	0	T	n	0	T	n	0	A	y
LcC00326p202	LcRBContig00326	202	T/C	C	T	y		T	y		T	y		T	y		T	y		T	y		C	n	0	C	n	0	C	n	0	T	y
LcC00326p208	LcRBContig00326	208	A/G	G	G	n	0	G	n	0	G	n	0	G	n	0	G	n	0	G	n	0	G	n	0	A	y		G	n	0	G	n	0
LcC00326p292	LcRBContig00326	292	A/G	A	A	n	0	A	n	0	A	n	0	A	n	0	A	n	0	A	n	0	A	n	0	G	y		A	n	0	A	n	0
LcC00326p437	LcRBContig00326	437	T/C	C	T	y		T	y		T	n	100	C	n	0	C	n	0	T	y		C	n	0	C	n	0	C	n	0	T	y
LcC00326p438	LcRBContig00326	438	A/G	A	G	y		G	y		G	n	100	A	n	0	A	n	0	G	y		A	n	0	G	y		A	n	0	G	y
LcC00326p465	LcRBContig00326	465	T/G	T	G	y		T	n	0	T	n	0	T	n	0	G	y		T	n	0	T	n	0	T	n	0	T	n	0	G	n	8.3
LcC00326p479	LcRBContig00326	479	A/T	T	T	n	0	T	n	0	T	n	0	T	n	0	T	n	0	T	n	0	A	y		T	n	0	A	y		A	y
LcC00326p55	LcRBContig00326	55	T/C	T	T	n	0	T	n	0	T	n	0	C	n	100	T	n	0	C	y		T	n	0	C	y		C	y		C	y			y
LcC00326p88	LcRBContig00326	88	C/G	G	G	n	0	G	n	0	G	n	0	G	n	0	G	n	0	C	y		G	n	0	C	y		G	n	0	G	n	0
LcC00326p97	LcRBContig00326	97	T/G	G	T	y		T	y		T	y		T	y		T	y		G	n	0	T	y		T	n	5.9	T	y		T	y
LcC00327p493	LcRBContig00327	493	A/T	T	A	y		T	n	0		n		T	n	0	T	n	0		n			n		A	y		A	y		A	n	40		y
LcC00327p516	LcRBContig00327	516	T/C	C	C	n	0	C	n	0		n		C	n	0	C	n	0		n			n		T	y		C	n	0	C	n	0
LcC00327p517	LcRBContig00327	517	A/G	G	G	n	0	G	n	0		n		A	y		G	n	0		n			n		G	n	0	G	n	0	G	n	0
LcC00327p572	LcRBContig00327	572	T/C	T	C	y		C	y			n		T	n	0	T	n	0	C	n	100		n		C	y		C	y		C	y
LcC00327p576	LcRBContig00327	576	A/G	G	A	y		A	y			n		G	n	0	G	n	0	A	n	100		n		A	y		A	y		A	y
LcC00327p619	LcRBContig00327	619	A/C	A	A	n	0	A	n	0		n		A	n	0	A	n	0	C	n	100	A	n	0	C	y		A	n	0	A	n	0
LcC00327p627	LcRBContig00327	627	T/G	T	T	n	0	T	n	0		n		T	n	0	T	n	0	G	n	100	T	n	0	G	y		T	n	0	T	n	0
LcC00329p458	LcRBContig00329	458	T/C	C	C	n	0	C	n	0		n		C	n	0		n		C	n	0		n		T	y		C	n	0	C	n	0
LcC00329p527	LcRBContig00329	527	T/C	C	C	n	0	C	n	0		n		C	n	0		n		C	n	0		n		T	y		C	n	0	C	n	0
LcC00329p563	LcRBContig00329	563	T/C	T	T	n	0	T	n	0		n		T	n	0		n		C	n	100		n		C	y		T	n	0	T	n	0
LcC00329p611	LcRBContig00329	611	A/G	G	G	n	0	G	n	0		n		G	n	0		n		A	n	100	G	n	0	A	y		G	n	0	G	n	0
LcC00329p614	LcRBContig00329	614	T/C	C	C	n	0	C	n	0		n		C	n	0		n		T	n	100	C	n	0	T	y		C	n	0	C	n	0
LcC00329p626	LcRBContig00329	626	A/T	T	T	n	0	T	n	0		n		T	n	0		n		A	n	100	T	n	0	A	y		T	n	0	T	n	0
LcC00329p671	LcRBContig00329	671	A/T	A	A	n	0	A	n	0		n		T	y			n		A	n	0	T	n	100	A	n	0	A	n	0	T	y			y
[truncated: 42,944 more rows]

## Sheet: Add. File 2c - KASPar results
Locus ID	Design Code (W=Work; F=Fail	Allele X	Allele Y				KASPar Call	454 Sequencing Call	Match Code	KASPar Call	454 Sequencing Call	Sequencing above Thresholds?	Match Code	KASPar Call	454 Sequencing Call	Sequencing above Thresholds?	Match Code	KASPar Call	454 Sequencing Call	Sequencing above Thresholds?	Match Code	KASPar Call	454 Sequencing Call	Sequencing above Thresholds?	Match Code	KASPar Call	454 Sequencing Call	Sequencing above Thresholds?	Match Code	KASPar Call	454 Sequencing Call	Sequencing above Thresholds?	Match Code	KASPar Call	454 Sequencing Call	Sequencing above Thresholds?	Match Code	KASPar Call	454 Sequencing Call	Sequencing above Thresholds?	Match Code	KASPar Call	454 Sequencing Call	Sequencing above Thresholds?	Match Code	KASPar Call	454 Sequencing Call	Sequencing above Thresholds?	Match Code
				Allele X Primer	Allele Y Primer	Common Primer	CDC Redberry			964a-46				CDC Milestone				Eston-A				ILL 8006				ILL 5588				L01-827A				LC 860230-3T				IG 72815				PI 320937				CDC Robin
LcC00003p154	W	A	C	CCCAAGCCTCAGTGTTAACTCGA	CCAAGCCTCAGTGTTAACTCGC	CCAGATTTTTCTTCCACCACCCTCTT	CC	C	M	CC	C	n	M	CC	C	n	M	AA	A	y	M	AA	A	y	M	AA	A	y	M	CC	C	n	M		C	n	U	CC	C	n	M	CC	C	n	M		A	y	U
LcC00004p206	W	C	G	GTTGTTTCTTCTGTTGGTACTTCGC	GTTGTTTCTTCTGTTGGTACTTCGG	CACCGAAATTCCTGCCACAGAACAA	CC	C	M	CC	C	n	M	CC	C	n	M	GG	G	y	M	GG	G	y	M	CC	C	n	M		C	n	U	GG	G	y	M		G	y	U	GG	G	y	M	CC	C	n	M
LcC00012p343	F	C	T	CAGATCTGTATTGTGTTCCGACG	CCAGATCTGTATTGTGTTCCGACA	GTCTAAACATGATCCTACTACGCCAAAT		T	U		C	y	U		C	y	U		C	y	U		T	n	U		C	y	U		C	y	U		T	n	U		T	n	U		T	n	U		C	n	U
LcC00014p181	W	C	T	AGCATCGAGATCGACACCTCTG	GAGCATCGAGATCGACACCTCTA	GCACAAGGAGTGCCAAAGAAGAGAA	CC	C	M	CC	C	n	M	CC	T	y	N	TT	T	y	M	TT	T	y	M	CC	C	n	M	CC	C	n	M	TT	C	n	B	CC	C	n	M	TT	T	y	M	TT	C	n	B
LcC00015p324	W	C	T	CGGATATGCAGCAGAAGAACGC	ACGGATATGCAGCAGAAGAACGT	CGAATGGGACGACGTCGTTCCAT		T	U		T	n	U		T	n	U				U		C	y	U		T	n	U		T	n	U		T	n	U		T	n	U		T	n	U		T	n	U
LcC00019p96	W	C	T	GTTTGACGATAAATCCAAATCGGCG	GGTTTGACGATAAATCCAAATCGGCA	CAAACTCACCGGTTCAATTCCCGTA	TT	T	M				U	CC	T	n	B				U	CC	T	n	B	CC			U	CC			U				U	CC			U		C	y	U				U
LcC00020p495	W	A	G	AGCTCTGAATCTGAATATTTTAACGGTTAA	GCTCTGAATCTGAATATTTTAACGGTTAG	GTGTTTTTCCAAGCGATATCTTCGAGATT	AA	A	M	GG	G	y	M	GG	G	y	M	AA	A	n	M	AA	A	n	M	GG	G	y	M	AA	A	n	M	GG	G	y	M	AA	A	n	M	GG	G	y	M	AG	G	n	B
LcC00025p445	W	C	T	CCCACCTACAATCTGAATTCG	CCTCCCACCTACAATCTGAATTCA	CCCCATGGATAAATAAAAGGGAAGTTTTAT		T	U		C	y	U		C	y	U		C	y	U		T	n	U		C	y	U		C	y	U		T	n	U		C	y	U		T	n	U		C	y	U
LcC00030p350	W	A	G	CTCATTCCTCAAGAGCTTAAGGAT	CTCATTCCTCAAGAGCTTAAGGAC	AGTAACATCAATAACCGGCGCTTTCTTT	AA	A	M	GG	G	y	M	AA	A	n	M	AA	A	n	M	AA	A	n	M	GG	G	y	M	AA	A	n	M	AA	A	n	M	AA	A	n	M	AA	A	n	M	AA	A	n	M
LcC00032p708	W	C	T	AGCTCCACATTCCACGAACCG	CAGCTCCACATTCCACGAACCA	GGTTCCCGTGAAGAAAAGAAGGGTT	TT	T	M	TT	T	n	M	TT	T	n	M	CC			U	CC	C	y	M	CC	C	y	M	CC			U	CC			U	CC	C	y	M	TT	T	n	M	TT	T	n	M
LcC00043p513	W	C	G	AAAGCAACGCCAATGGAGTAAACC	AAAGCAACGCCAATGGAGTAAACG	CGTTTATCCAGATGCTGAAAGCGCTT	CC	C	M	CC	C	n	M	CC	C	n	M	CC			U	GG	G	y	M	GG			U	CC			U	GG			U	CC	C	n	M	GG			U	GG			U
LcC00045p270	W	G	T	CCAGTTCCAGCACCTCAGCC	GCCAGTTCCAGCACCTCAGCA	GCTGCTGTTTACTCGGCTGCGAT	GG	G	M	GG	G	n	M	GG	G	n	M	GG	G	n	M	TT	T	y	M	GG			U	TT	G	n	B		G	n	U	TT	T	y	M	TT	T	y	M	TT	T	y	M
LcC00050p876	W	A	G	GGGAAAGTGTTGTTGTTGTGTGA	GGGAAAGTGTTGTTGTTGTGTGG	GCGTCTTACAATCTTACACGTAATTCGAA	AA	A	M	AA	A	n	M	AA	A	n	M	AA	A	n	M	AA	A	n	M	GG	G	y	M		A	n	U	AA	A	n	M	AA	A	n	M	GG	G	y	M	GG	G	y	M
LcC00056p456	W	A	C	GGCAAGAAGAAGTAGTGAGTATTTATCA	GCAAGAAGAAGTAGTGAGTATTTATCC	CAAACAGCATATAAGCAATTACAATTACAA	AA	A	M	CC	C	y	M	CC	C	y	M	CC	C	y	M	CC	C	y	M	AA	A	n	M	AA	A	n	M	CC	C	y	M	AA	A	n	M	CC	C	y	M	CC	C	y	M
LcC00058p258	W	A	C	CGAGCCCATCAAAGAGAAATGCAATT	GAGCCCATCAAAGAGAAATGCAATG	ACGCTTACTGTGATCGTCAGTCTGT	AA	A	M	AA	A	n	M	AA	A	n	M	AA	A	n	M	AA	A	n	M	AA	C	y	N	AA	A	n	M	AA	C	y	N	AA	A	n	M	AA	A	n	M	AA	A	n	M
LcC00062p86	W	A	T	GATACCGTTGTTCCAGATGCTTCA	GATACCGTTGTTCCAGATGCTTCT	TCTTGAAACGCATGCAGTGGAGCAA	AA	A	M	TT	T	y	M	TT	T	y	M	AA	A	n	M	TT	T	y	M	AA	A	n	M	AA	A	n	M	TT	A	n	B	AA	A	n	M	TT	T	y	M	TT	T	y	M
LcC00065p159	W	A	G	GGTAGAAAGTCTAATAAGGCATCTTCA	GTAGAAAGTCTAATAAGGCATCTTCG	AACCCACCGGAAACCGCTTCTTTTA	AA	A	M	GG	G	y	M	GG	G	y	M	GG			U	GG	G	y	M	GG			U	AA	A	n	M	GG	A	n	B	AA	A	n	M	AA	A	n	M	GG	A	n	B
LcC00067p332	W	C	G	TTTGACACACTAGTTATTTATGTTGAATC	CTTTTGACACACTAGTTATTTATGTTGAATG	TTGTCTATCCAACAAATTACACTGGACATT	CC	C	M	GG	G	y	M	GG	G	y	M	CC	C	n	M	CC	C	n	M	GG			U	CC	C	n	M	CC	C	n	M	CC	C	n	M	CC	C	n	M	CC	C	n	M
LcC00069p174	W	A	G	GGTAGAAAGTCTAATAAGGCATCTTCA	GTAGAAAGTCTAATAAGGCATCTTCG	CCCACCGGAAACCGCTTCTTTTAAT	AA	A	M	GG	G	y	M	GG	G	y	M	GG	G	y	M	GG	G	y	M	GG	G	y	M	AA	A	n	M	GG	G	y	M	AA	A	n	M	AA	A	n	M	AA	G	y	N
LcC00079p150	W	G	T	AGCCTTCTTACAGCAGATGTTAGC	CAGCCTTCTTACAGCAGATGTTAGA	CGCAATGACCTCCATCAAGGGTATT	TT	T	M	GG	G	y	M	TT	T	n	M	TT	T	n	M	TT	T	n	M	TT	T	n	M	GG	G	y	M	TT	T	n	M	GG	G	y	M	GG	G	y	M	TT	T	n	M
LcC00079p215	W	A	G	ACCACTGTCATCAAATTATCCAACTCT	CCACTGTCATCAAATTATCCAACTCC	TGCTGTAAGAAGGCTGATATTGACATGAA	AA	A	M	AA	G	y	N	AA	A	n	M	AA	A	n	M	AA	A	n	M	AA	A	n	M	GG	G	y	M	AA	A	n	M	GG	G	y	M	AA	G	y	N	AA	A	n	M
LcC00093p289	W	A	G	ATCCTATCACTGGTTACTATAAGCCT	CCTATCACTGGTTACTATAAGCCC	ACGAAGCATCTTAGCTCTTAAATCAGCAA	GG	G	M	AA	A	y	M	GG	G	n	M	GG	A	y	N		A	y	U		A	y	U	GG			U		A	y	U	GG			U		A	y	U	GG	G	n	M
LcC00107p867	W	G	T	ATCGAACCCTCTACCGAGCTTC	ATCGAACCCTCTACCGAGCTTA	GTTGGCAGCAGGTGAGACATTTCTT	TT	T	M	GG	T	n	B	GG	G	y	M	TT			U	GG			U	GG			U	TT			U	GG	T	n	B	TT			U	TT			U	TT			U
LcC00118p604	W	C	T	ATCTTGATATACGATCTAATATCTTACATTAAC	ATCTTGATATACGATCTAATATCTTACATTAAT	TAGGTGAAGACTTCCCATTTAAAATATTTT		T	U		T	n	U		C	y	U		T	n	U		C	y	U		T	n	U				U		T	n	U		T	n	U		T	n	U		T	n	U
LcC00130p696	W	A	G	GATCCTCAACAGACAAGAGGATCAT	ATCCTCAACAGACAAGAGGATCAC	GATGGAACTGTGTTTTTAAAGTGAGTGATA	AA	A	M	AA	A	n	M	AA	A	n	M	AA	A	n	M	AA	A	n	M	AA	A	n	M	AA			U	AA	A	n	M	GG	G	y	M	AA	A	n	M	AA	A	n	M
LcC00133p349	W	C	G	AAGATGTTAACCTTGGCAATCGGC	AAGATGTTAACCTTGGCAATCGGG	AAATATTGTTGCTCGTGCAGAGG	GG	G	M	GG	G	n	M	GG			U	GG	G	n	M	GG			U	GG	G	n	M	CC			U	GG	G	n	M	CC	C	y	M	GG	G	n	M	GG	C	y	N
LcC00137p289	W	C	T	GGAAACTCAATTAGCACAGACAGC	CTGGAAACTCAATTAGCACAGACAGT	TTAAGAGGGAATGGTTGTGGCACCA	TT	T	M	TT	T	n	M	TT			U	TT	T	n	M	TT	T	n	M	CC	C	y	M	TT	T	n	M	TT	T	n	M	TT			U	CC	C	y	M	TT	C	y	N
LcC00158p1507	W	A	G	CAGTTCAATGTCAATGTTCACCTTATTAT	CAGTTCAATGTCAATGTTCACCTTATTAC	GATTTTTACAAAGCTTGGGAGGGGTTATA	AA	A	M	AA			U	AA	G	y	N	AA	A	n	M	AA	A	n	M	AA			U	AA			U	AA	A	n	M	AA	A	n	M	AA			U	AA	G	y	N
LcC00185p70	W	G	T	CGCAGTATGGTTATAACCAACCG	GCGCAGTATGGTTATAACCAACCT	GCATTTCCACCATTAACATGGTGGTTATT	TT	T	M	GG	G	y	M	GG	G	y	M	GG			U	GG	G	y	M	GG			U	GG			U	GG			U		A	y	U	GG	G	y	M	GG			U
LcC00222p278	W	C	T	GTGATATAAATGACAAAATTTCAGTACCAAAC	GTGATATAAATGACAAAATTTCAGTACCAAAT	GTTAACCTAAGGCTTGTGTCCGGTT	TT	T	M	TT	T	n	M	TT	T	n	M		C	y	U				U	TT	T	n	M					TT	T	n	M	CC			U	TT	T	n	M	CC	C	y	M
LcC00304p422	W	A	C	CACTCCACTCTTGGAACTCTTGT	CACTCCACTCTTGGAACTCTTGG	TTCGCGGAGATCCGTGGACGAA	CC	A	N	CC	C	y	M	CC	A	n	B	AA	A	n	M	CC	C	y	M	CC			U					CC	C	y	M	CC	A	n	B	CC	C	y	M	CC			U
LcC00326p55	W	C	T	GGTGGTTTTGCACTCTCAGAGG	GGGTGGTTTTGCACTCTCAGAGA	CCGCAAATTGAAGAAGAAGAATACCCTAA	TT	T	M	TT	T	n	M	TT	T	n	M	TT	T	n	M	CC	T	n	B	TT	T	n	M					TT	T	n	M		C	y	U	CC	C	y	M		C	y	U
LcC00354p79	W	A	C	GGGTTAGTGTCTTGAATGATGCTCTA	GGTTAGTGTCTTGAATGATGCTCTC	CACGTTTCTCAGCATTGTACATACTCTT	CC	C	M		A	y	U	AA	A	y	M	AA	A	y	M	CC	C	n	M	CC	C	n	M					AA	A	y	M	CC	C	n	M	CC	C	n	M	CC	C	n	M
LcC00517p563	W	A	C	GTTGTAGGTCAATATACAAGTGCTGAA	GTAGGTCAATATACAAGTGCTGAC	GGATCRACAACTTGATGCACCTTTCTT		A	U	AA	A	n	M		C	y	U	CC			U	CC	C	y	M	AA	A	n	M					AA	A	n	M	AA	A	n	M	CC	C	y	M	CC	C	y	M
LcC00534p644	W	A	G	ATGACGCATTGAGTTTAACAAGGACT	GACGCATTGAGTTTAACAAGGACC	CTAGGGCGATAATCATGTGTTTACTTCTT	AA	A	M	AA	A	n	M	AA	A	n	M	AA	A	n	M	AA	A	n	M	AA	A	n	M					GG	A	n	B	AA	A	n	M	GG	G	y	M	GG	G	y	M
LcC00535p370	W	A	G	ACTTATGGTTTAGGCACACTTGGAAT	CTTATGGTTTAGGCACACTTGGAAC	CAGATTCCTMAGCCACAGTTGCCTA	AA	A	M	AA	A	n	M		A	n	U	GG	G	y	M	GG	G	y	M	GG	G	y	M						G	y	U	GG	G	y	M		A	n	U	GG	G	y	M
LcC00698p1282	W	G	T	GGCTTCTCTACTTGGTGATGCG	AAGGCTTCTCTACTTGGTGATGCT	CTTCTGGAGATCAGTKATATGGGTGAT	TT	T	M	GG	G	y	M		T	n	U	GG			U	GG	G	y	M	TT	T	n	M					GG	T	n	B	TT	T	n	M	GG	G	y	M	GG			U
LcC00792p444	W	A	T	GGAACTGGTGTCTTACAGCAAGAA	GGAACTGGTGTCTTACAGCAAGAT	ATAAATGAGTCCTAAAGAAGAGGCCGTAT	TT	T	M	TT	A	y	N	TA	T	n	S	TA	T	n	S	TA	A	y	N	AA	A	y	M					TA	A	y	N	AA	A	y	M	AA	A	y	M	TT	T	n	M
LcC00805p125	W	A	G	ACAATTGAACATGGTGAGAGTGGCA	AATTGAACATGGTGAGAGTGGCG	GAAGTTCATTCTATGAGTTGGCCAGAT	AA	A	M	AA	A	n	M		G	y	U	GG			U	GG	G	y	M	AA	A	n	M					AA	A	n	M	AA	A	n	M	GG	G	y	M	GG	G	y	M
LcC00805p343	W	A	G	CACAAATTGAGYGGAAAGATGAAATTCATA	ACAAATTGAGYGGAAAGATGAAATTCATG	GATAGTGCCGCATAWCATGAGAATACTAA		G	U	GG	G	n	M		A	y	U	AA			U	AA	A	y	M	GG	G	n	M					GG	G	n	M	GG	A	y	N	AA	A	y	M	AA	A	y	M
LcC00829p304	W	A	G	TTCTTGAAGGGTCTATTGGGGAGA	CTTGAAGGGTCTATTGGGGAGG	CGATAACGATCGTCGGTGTACGATT	AA	A	M	AA	A	n	M	AA	A	n	M	AA	A	n	M	AA	A	n	M	GG	A	n	B					GG	A	n	B	AA	A	n	M	GG	G	y	M	GG	G	y	M
LcC00829p678	W	C	G	GTCCTTACAAGGATAGTCATGTTGAC	GTCCTTACAAGGATAGTCATGTTGAG	AAAAATACAACATTTGACATTGACATGYAT	CC	C	M	CC	C	n	M		C	n	U	CC	C	n	M	GG	G	y	M	GG	G	y	M					GG	G	y	M	GG	G	y	M	GG	G	y	M	GG	G	y	M
LcC00853p101	W	A	C	CAATCTCAATACTCTTTGCACCAAA	CAATCTCAATACTCTTTGCACCAAC	TTTGAGGAGTGCCAACGGCATGAAT	CC	C	M	CC			U	CC	C	n	M	CC			U	CC	C	n	M	AA			U					CA			U	CC			U	AA	A	y	M	AA	A	y	M
LcC00914p920	W	C	T	TGTTAGGGGTGTTTTTGTTATTTTAGC	CTTGTTAGGGGTGTTTTTGTTATTTTAGT	TATATGGTATATCCTAGCTCACACCTCA	TT	T	M	TT	A	y	N	TC	T	n	S	TT			U	TT	T	n	M	TT	T	n	M					TT			U	TT			U	TT	A	y	N	TC			U
LcC00935p161	W	A	C	CAACCTTTGCAGCTTTCAACAATGTT	CAACCTTTGCAGCTTTCAACAATGTG	ATGATAACATTGCTGTCACTGGTGAGAAA	AA	A	M		A	n	U		A	n	U		A	n	U	AA	A	n	M	AA	C	y	N					AA	C	y	N	AA	C	y	N		C	y	U		C	y	U
LcC01123p905	W	A	G	ATGATGACGAGGAAGATGATGAAGATA	GATGACGAGGAAGATGATGAAGATG	CTTTATGTTAATGTTAATTAATTAATTCAT	CC	C	M	CC	C	n	M				U	CC	C	n	M	CC	C	n	M	TT	C	n	B					CC	C	n	M	TT	C	n	B	TT	T	y	M	TT	T	y	M
LcC01123p987	W	C	T	TCTTGACTTAAAGGTTCTAAGTCTG	AAACTTCTTGACTTAAAGGTTCTAAGTCTA	AGAATGCATGAAGCTTATGCTGCTGAAAT	GG	G	M		G	n	U	GG			U	GG	G	n	M		G	n	U		G	n	U					GG	G	n	M				U		A	y	U	AA	A	y	M
LcC01127p82	W	C	G	GCTTGCTGAAAGCATGACAGG	CTGCTTGCTGAAAGCATGACAGC	ACCAAATTTCAGCAAGTGATGTGCAGTA	CC	C	M	GG	G	y	M	CC	C	n	M	CC	C	n	M	CC	C	n	M	GG	C	n	B					CC	C	n	M	CC	C	n	M	GC	G	y	S	CC	C	n	M
LcC01233p226	W	C	T	GTAGCGATCCGTCGAGCCAC	GGTAGCGATCCGTCGAGCCAT	AAGAAATCATGGATCCCTGGTGTTACATT	TT	T	M	TT	T	n	M	TT	T	n	M	TT	T	n	M	TC	C	y	N	CC	C	y	M						C	y	U	CC	C	y	M	CC	C	y	M	CC	C	y	M
LcC01233p771	W	C	T	AAGCCAAGCGCGCCGAGC	CAAGCCAAGCGCGCCGAGT	ATATTCTACTTTGAAGCTGGACAAGGGAA	CC	C	M	CC	C	n	M		C	n	U	CC	C	n	M	TT	T	y	M	TT	T	y	M					TC	T	y	S	TT	T	y	M	TT	T	y	M	TT	T	y	M
LcC01284p503	W	A	G	TCAGAGGTTTAGAGAATGTGAACTA	CAGAGGTTTAGAGAATGTGAACTG	CAAGCATGGCCCAYCTACCATGAA	AA	A	M	GG	G	y	M	AA	A	n	M	AA	A	n	M	AA	A	n	M	GG	G	y	M					AA	A	n	M	GG	G	y	M	GG	G	y	M	AA	A	n	M
LcC01284p515	W	A	G	CAAGAGTAGCAAGCATGGCCCAT	AAGAGTAGCAAGCATGGCCCAC	GGTTTAGAGAATGTGAACTRATTCATGGTA	AA	A	M	GG	G	y	M	AA	A	n	M	AA	A	n	M	AA	A	n	M	GG	G	y	M					AA	A	n	M	GG	G	y	M	GG	G	y	M	AA	A	n	M
LcC01506p700	W	C	T	AACATCCTTTTTAGGAGAAGCAATCG	TTAACATCCTTTTTAGGAGAAGCAATCA	CATTGTATTGCGCCTCTTCCACCAT	CC	C	M	CC			U		T	y	U	TT	C	n	B	CC	C	n	M	CC	C	n	M					TC	C	n	B	CC	C	n	M	TT	T	y	M	TT	T	y	M
LcC01571p679	W	A	G	CGCAAAATGAAATGACATTATGGCACTTA	GCAAAATGAAATGACATTATGGCACTTG	CAATGTTCTTTTCACCAATTCTAAYCAAAT	AA	A	M	GG	G	y	M	AA	A	n	M	AA	A	n	M	GG	G	y	M	AA	A	n	M					GG	G	y	M	GG	G	y	M	GG	G	y	M	AA	A	n	M
LcC01571p723	W	C	T	AATTGGTGAAAAGAACATTGTAATATAATGTC	GAATTGGTGAAAAGAACATTGTAATATAATGTT	AAATTGWGACTTGACTATGATTAAGAAGGA	CC	C	M	TT	T	y	M		C	n	U	CC	C	n	M	TT	T	y	M	CC	C	n	M						T	y	U	TT	T	y	M	TT	T	y	M	CC	C	n	M
LcC01571p747	W	A	T	ATGTYTCCTTCTTAATCATAGTCAAGTCA	ATGTYTCCTTCTTAATCATAGTCAAGTCT	CTTGGTATCTCAGTCATCAGAAATCATCAA	AA	A	M	TT	T	y	M	AA	A	n	M	AA	A	n	M	TT	T	y	M	AA	A	n	M						T	y	U	AA	A	n	M	TT	T	y	M	AA	A	n	M
LcC01821p583	W	A	G	CACCAATGAATGATTAGTTGAAATATTTGAA	CACCAATGAATGATTAGTTGAAATATTTGAG	GGCAACTAATTAATCTTTTACTAAATCTAA	AA	A	M	GG	G	y	M	GG	A	n	B	AA			U	GG	G	y	M	AA			U					GG			U	GG	G	y	M	GG	G	y	M	AA			U
LcC01899p405	W	G	T	CACGTGACTAACACACAGACCC	TCACGTGACTAACACACAGACCA	ATGATTGGGGTTGTGATGTGATTGTGATT	TG	T	S	TG	G	y	N	TG	G	n	B	GG			U	TT	T	n	M	TT	T	n	M					GG	T	n	B	GG	G	y	M	GG	G	y	M	GG			U
LcC01923p135	W	C	T	TTCAGGATATAACTACACTGCTTCTC	GTTTCAGGATATAACTACACTGCTTCTT	CTCTCAACAAACAAATCAATGGTGTCCTT	TT	T	M	TT	T	n	M	TT	T	n	M	TT			U	CC	C	y	M	CC			U								U	CC	T	n	B	CC	C	y	M	CC	C	y	M
LcC01926p731	W	A	T	GATTCTGCTTCGGAGAATCAGTCA	GATTCTGCTTCGGAGAATCAGTCT	CTCCATCTGCAGGAAGGTTGTTCAA	TA	A	N	AA	A	n	M	TA	T	n	S	TT			U	TT	T	y	M	TT	A	n	B						A	n	U	TT	T	y	M	TT	T	y	M	TT	T	y	M
LcC01992p926	W	C	G	GAGCTTTCTAACAGCCGGAGAC	GAGCTTTCTAACAGCCGGAGAG	GACACGTAACGGTTTCTGAACAAGCAA		C	U	GG			U	CC	C	n	M	GG	G	y	M	GG			U	CC	C	n	M					GG			U	CC	C	n	M	GG			U	GG	G	y	M
LcC02045p1381	W	A	G	CCGATATGAGCTTGGTTGTCCATAA	CGATATGAGCTTGGTTGTCCATAG	CAGTTGTCGGTTCCGGATGTATGTA	AA	A	M	GG	G	y	M	AA	A	n	M	AA	A	n	M	GG	G	y	M	GG	G	y	M					GG	G	y	M	GG			U	GG	G	y	M	AA	A	n	M
LcC02090p69	W	C	T	AACCATCCATGTGGATGCACG	CTAACCATCCATGTGGATGCACA	CCGTTTATATGTTGTCCTACATGAGTGAT	CC	C	M	TT	T	y	M	TC	C	n	B	TT	C	n	B	TT	T	y	M	CC			U					TT			U	TT			U	TT	T	y	M	TC			U
LcC02090p345	W	C	T	GTCAATTCTACCGCGAATGTAGC	CGTCAATTCTACCGCGAATGTAGT	CCAAATATAAAATCGACCGTGCCATAGAT	TT	T	M	CC	C	y	M	TC	T	n	S	CC	T	n	B	CC	T	n	B	TT			U					CC			U	CC			U	CC	C	y	M	TC			U
LcC02123p774	W	C	T	GTAAAAAAAACCTGAACTAAGTCTAGGTG	GTAAAAAAAACCTGAACTAAGTCTAGGTA	CGTTCAACTTGTGTACTTGTTTCTCACAA	CC	C	M	CC	C	n	M	CC	C	n	M	CC			U	CC	C	n	M	TT	C	n	B					TT	T	y	M	CC	C	n	M	TT	T	y	M	TT	T	y	M
LcC02313p234	W	C	T	GGCTTCTATGGCGGAGAAAGTC	TGGCTTCTATGGCGGAGAAAGTT	ACTATTCTGAAGAAACCTATCCGCACAA		C	U	TC	T	y	S	TT	T	y	M	TT			U	CC	C	n	M	CC	C	n	M					CC	C	n	M	CC	C	n	M	TT	T	y	M	CC	C	n	M
LcC02313p343	W	C	T	AGATCTTAAACTACAATCAATGCTTTAGAG	CAGATCTTAAACTACAATCAATGCTTTAGAA	GGCTGARTCTAGTTCTTTTTCTGTGTGA	TC	T	S	TT	C	y	N		C	y	U	CC			U	TT	T	n	M	TT	T	n	M					TT	T	n	M	TT	T	n	M	CC	C	y	M	TT	T	n	M
LcC02353p188	W	A	G	TTCTCATGCTTGGTAGCGTAGGT	CTCATGCTTGGTAGCGTAGGC	GACAAAGAGCAGGGAAGCACGGAA	GG	G	M		A	y	U	GG	G	n	M	GG	G	n	M	GG	G	n	M	AA	A	y	M					GA			U	AA	A	y	M	AA	A	y	M	GA	G	n	S
LcC02377p474	W	C	T	TTACGCTTCCAAAAGACGATGGG	CTTTACGCTTCCAAAAGACGATGGA	CCACCAATTCACGCGGTACTTCAAT	TC	C	N	TT	T	y	M		C	n	U	TT	C	n	B	TT	T	y	M	CC	C	n	M					CC	C	n	M	CC	C	n	M	TT	T	y	M	CC	C	n	M
LcC02642p1033	W	C	T	AGCTTCTTCAAATGCTGCTTTCTCG	CAGCTTCTTCAAATGCTGCTTTCTCA	GCTGAAGAAACATGGGGCAAACAGAA	CC	C	M	TT	T	y	M	CC	C	n	M	CC	C	n	M	CC	C	n	M	TT	T	y	M					TC	T	y	S	TT	T	y	M	TT	T	y	M	CC	C	n	M
LcC02762p456	W	A	G	GAAGACCTTGTTTCTTAAACATGACATTTA	AAGACCTTGTTTCTTAAACATGACATTTG	AAACATAACAGGAAACGGATGTTAGAACAA	GA	A	N	AA			U		A	n	U	AA	A	n	M	AA	A	n	M	AA			U					GG	G	y	M	GG			U	GG	G	y	M	GA	G	y	S
LcC02821p635	W	A	G	AAATTGAAGCAGCTATGCAGATTTCTTTA	GAAGCAGCTATGCAGATTTCTTTG	TCCTATTTGGCATCATTCCAAGAGCATTT		A	U	GG	G	y	M	GG	G	y	M	GG			U	AA	A	n	M	GG	A	n	B					GG	A	n	B	GG	G	y	M	GG	G	y	M	GG			U
LcC02963p598	W	A	G	TAAGAGGCGAAAAGCTGTTAAAACTA	AAGAGGCGAAAAGCTGTTAAAACTG	CTTATCCTAGACAAATAATGCTCAACAGTA		A	U	GG	G	y	M	AA	A	n	M	AA			U		G	y	U				U					AA			U				U	GG	G	y	M	AA	A	n	M
LcC03011p273	W	C	T	ATATGGAATTGTTATGATGACTTTTCTCAC	CAATATGGAATTGTTATGATGACTTTTCTCAT	CTGCATAACCTGTGGTATATGAAATAGCAA	CC	C	M	TT	T	y	M	CC	C	n	M	CC	C	n	M	CC	C	n	M	CC	C	n	M						C	n	U	TT	C	n	B	TT	T	y	M	CC			U
LcC03040p469	W	C	G	AGAGTTCAGATGGTTGAGAACTCC	AGAGTTCAGATGGTTGAGAACTCG	AACAAGTCCCAAGTAAGCTGCCGTT	GG	G	M	CC	C	y	M	CC	G	n	B	CC			U	GC	C	y	N	CC			U					GC			U	CC	G	n	B	CC	C	y	M	GG	G	n	M
LcC03217p715	W	A	C	ATGAGTTAAACATAACAAAAATTGAAAAGAGAT	ATGAGTTAAACATAACAAAAATTGAAAAGAGAG	GACAAGTGAGAGATGTAGTAACRTAGTTTA	CC	C	M	CC	C	n	M		C	n	U	CC	C	n	M	CC	C	n	M	AA	A	y	M					CC	C	n	M		C	n	U	AA	A	y	M	CA	A	y	N
LcC03413p720	W	A	G	GATAGCATCAGTGAGCCTGCCA	ATAGCATCAGTGAGCCTGCCG	GTTCACGGCGGATCTTTTCATTAAATCAA	GG	G	M	AA	A	y	M	GA	A	y	N	GG	G	n	M	GG	G	n	M	GG	G	n	M					AA	G	n	B		G	n	U	AA	A	y	M	GG	G	n	M
LcC03413p876	W	A	G	GATTAGCAAACTATGATACAATAGTTCCAAT	AGCAAACTATGATACAATAGTTCCAAC	GTGCAGCATGTATATCACTGCACTGAT	AA	A	M	GG	G	y	M	GG	G	y	M	AA	A	n	M	AA	A	n	M	AA	A	n	M					GG	A	n	B		A	n	U	GG	G	y	M	AA	A	n	M
LcC03437p227	W	C	T	CGGAGTTTCACTTGTCTCGTCG	ACGGAGTTTCACTTGTCTCGTCA	GCTATTGAGGAGAACAACGCCTTGTT	TT	T	M	TT	T	n	M	TT	T	n	M	TT	T	n	M	CC	C	y	M	CC	T	n	B						T	n	U	CC	C	y	M	CC	C	y	M	CC	C	y	M
LcC03437p386	W	C	T	CAGCAGGAACATATAGCCAGGC	GCAGCAGGAACATATAGCCAGGT	CKTGACGAATCAATGGCTTTGATAGCAA	TT	T	M	TT			U	TT	T	n	M	TT	T	n	M	TT	T	n	M	CC	T	n	B						T	n	U	TT	T	n	M	CC	C	y	M	CC	C	y	M
LcC03476p156	W	A	T	TGCAGCGTCAAATGACAGGA	GCTTGCAGCGTCAAATGACAGGT	ATCCCCTTCTTCTTTTTCCACTTGGTTT	CC	C	M	CC	C	n	M	CC	C	n	M	CC	C	n	M	TT	T	y	M	CC			U						C	n	U	TT			U	TT	T	y	M	TC	T	y	S
LcC03476p340	W	C	T	TAGATGAGACTGTGAATAGGTTAGTC	GTTTAGATGAGACTGTGAATAGGTTAGTT	CTCCTAAGCAAAGAACCAATTTGATCCTT	TT	T	M	TT	T	n	M	TT	T	n	M	TT	T	n	M	TT	T	n	M	TT			U					TT			U	TT	T	n	M	AA	A	y	M	TT	A	y	N
LcC03513p55	W	G	T	ATGCAGTTGAAATTTGAAATAAACAGCAC	GATGCAGTTGAAATTTGAAATAAACAGCAA	CCAAACTATTAATAATCACTGAAGAGGAAA	TG	G	N	GG	G	n	M	GG	G	n	M	GG	G	n	M	GG	G	n	M	GG	G	n	M					GG	G	n	M		G	n	U	TT	T	y	M	TT	T	y	M
LcC03513p127	W	A	G	TGGTTATAATCAATAAATCCATAAGTACTACT	GGTTATAATCAATAAATCCATAAGTACTACC	CTGCATCAAAGATACATTTCATTCACTCAT		G	U	GG	G	n	M	GG	G	n	M	GG	G	n	M	GG	G	n	M	GG	G	n	M					GG	G	n	M	AA	A	y	M	AA	A	y	M	AA	A	y	M
LcC03564p501	W	C	T	GAGACAACGCCGTCGTTGTCG	AGAGACAACGCCGTCGTTGTCA	CTCGCTCAGGCCTTCCGGTTAA	TT	G	N		G	n	U	CC	G	n	B	CC	G	n	B	TT	G	n	B	TT	G	n	B					CC	G	n	B	TT	G	n	B	CC	T	y	N	CC	T	y	N
LcC03720p684	W	A	G	GTTTGACAAAACTGTAAATGAACGTGTCA	GACAAAACTGTAAATGAACGTGTCG	CAGTAGACTACTTGCTGGCCTATGTT	AA	A	M	GG	G	y	M	GG	G	y	M	AA	A	n	M	GG	G	y	M	GG	A	n	B					GG	G	y	M	GG	G	y	M	GG	G	y	M	GG	A	n	B
LcC03741p592	W	C	T	CCTACCACTGACGTCGATTGC	CCCTACCACTGACGTCGATTGT	AGGTAATCAAATATTTCATCGRCCAAAGAA	TT	T	M	TT	T	n	M	TT	T	n	M	CC	C	y	M	TT	T	n	M	TT	T	n	M					CC	C	y	M	CC	C	y	M	CC			U	CC	C	y	M
LcC04129p145	W	C	T	AAACAAGGATAGAAAGAGTGGAACAAC	AAAAACAAGGATAGAAAGAGTGGAACAAT	GTTATCTTTTGATGATGGAAATGGAGTGTT	CC	C	M	TT	T	y	M	CC	T	y	N	CC	C	n	M	CC	C	n	M	TT	C	n	B					TT	T	y	M		T	y	U	TT	T	y	M	CC	C	n	M
LcC04352p394	W	A	T	GCCATCCACTCTCAGACACAACT	GCCATCCACTCTCAGACACAACA	CAAGTTGGGGGATCCAATTTGCAGAT	AA	A	M	AA	T	y	N	TT	A	n	B		T	y	U	TT			U	TT	T	y	M					AA			U		A	n	U	AA			U	AA	A	n	M
LcC04413p427	W	C	G	ACTTGAAGCTCCGCAGGACAC	ACTTGAAGCTCCGCAGGACAG	GGAGTGGTGACTGCAAAACCTCAA	CC	C	M	GG			U	CC			U	CC	G	y	N	CC			U	CC	C	n	M								U				U	GG			U	CC	G	y	N
LcC04480p126	W	A	G	AATATAATATAGAAGTTACAATGACAGGTTCA	ATAATATAGAAGTTACAATGACAGGTTCG	CTCTGGATTTTTGTATCTCTTGGCTTCAT	GG	G	M	GG	G	n	M	GG	G	n	M	GG	G	n	M		A	y	U	AA	A	y	M					AA	A	y	M	AA	A	y	M	AA	A	y	M	AA	A	y	M
LcC04945p251	W	A	G	ATGGTAGAACCAGTTACAATCGCA	ATGGTAGAACCAGTTACAATCGCG	TCCACCTCAACAAACARTAACTATAGAGAA	AA	A	M	GG	G	y	M	AA	A	n	M	AA			U	AA	A	n	M	GG	G	y	M					GG	A	n	B		A	n	U	GG	G	y	M	AA	A	n	M
LcC05457p254	W	C	T	CAGCTCCAAACGGAACAATGGTG	ACAGCTCCAAACGGAACAATGGTA	GCCTGATCATCCAGAATTCGTGAGAA	CC	T	N	CC	C	y	M	TC	T	n	S	CC			U	TT			U	TT			U						T	n	U	TT	T	n	M	CC	C	y	M	CC			U
LcC05459p373	W	A	C	TGAGATGGAAATGCCGGCGCA	GAGATGGAAATGCCGGCGCC	TGCAGAGTGGTACAAAAGAGGAAAGAAAA		A	U		C	y	U	CC	A	n	B	CC			U	CC	C	y	M	CC			U					CC			U				U	CC	C	y	M	CC			U
LcC06744p213	W	C	G	GTATCAAATTGGGTTTTGTATACTACATTC	GTATCAAATTGGGTTTTGTATACTACATTG	TCTACATTCTACATAAGGGTATGAAGGTTT	GG	G	M	GG	G	n	M	GG	G	n	M	GG			U	CC	C	y	M	GG	G	n	M					CC	C	y	M	GG	G	n	M	CC	C	y	M	CC	C	y	M
LcC06757p161	W	A	G	TTTGTCTCAATCAATCACTATGTTTCCAT	GTCTCAATCAATCACTATGTTTCCAC	CAGATCCTGACGTAATACATCTTCGTAAT	GG	G	M	GG	A	y	N	GG	G	n	M	GG	G	n	M	GG	A	y	N	GG	G	n	M					GG	G	n	M	GG	A	n	B	GG	A	y	N	GG	G	n	M
LcC06848p584	W	A	T	GATCTGTAAGTCTATGTATCTACCTATATAA	GATCTGTAAGTCTATGTATCTACCTATATAT	CCAATGAAAATAGTTGCCACAAGTTTTGTT	TT	T	M	AA	A	y	M	TT	T	n	M	AA	T	n	B	TT	T	n	M	TT	T	n	M					TT	T	n	M	TT	T	n	M	AA	A	y	M	TT	T	n	M
LcC06856p166	W	A	G	CAAATGATTATGATGATAAATTGTTAAGTCCA	CAAATGATTATGATGATAAATTGTTAAGTCCG	GCATACAAACTCATTTCCTMTGGAGAAATT	AA	A	M	AA	A	n	M	GA	A	n	B	AA	A	n	M	AA	A	n	M	AA	A	n	M						A	n	U	GG			U	GG	G	y	M	GG	G	y	M
LcC06860p711	W	A	G	GAACCACTCTTTGATAGGCACGA	GAACCACTCTTTGATAGGCACGG	CCCCGGCTTAAAATTTTGAAGAAACCATA	AA	C	N	AA	G	y	N	AA			U				U		G	y	U	AA	C	n	B					AA			U		C	n	U		G	y	U	AA			U
LcC07088p279	W	C	T	GTCTTTGATGAGTCAAGATGGAAGTG	GTCTTTGATGAGTCAAGATGGAAGTA	TCTCCACCGGATTCACCGCCAT	TT	T	M	TT			U	CC			U	CC	C	y	M	CC			U	TT	T	n	M					TT	T	n	M	CC	T	n	B	CC			U	CC	C	y	M
LcC07268p338	W	A	G	CCATTTGTATCCAATTTACTTTGCAAGT	CCATTTGTATCCAATTTACTTTGCAAGC	CGGCATATGCGYCATAATATGCCTAAA	GG	G	M	AA	G	n	B	AA	A	y	M	AA	A	y	M	GG	G	n	M	AA	G	n	B					AA	A	y	M	AA	A	y	M	GG	G	n	M	AA	A	y	M
LcC07430p567	W	C	G	AAAATGTATTTAGATTCTACTAATTTATTCTTC	AAAATGTATTTAGATTCTACTAATTTATTCTTG	CATGTAGTAGTTTTCTCTCAAWTTGGTCAA	CC	C	M	GG	G	y	M	CC	C	n	M	CC	C	n	M	GG			U	GG			U					GG			U	GG			U	GG	G	y	M	CC	C	n	M
LcC07455p334	W	G	T	CTAGCTGCTAACAGAATCCCG	CTCTAGCTGCTAACAGAATCCCT	CACTTGTGAGTGTAATAAGATCTACCAGAA	GG	G	M	GG	G	n	M		G	n	U	TT	T	y	M	TT			U	GG	G	n	M					GG	G	n	M	TT	T	y	M	GG	G	n	M	TT	T	y	M
LcC07588p799	W	C	T	GAAAATAAATTACTACCGCAGTGAATCG	GGAAAATAAATTACTACCGCAGTGAATCA	AGTGATGGAAGGGATAATGGTCAAAACTT	CC	C	M	CC	C	n	M	CC	C	n	M	CC	C	n	M	TT	T	y	M	TT	T	y	M					TT	T	y	M	TT			U	TT	T	y	M	TT	T	y	M
LcC07825p482	W	G	T	CAGTAATCTCGAATACAACATGAAACC	CCAGTAATCTCGAATACAACATGAAACA	GTGCTTCATCTTGTATTTCAGTTTCGGTT	GG	T	N	TT	T	n	M	GG	T	n	B	GG	G	y	M	GG	T	n	B	TT	T	n	M						T	n	U	TT	T	n	M	TT	T	n	M	GG	G	y	M
LcC09654p146	W	A	G	AAAATATAGCCTCTGACCTTCTCACT	AAATATAGCCTCTGACCTTCTCACC	RGTAAGAATCGGAAGCTTGGAGGATAT	GG	A	N	AA	G	y	N	AA			U	AA			U	GG	G	y	M	AA	A	n	M					GG	A	n	B				U	AA	G	y	N	GG			U
LcC09701p646	W	A	G	GCAATCACCATCATCCACTAACCTT	CAATCACCATCATCCACTAACCTC	CCGGCTCCTTCAACACCACAATTAA	GG	G	M	AA	A	y	M	AA	A	y	M	AA	A	y	M	GG	G	n	M	GG	G	n	M					GG	G	n	M	GG	G	n	M	GG	G	n	M	GA			U
LcC09701p874	W	C	T	GGAGAAGCATTACCACCAGCG	TGGAGAAGCATTACCACCAGCA	GTGTTTCAACAAATCCACAGCTTCTTGTA	TT	T	M	CC	C	y	M	CC			U	CC	C	y	M	TT	T	n	M	CC	T	n	B					CC	T	n	B	CC			U	TT			U	CC			U
LcC10185p325	W	A	G	GCCATTCTATCCTTCTGACCACA	GCCATTCTATCCTTCTGACCACG	CAGGTTCAAGTCCTCTATTTATCTGTCTT	GG	A	N	GG	G	y	M	GG	G	y	M	GG	G	y	M	GG	A	n	B	GG			U					GG			U	GG			U	GG	A	n	B	GG	A	n	B
LcC10264p554	W	A	C	CAAACTCATGAAGAGTGCATTAAATAGAAT	AAACTCATGAAGAGTGCATTAAATAGAAG	GAGAGGGTGAAGTATTTGTTCATCATGTA	CC	C	M	CC	C	n	M	CC	C	n	M	CC	C	n	M	TT	T	y	M	TT			U					TC	C	n	B	TT	T	y	M	TT	T	y	M	TT	T	y	M
LcC10264p850	W	C	T	CAATCTTCAATCTACCATGGACCG	CAATCTTCAATCTACCATGGACCA	GAGAAGTCAAGAGAAAATGCTTAAGACGAA	CC	C	M	CC	C	n	M	CC	C	n	M	CC	C	n	M	AA	A	y	M	AA	C	n	B					CA	C	n	S	CC	C	n	M	AA	A	y	M	AA	A	y	M
LcC11794p868	W	C	T	CCAGCAATACAAATTCCATTGTCAGG	ACCAGCAATACAAATTCCATTGTCAGA	CCCGAGTGAAAGGAAAGATTTTGAATGAT	CC	C	M	TT	T	y	M	TT	C	n	B	TT	T	y	M	CC			U	TT	C	n	B					TC	C	n	B	CC	C	n	M	CC			U		C	n	U
LcC12193p572	W	C	T	GTCGGAAAATGGAGAATCGCCG	CGTCGGAAAATGGAGAATCGCCA	CGTTAACAGGTGTCGGAACGGAATT	TT	T	M	CC	C	y	M	TT	T	n	M	TT			U	CC	C	y	M	CC			U					CC			U	CC	T	n	B	CC	C	y	M		T	n	U
LcC12929p665	W	C	T	GCAGCAGCCATAAGAAGCCTTG	AGCAGCAGCCATAAGAAGCCTTA	CCTTGGAATTGCTGGAGTTTGTTTGATTA	TT	T	M	TT	T	n	M	TT	T	n	M	TT	T	n	M	CC	C	y	M	TT	T	n	M					TT	T	n	M	TT	T	n	M	CC	C	y	M	CC	C	y	M
LcC13040p121	W	A	G	CATCAATCAAATACTCAAACAAGAACACAA	ATCAATCAAATACTCAAACAAGAACACAG	CGATAGTTTCAGTCTGGCATGCACTT	GG	G	M	GG	G	n	M		A	y	U	GG	A	y	N	GG	G	n	M	GG	G	n	M					GG	G	n	M	GG	G	n	M	GG	G	n	M	GA	A	y	N
LcC13040p555	W	C	T	GTGCCGAACTCGATAAATCTGCG	GTGCCGAACTCGATAAATCTGCA	ATTGGAACGTCAATGTAAGTTATTCCGTTT	TT	T	M	TT	T	n	M		C	y	U	CC	C	y	M	TT			U	TT	T	n	M					TT	T	n	M	CC	C	y	M	TT	T	n	M	CC	C	y	M
LcC13565p257	W	A	G	TAAGAGTTGCAAGTTAGGTACTAGA	AAGAGTTGCAAGTTAGGTACTAGG	CCATATCATTGGAGTGAATGCATTATGTAA	AA	A	M				U	AA	A	n	M	AA	A	n	M	AA	A	n	M	GG	G	y	M						A	n	U	AA	A	n	M	GG	G	y	M	GG	G	y	M
LcC14091p86	W	C	T	GGAATAAAGAGTGTATTGGATAGAGAC	GAGGAATAAAGAGTGTATTGGATAGAGAT	CACTAATCTCTTTCACTTTCTTCCTTACTT	TC	C	N	TT	T	y	M	TT	C	n	B	CC			U	TT	T	y	M	TT			U					TT	C	n	B	CC	C	n	M	TT	T	y	M	TC			U
LcC14091p152	W	C	T	GGATTATAGGGTGGACTTTAATGGC	GGATTATAGGGTGGACTTTAATGGT	CAATACACTCTTTATTCCTCTCTCAATCTT	TC	C	N	TT	T	y	M	TT			U	CC			U	TT	T	y	M	TT			U					TT	C	n	B	TT	T	y	M	TT	T	y	M	TC			U
LcC14652p252	W	G	T	GGTAGTTCTAATTCTATCTAGTCCAC	CTTGGTAGTTCTAATTCTATCTAGTCCAA	AGAGTTTCTGAAGCAGTTTATCTGATGCT		T	U	TG	T	n	S	TG			U	GG	G	y	M	TG			U	TG	T	n	S						T	n	U	TT	T	n	M	TG			U	TG	G	y	N
LcC15247p732	W	A	G	CATTTTTGGTGCATTGAGATGAGTACA	TTTGGTGCATTGAGATGAGTACG	CTAACAATGAGATTTCTTATYGGCATTATT	GG	G	M	GG			U	GG	A	y	N	GG	A	y	N	GG			U	GG			U					GG			U	GG			U	GG			U	GG	A	y	N
LcC15247p787	W	A	G	TGTTAGTTTATGTCCAAATAGTACTGCAA	GTTAGTTTATGTCCAAATAGTACTGCAG	GAGTCCACTTGAGGAAATTACAAAAATGTA	GG	A	N	GG			U	GG	G	y	M	GG	G	y	M	GG			U	GG			U					GG			U	GG			U	GG			U	GG	G	y	M
LcC16216p207	W	G	T	AATTCACATTTTGAATATCTTGGATCACTC	CAATTCACATTTTGAATATCTTGGATCACTA	GAGAATTGGATTGGAAGAGGATTGTAGAA		G	U	TT	T	y	M	TT	G	n	B	TT	T	y	M	GG			U	TT	T	y	M					GG			U	TT	T	y	M	GG			U	GG	G	n	M
LcC16770p361	W	A	C	TGAATTCCATTTCCATGGCTTCCTTA	GAATTCCATTTCCATGGCTTCCTTC	CGAAAGAGGGAAAGGAAGGTTGAACTT	AA	A	M	CC	C	y	M	CA	C	y	S	AA	A	n	M	CC	C	y	M	CC			U					CA	A	n	B	CC			U	CC	C	y	M	AA			U
LcC17113p368	W	C	T	CCATCATTTGGGAAAACTATATCACTAG	ATCCATCATTTGGGAAAACTATATCACTAA	GCAGAGTAGATTTTGGTTTCTTGAGCATA	CC	C	M	TT			U		T	y	U	TT			U				U	CC	C	n	M					TT	T	y	M	TT	T	y	M	TT	T	y	M	TT	T	y	M
LcC17240p434	W	A	G	GTTAGATGTAATGTTACTATATTTTAAAGAACA	GTTAGATGTAATGTTACTATATTTTAAAGAACG	ACATTATAACATGAAGACTGTCATCCCTTT	GG	G	M	AA	A	y	M	GG	G	n	M	AA	A	y	M	AA	A	y	M	GG			U					AA	G	n	B	AA	G	n	B	AA			U	AA			U
LcC17898p436	W	G	T	CATGGATTGCTTAGTTTGTTACATGAATG	ACATGGATTGCTTAGTTTGTTACATGAATT	GGTCACCATTTAATAGAATCGAAGGTCTA	GG	G	M	TT	T	y	M	TT	T	y	M	GG	G	n	M	GG	G	n	M	GG	G	n	M					GG	G	n	M	GG			U	TT	T	y	M	GG	G	n	M
LcC17905p127	W	A	T	TCCTCCCATCCTCTCTTCTTTTTA	CTTCCTCCCATCCTCTCTTCTTTTTT	GGGTTGTTAAGGGTAAAATTTAGGTTGTAA	GG	G	M	GG	G	n	M	GG	G	n	M	TT			U	TT	T	y	M	GG	G	n	M						G	n	U				U	TT	T	y	M	TT	T	y	M
LcC17905p258	W	G	T	GGTTTGTACCCTTTTGTATTGTAAAGTTC	AGGTTTGTACCCTTTTGTATTGTAAAGTTA	CTGAATCTGCCCAAATCTCCCTATTTATT	AA	A	M	AA	A	n	M	AA	A	n	M	TT	A	n	B	TT	T	y	M	AA	A	n	M					TT	A	n	B	TT	A	n	B	TT	T	y	M	TT	T	y	M
LcC17950p589	W	C	T	ATAAACTACCATAAGAGATTGATTGATCTC	CATAAACTACCATAAGAGATTGATTGATCTT	GTAGCCGATTACACCTCCCACTTTA	TT	T	M	TT	T	n	M	CC	C	y	M	CC	T	n	B	TT	T	n	M	TT	T	n	M					TC	T	n	S	TT	T	n	M	CC	C	y	M	CC	C	y	M
LcC18069p151	W	C	T	CAGTTGATCCAACGGTGTTACTG	GCAGTTGATCCAACGGTGTTACTA	GTCTGAATCAGAACCAACAACAACAACAA	TT	T	M	TT	T	n	M	TT	T	n	M	TT	T	n	M	CC	C	y	M	TT	T	n	M					TC	T	n	S	TT	T	n	M	CC	C	y	M	CC	C	y	M
LcC18209p359	W	A	G	CAAGAAGTGCTATGTAGACTTTTGAGAA	AAGAAGTGCTATGTAGACTTTTGAGAG	TTGGATACCCTACAAGCTCTGATACTAAT	AA	A	M	AA	A	n	M		A	n	U	GG			U	GG	G	y	M	AA	A	n	M						A	n	U	GG	G	y	M	GG	G	y	M	GG	G	y	M
LcC18209p515	W	A	G	CCGGGTAGAAGCACCGCACA	CGGGTAGAAGCACCGCACG	GCTGTGTTGGGGCTACTAGATACTA	GG	G	M	GG	G	n	M	GG	G	n	M	AA			U	AA	A	y	M	GG	G	n	M						G	n	U	GG	G	n	M	AA	A	y	M	AA	A	y	M
LcC18727p375	W	A	G	CATCTGAAGAAACAGCAGGAGAGT	ATCTGAAGAAACAGCAGGAGAGC	TGAATCTGACTTTTTGGTTAATGCGGCTA	AA	A	M	TT	T	y	M		T	y	U	AA			U	TT	T	y	M	AA	A	n	M					AA	T	y	N	AA	A	n	M	TT	T	y	M	AA	A	n	M
LcC18727p448	W	A	T	GGAATAGCTTCAAATTTCATCTTGCCA	GGAATAGCTTCAAATTTCATCTTGCCT	GTCAGATTCAGATACACAATGAAATGCGTT	AA	A	M	GG	G	y	M		G	y	U	AA	A	n	M	GG	G	y	M	GG	A	n	B						G	y	U	GG	G	y	M	GG	G	y	M	AA	A	n	M
LcC19316p226	W	A	G	GCAGTGAGAATAGTCTTCAATGTTTATT	GCAGTGAGAATAGTCTTCAATGTTTATC	AGCCCTTTTCCAATTGATAGAACAGGTTA		A	U	GG			U	GG			U	GG	G	y	M	GG			U	GG	G	y	M					GG			U	GG	G	y	M	GG			U	GG	G	y	M
LcC19317p315	W	A	T	GAAATACTTGTTTTCGATAAATACCATGCAAT	GAAATACTTGTTTTCGATAAATACCATGCAAA	GGCTTTTGAGTCATTGAAGAAACAGCTTT	TT	T	M	TT	T	n	M	TT	T	n	M	TT	T	n	M	AA	T	n	B	TT	T	n	M								U	AA	T	n	B	AA	A	y	M	AA	A	y	M
LcC20026p128	W	A	G	CCAACATCGTTGAATGTCTGT	CTCCAACATCGTTGAATGTCTGC	GGCTGAAAGCGGCGGATCAGAT	AA	A	M	GG	G	y	M	AA	A	n	M	AA	A	n	M	AA	A	n	M	AA	A	n	M								U	AA	A	n	M	GG	G	y	M	AA			U
LcC20265p515	W	A	T	GATGAATTTGGGGTGGTGGGTGA	GATGAATTTGGGGTGGTGGGTGT	GAAAACCCCCAAACCCAAAAACCCAT	AA	A	M	AA	A	n	M	AA	A	n	M	AA			U	AA	A	n	M	AA	A	n	M						A	n	U	AA	A	n	M	TT	T	y	M	TT	T	y	M
LcC20265p759	W	A	T	CAATTCAAAAACAATAGAAAACTCACTCT	CTCAATTCAAAAACAATAGAAAACTCACTCA	GCAATTTTTCGATCAGGGAAATTGCCATA	TT	T	M	TT	T	n	M	TT	T	n	M	TT	T	n	M	TT	T	n	M	TT	T	n	M					TA	A	y	N	TT	T	n	M	AA	A	y	M	AA	A	y	M
LcC20483p391	W	A	G	CAATCCAAACACACTATAGTAGAAAAGAA	CAATCCAAACACACTATAGTAGAAAAGAG	CTACAACAACTGATTCTATAAAGTAACAAA	GG	G	M	AA	A	y	M		G	n	U	AA			U	AA	A	y	M	AA			U					GG			U				U	AA	A	y	M	AA	G	n	B
LcC21597p602	W	C	T	CAAGCACTTCAACCAATATTTGGTAC	GCAAGCACTTCAACCAATATTTGGTAT	ACCTCTTTCTCTTCTTATATGGCATGCTT	TT	T	M	TC	C	y	N		C	y	U	CC			U	TT	T	n	M	TT	T	n	M					CC	C	y	M	TT	T	n	M	CC	C	y	M	TT	T	n	M
LcC21637p405	W	A	T	GAAATTTTCCATATGTAAGGTTTTCTAAGAATA	GAAATTTTCCATATGTAAGGTTTTCTAAGAATT	ACTCACGCAATGGATCTATCAACATGTTT	AA	A	M	AA	A	n	M	TT			U	TT	T	y	M	TT	A	n	B	TT	A	n	B								U	TT	A	n	B	TT			U	TT	T	y	M
LcC22868p158	W	G	T	TGACATAGGTATCTTGGAGATTAAGC	CTTGACATAGGTATCTTGGAGATTAAGA	CGCACTTGCTGTTGCTGTTCATAGAT	TT	T	M	GG			U	GG	G	y	M	GG	G	y	M	TT	T	n	M	TT	T	n	M					TT	T	n	M	GG	G	y	M	GG			U		G	y	U
LcC22868p230	W	G	T	TACAAAGATGATTCGGTAATTGCTCC	ATTACAAAGATGATTCGGTAATTGCTCA	CTCCAAGATACCTATGTCAAGTTTATGCTT	TT	T	M				U	GG	G	y	M	GG	G	y	M	GG	T	n	B	GG			U						T	n	U	GG	G	y	M	GG			U	TG	G	y	N
LcC24693p264	W	A	G	CTCTAGCTGTGCAGTGTCCA	CTCTAGCTGTGCAGTGTCCG	GAGCGTCTCAATTATTGCGGAGCTA	GG	G	M	AA	A	y	M	GG	G	n	M	GG	G	n	M	GG	G	n	M	GG			U					GG			U	GG	G	n	M	AA	A	y	M	GG			U
LcC25598p160	W	C	G	ATTTTGCATGCCTAAGATTTTCAACTTTG	TTGCATGCCTAAGATTTTCAACTTTC	CTCATCATTTCACCATGCCATTAACAATTA	GG	G	M	GC	G	n	S	GG	G	n	M	GG	G	n	M	CC	C	y	M	GG	G	n	M					CC	C	y	M		C	y	U	CC	C	y	M	CC	C	y	M
LcC26641p527	W	G	T	TATTGAATCTTCAAAAATAGTTTCGAGAATTG	ATTGAATCTTCAAAAATAGTTTCGAGAATTT	TAATGTTTACTCTCACATCGACTTGATCTA		G	U	GG	G	n	M	TT			U	GG	T	y	N	GG			U	TT	T	y	M					GG	G	n	M	TT			U	GG			U	TT	T	y	M
LcC26655p575	W	A	G	TGTTCTTTTGTTTCTCCATAGCTCGA	GTTCTTTTGTTTCTCCATAGCTCGG	GAAGTGATTGTCTCGGCGGTTAGAA	AA	A	M	TA	T	y	S	TT	T	y	M	TT	T	y	M	AA	A	n	M	AA	A	n	M					TT	A	n	B	TT	A	n	B	AA	A	n	M	AA	A	n	M
LcC26655p675	W	A	T	CCTTCATTTGCATGTTGTGGTTTCAA	CCTTCATTTGCATGTTGTGGTTTCAT	GCAACAAGAGAATTGAGTGTTACTGAGAA	AA	A	M	GA	G	y	S	GG	G	y	M	GG	G	y	M	AA	A	n	M	AA	A	n	M					GG	A	n	B	GG	A	n	B	AA	A	n	M		A	n	U
LcC28387p451	W	A	T	CCCAAATGAAATCCATATATCAAAAACTACT	CCCAAATGAAATCCATATATCAAAAACTACA	GCAGTGTAACTATTTGAGTCTTTCATGATT		A	U	TT	T	y	M		A	n	U	AA	A	n	M	AA	A	n	M	TT	A	n	B					AA	A	n	M	TT	A	n	B	TT	T	y	M	AA	A	n	M
LcC28637p156	W	A	G	ACAACAGTCCTATCAGTAGGCTTAAT	CAACAGTCCTATCAGTAGGCTTAAC	AGAAGGGTGAAGATTGAAAGAGAGTTGTT		G	U	AA	A	y	M	AA	A	y	M	AA			U	AA			U				U						G	n	U	AA			U	GG	A	y	N				U
Both Alleles Match (M)								118	0.776316			109	0.717105			85	0.559211			91	0.598684			110	0.723684			89	0.585526			13	0.448276			58	0.381579			88	0.578947			114	0.75			94	0.618421
One Allele Matches (S)								2	0.0131579			5	0.0328947			6	0.0394737			1	0.00657895			0	0			1	0.00657895			0	0			5	0.0328947			0	0			1	0.00657895			3	0.0197368
Missing Call (U)								18	0.118421			26	0.171053			42	0.276316			47	0.309211			29	0.190789			41	0.269737			15	0.517241			59	0.388158			46	0.302632			30	0.197368			37	0.243421
Alleles Don't Match (N)								14	0.0921053			10	0.0657895			5	0.0328947			5	0.0328947			4	0.0263158			2	0.0131579			0	0			5	0.0328947			2	0.0131579			6	0.0394737			12	0.0789474
Mismatch but Call under Thresholds (B)								0	0			2	0.0131579			14	0.0921053			8	0.0526316			9	0.0592105			19	0.125			1	0.0344828			25	0.164474			16	0.105263			1	0.00657895			6	0.0394737
Total Tested								152				152				152				152				152				152				29				152				152				152				152
Allele(s) Match (M & S)								120	0.895522			114	0.919355			91	0.947917			92	0.948454			110	0.964912			90	0.978261			13	1			63	0.926471			88	0.977778			115	0.950413			97	0.889908
Alleles(s) Don't Match (N)								14	0.104478			10	0.0806452			5	0.0520833			5	0.0515464			4	0.0350877			2	0.0217391			0	0			5	0.0735294			2	0.0222222			6	0.0495868			12	0.110092
Total Tested with Good Calls (M,S,N)								134				124				96				97				114				92				13				68				90				121				109
[truncated: 9 more columns]

## Sheet: Add. File 2d - GoldenGate
				Golden Gate Call (Top)	Golden Gate Call (Forward)	454 Sequencing Call (Forward)	Match Code	Golden Gate Call (Top)	Golden Gate Call (Forward)	454 Sequencing Call (Forward)	Sequencing above Thresholds?	Match Code	Golden Gate Call (Top)	Golden Gate Call (Forward)	454 Sequencing Call (Forward)	Sequencing above Thresholds?	Match Code	Golden Gate Call (Top)	Golden Gate Call (Forward)	454 Sequencing Call (Forward)	Sequencing above Thresholds?	Match Code	Golden Gate Call (Top)	Golden Gate Call (Forward)	454 Sequencing Call (Forward)	Sequencing above Thresholds?	Match Code	Golden Gate Call (Top)	Golden Gate Call (Forward)	454 Sequencing Call (Forward)	Sequencing above Thresholds?	Match Code	Golden Gate Call (Top)	Golden Gate Call (Forward)	454 Sequencing Call (Forward)	Sequencing above Thresholds?	Match Code	Golden Gate Call (Top)	Golden Gate Call (Forward)	454 Sequencing Call (Forward)	Sequencing above Thresholds?	Match Code	Both Alleles Match (M)	One Allele Matches (S)	Missing Call (U)	Alleles Don't Match (N)	Mismatch but Call under Thresholds (B)	Total Tested	Allele(s) Match (M & S)
Locus ID	Illumina Strand	Customer Strand	SNP	CDC Redberry				964a-46					CDC Milestone					Eston-A					ILL 8006					IG 72815					PI 320937					CDC Robin
LcC00002p390	TOP	BOT	[A/G]	GG	CC	C	M	GG	CC	C	n	M	GG	CC	C	n	M	GG	CC	C	n	M	GG	CC	C	n	M	AA	TT	T	y	M	GG	CC	C	n	M	GG	CC	C	n	M	1	0	0	0	0	8	1
LcC00003p492	BOT	TOP	[T/C]	GG	GG	G	M			G	n	U	GG	GG	G	n	M	AA	AA	G	n	B	AA	AA			U	GG	GG	G	n	M	GG	GG	G	n	M	AA	AA	A	y	M	0.625	0	0.25	0	0.125	8	1
LcC00010p76	BOT	TOP	[T/G]	CC	CC	C	M	CC	CC	C	n	M	CC	CC	C	n	M	CC	CC	C	n	M	AC	AC	A	y	S	CC	CC	C	n	M	CC	CC	C	n	M	CC	CC	C	n	M	0.875	0.125	0	0	0	8	1
LcC00012p469	TOP	BOT	[A/T]	TT	AA	A	M	AA	TT	T	y	M	AA	TT	T	y	M			T	y	U	TT	AA	A	n	M	TT	AA	A	n	M	TT	AA	A	n	M	AA	TT	T	y	M	0.875	0	0.125	0	0	8	1
LcC00015p324	TOP	BOT	[A/G]	AA	TT	T	M	AA	TT	T	n	M	AA	TT	T	n	M	AA	TT			U	GG	CC	C	y	M	AA	TT	T	n	M	AA	TT	T	n	M	AA	TT	T	n	M	0.875	0	0.125	0	0	8	1
LcC00019p234	BOT	TOP	[T/C]	GG	GG	G	M	AA	AA			U	AA	AA	G	n	B	AA	AA			U	GG	GG	G	n	M	GG	GG			U	AA	AA	A	y	M	AA	AA			U	0.375	0	0.5	0	0.125	8	1
LcC00042p225	TOP	TOP	[A/G]	GG	GG	G	M	GG	GG	G	n	M	GG	GG	G	n	M	GG	GG	A	n	B	GG	GG	A	y	N	GG	GG	G	n	M	GG	GG	G	n	M	GG	GG	A	y	N	0.625	0	0	0.25	0.125	8	0.7143
LcC00043p429	TOP	TOP	[A/G]	AA	AA	A	M	AG	AG	A	n	S	AA	AA	A	n	M	AA	AA			U	GG	GG	G	y	M	AA	AA	A	n	M	GG	GG	A	n	B	GG	GG			U	0.5	0.125	0.25	0	0.125	8	1
LcC00045p270	TOP	BOT	[A/C]	CC	GG	G	M	AC	TG	G	n	S	CC	GG	G	n	M	CC	GG	G	n	M	AA	TT	T	y	M	AA	TT	T	y	M	AA	TT	T	y	M	AA	TT	T	y	M	0.875	0.125	0	0	0	8	1
LcC00050p876	TOP	TOP	[A/G]	AA	AA	A	M	AG	AG	A	n	S	AA	AA	A	n	M	AA	AA	A	n	M	AA	AA	A	n	M			A	n	U	GG	GG	G	y	M	GG	GG	G	y	M	0.75	0.125	0.125	0	0	8	1
LcC00062p141	TOP	BOT	[C/G]	CC	GG	G	M	CC	GG	C	y	N	CC	GG	C	y	N	CC	GG	G	n	M	CC	GG	C	y	N	CC	GG	G	n	M	CC	GG	G	n	M	CC	GG	C	y	N	0.5	0	0	0.5	0	8	0.5
LcC00065p95	TOP	TOP	[A/G]	AA	AA	A	M			G	y	U	GG	GG	G	y	M	GG	GG			U			A	n	U			A	n	U			A	n	U	GG	GG			U	0.25	0	0.75	0	0	8	1
LcC00067p442	BOT	BOT	[T/C]	AA	TT	T	M			C	y	U			C	y	U	AA	TT	T	n	M	AA	TT	T	n	M	AA	TT	T	n	M	AA	TT	T	n	M	AA	TT	T	n	M	0.75	0	0.25	0	0	8	1
LcC00068p665	BOT	TOP	[T/C]	GG	GG	G	M	AA	AA	A	y	M	AA	AA	A	y	M	AA	AA	A	y	M	GG	GG	G	n	M	GG	GG	G	n	M	GG	GG	G	n	M	AA	AA	A	y	M	1	0	0	0	0	8	1
LcC00073p198	BOT	BOT	[T/G]	AA	TT	T	M	AC	TG	T	n	S	AA	TT	T	n	M	AA	TT	T	n	M	AA	TT	T	n	M	CC	GG	G	y	M	AA	TT	T	n	M	CC	GG	G	y	M	0.875	0.125	0	0	0	8	1
LcC00079p150	BOT	BOT	[T/G]	AA	TT	T	M	AC	TG	G	y	S	AA	TT	T	n	M	AA	TT	T	n	M	AA	TT	T	n	M	CC	GG	G	y	M	CC	GG	G	y	M	AA	TT	T	n	M	0.875	0.125	0	0	0	8	1
LcC00083p730	BOT	TOP	[T/A]	TT	TT	T	M			T	n	U	TT	TT	T	n	M	TT	TT	T	n	M	TT	TT	T	n	M	TT	TT	T	n	M	TT	TT	T	n	M	AA	AA	A	y	M	0.875	0	0.125	0	0	8	1
LcC00089p373	TOP	TOP	[A/G]	AA	AA	A	M	AA	AA	A	n	M	AA	AA	A	n	M	AA	AA			U	GG	GG	G	y	M	GG	GG	G	y	M	AA	AA	A	n	M	AA	AA	A	n	M	0.875	0	0.125	0	0	8	1
LcC00092p540	TOP	TOP	[C/G]	GG	GG	G	M	GG	GG	G	n	M	GG	GG	G	n	M	GG	GG	G	n	M	CC	CC	C	y	M	CC	CC	C	y	M	GG	GG	G	n	M	GG	GG	G	n	M	1	0	0	0	0	8	1
LcC00096p213	BOT	TOP	[T/C]	GG	GG	G	M	GG	GG	A	y	N	GG	GG	G	n	M	GG	GG	A	n	B	GG	GG	G	n	M	AA	AA	A	y	M	GG	GG	G	n	M	GG	GG	A	y	N	0.625	0	0	0.25	0.125	8	0.7143
LcC00104p269	BOT	BOT	[T/C]	AG	TC	C	S	AG	TC	C	n	S	AA	TT	T	y	M	AA	TT	C	n	B	AA	TT	T	y	M	AA	TT	C	n	B	AA	TT			U	AA	TT	T	y	M	0.375	0.25	0.125	0	0.25	8	1
LcC00115p394	BOT	TOP	[T/G]			A	U			A	n	U			A	n	U					U					U					U					U					U	0	0	1	0	0	8
LcC00130p539	BOT	BOT	[T/C]			C	U	GG	CC	T	y	N			C	n	U	GG	CC	C	n	M	GG	CC	C	n	M	GG	CC	C	n	M	GG	CC	C	n	M	GG	CC	C	n	M	0.625	0	0.25	0.125	0	8	0.8333
LcC00132p295	TOP	TOP	[A/G]	GG	GG	G	M	GG	GG	G	n	M	AG	AG	A	y	S	AA	AA	A	y	M	GG	GG	G	n	M			G	n	U	GG	GG	G	n	M	GG	GG	G	n	M	0.75	0.125	0.125	0	0	8	1
LcC00137p79	BOT	TOP	[G/C]			G	U					U					U			G	n	U					U					U					U			C	y	U	0	0	1	0	0	8
LcC00138p266	TOP	BOT	[A/G]			C	U	AA	TT	C	n	B	AA	TT	C	n	B	AA	TT	T	y	M	GG	CC	C	n	M	GG	CC	C	n	M	AA	TT	C	n	B	AA	TT	T	y	M	0.5	0	0.125	0	0.375	8	1
LcC00143p455	BOT	BOT	[T/G]	CC	GG	G	M			G	n	U	AC	TG	G	n	S	CC	GG	G	n	M	AA	TT	T	y	M			T	y	U	CC	GG	G	n	M	AA	TT	T	y	M	0.625	0.125	0.25	0	0	8	1
LcC00145p842	BOT	TOP	[T/C]	GG	GG	G	M	GG	GG	G	n	M	AG	AG			U	GG	GG			U	AA	AA	A	y	M					U	GG	GG	G	n	M	GG	GG	G	n	M	0.625	0	0.375	0	0	8	1
LcC00148p533	TOP	TOP	[A/G]	AA	AA	A	M			G	y	U			A	n	U	AA	AA	A	n	M					U	GG	GG	G	y	M	AA	AA	A	n	M	AA	AA	A	n	M	0.625	0	0.375	0	0	8	1
LcC00149p593	BOT	BOT	[T/G]	AC	TG	G	S	AC	TG	G	n	S	AA	TT	T	y	M	AA	TT			U	AA	TT	T	y	M	AA	TT	T	y	M	AC	TG	T	n	S			G	n	U	0.375	0.375	0.25	0	0	8	1
LcC00151p105	BOT	TOP	[T/G]	CC	CC	C	M	AA	AA	A	y	M	AA	AA	A	y	M	AA	AA	A	y	M	AA	AA			U			A	y	U	AA	AA	C	n	B	AA	AA	A	y	M	0.625	0	0.25	0	0.125	8	1
LcC00153p419	TOP	TOP	[A/G]	AA	AA	A	M	AA	AA	A	n	M	AA	AA	A	n	M	AA	AA	A	n	M	GG	GG	G	y	M			A	n	U	AA	AA	A	n	M	AA	AA	A	n	M	0.875	0	0.125	0	0	8	1
LcC00165p608	BOT	TOP	[T/C]			A	U			A	n	U			A	n	U					U			A	n	U			A	n	U			A	n	U			A	n	U	0	0	1	0	0	8
LcC00171p442	BOT	TOP	[T/C]	GG	GG	G	M	GG	GG	G	n	M	GG	GG	G	n	M	GG	GG			U	AA	AA	G	n	B	AA	AA	A	y	M	GG	GG			U	GG	GG	G	n	M	0.625	0	0.25	0	0.125	8	1
LcC00172p513	BOT	BOT	[T/G]	CC	GG	T	N			G	y	U	CC	GG	G	y	M	CC	GG	G	y	M			T	n	U			T	n	U			T	n	U	CC	GG	T	n	B	0.25	0	0.5	0.125	0.125	8	0.6667
LcC00174p315	TOP	TOP	[A/G]	GG	GG	G	M	GG	GG	A	y	N	GG	GG	G	n	M	GG	GG	G	n	M	GG	GG	G	n	M	GG	GG	G	n	M	GG	GG	G	n	M	GG	GG	G	n	M	0.875	0	0	0.125	0	8	0.875
LcC00179p326	TOP	BOT	[A/G]	GG	CC	C	M	GG	CC	C	n	M			T	y	U	AA	TT	C	n	B	GG	CC	C	n	M	GG	CC			U			T	y	U	GG	CC			U	0.375	0	0.5	0	0.125	8	1
LcC00183p149	TOP	BOT	[A/G]	AA	TT	T	M			C	y	U	GG	CC			U	GG	CC			U					U			C	y	U			C	y	U	GG	CC			U	0.125	0	0.875	0	0	8	1
LcC00202p479	TOP	BOT	[A/G]	AA	TT	T	M	AA	TT	T	n	M	AA	TT	T	n	M	AA	TT	T	n	M	GG	CC	T	n	B	AA	TT	T	n	M	AA	TT	T	n	M	AA	TT	T	n	M	0.875	0	0	0	0.125	8	1
LcC00205p212	BOT	TOP	[T/C]			A	U	AA	AA	A	n	M			A	n	U					U	GG	GG	G	y	M	AA	AA	A	n	M	AG	AG	G	y	S			A	n	U	0.375	0.125	0.5	0	0	8	1
LcC00216p469	BOT	BOT	[T/C]			T	U			C	y	U			T	n	U			T	n	U			C	y	U			C	y	U			C	y	U			T	n	U	0	0	1	0	0	8
LcC00217p888	TOP	BOT	[A/C]	CC	GG	G	M	CC	GG	G	n	M	CC	GG	G	n	M	CC	GG			U	AA	TT	T	y	M	CC	GG			U	CC	GG	G	n	M	CC	GG	G	n	M	0.75	0	0.25	0	0	8	1
LcC00229p416	BOT	BOT	[T/C]			C	U			T	n	U			C	n	U	AA	TT	C	n	B	GG	CC	C	n	M	AA	TT	T	y	M	GG	CC	C	n	M	AA	TT	T	y	M	0.5	0	0.375	0	0.125	8	1
LcC00234p990	BOT	TOP	[T/G]	CC	CC	C	M	AA	AA	A	y	M	AA	AA	A	y	M	CC	CC			U	CC	CC	C	n	M	CC	CC	C	n	M	AA	AA	A	y	M	AA	AA	C	n	B	0.75	0	0.125	0	0.125	8	1
LcC00241p321	TOP	BOT	[A/G]	GG	CC	C	M	AA	TT	T	y	M	AA	TT	C	n	B	AA	TT			U	GG	CC	C	n	M	GG	CC			U	GG	CC	C	n	M	AA	TT	T	y	M	0.625	0	0.25	0	0.125	8	1
LcC00252p539	TOP	TOP	[A/G]			G	U			G	n	U			A	y	U			G	n	U			A	y	U			G	n	U			G	n	U			G	n	U	0	0	1	0	0	8
LcC00253p61	BOT	TOP	[T/C]	AA	AA	A	M	AG	AG	A	n	S	GG	GG	G	y	M	GG	GG	G	y	M	GG	GG	A	n	B	GG	GG			U	GG	GG	A	n	B	GG	GG	G	y	M	0.5	0.125	0.125	0	0.25	8	1
LcC00255p458	BOT	BOT	[T/A]	AA	TT	T	M	AA	TT	T	n	M	AA	TT	T	n	M	AA	TT			U	TT	AA	A	y	M	AT	TA	T	n	S	TT	AA	T	n	B	AA	TT			U	0.5	0.125	0.25	0	0.125	8	1
LcC00258p715	BOT	TOP	[T/C]	AA	AA	A	M	AG	AG	A	n	S	GG	GG	A	n	B	GG	GG	A	n	B	GG	GG	G	y	M	AA	AA	A	n	M	GG	GG	G	y	M	GG	GG	G	y	M	0.625	0.125	0	0	0.25	8	1
LcC00260p546	TOP	TOP	[A/T]	TT	TT	T	M	TT	TT	T	n	M	TT	TT	T	n	M	AA	AA	T	n	B	AA	AA	A	y	M	TT	TT	T	n	M	TT	TT	T	n	M	TT	TT	T	n	M	0.875	0	0	0	0.125	8	1
LcC00263p150	TOP	TOP	[A/G]			A	U			G	y	U			A	n	U					U			G	y	U			A	n	U			A	n	U			A	n	U	0	0	1	0	0	8
LcC00265p135	TOP	BOT	[A/G]	GG	CC	C	M			T	y	U	GG	CC	C	n	M	GG	CC	C	n	M	AA	TT	T	y	M	GG	CC	C	n	M	GG	CC	C	n	M	GG	CC	C	n	M	0.875	0	0.125	0	0	8	1
LcC00280p458	BOT	TOP	[T/A]	TT	TT	T	M	AT	AT	T	n	S	TT	TT	T	n	M	TT	TT			U	TT	TT	T	n	M	AA	AA	T	n	B	AT	AT	A	y	S	TT	TT	T	n	M	0.5	0.25	0.125	0	0.125	8	1
LcC00283p671	TOP	TOP	[A/G]	GG	GG	G	M	AA	AA	A	y	M	AA	AA	G	n	B	AA	AA			U	GG	GG	G	n	M			G	n	U	GG	GG	G	n	M	AA	AA	G	n	B	0.5	0	0.25	0	0.25	8	1
LcC00288p369	BOT	BOT	[T/C]	AA	TT	T	M	AG	TC	C	y	S	AA	TT	T	n	M	AA	TT	T	n	M	GG	CC	C	y	M	GG	CC	C	y	M	GG	CC	C	y	M	AG	TC	T	n	S	0.75	0.25	0	0	0	8	1
LcC00293p367	BOT	TOP	[T/C]	GG	GG	G	M	GG	GG	G	n	M	GG	GG	G	n	M	GG	GG	G	n	M			A	y	U			A	y	U	GG	GG	G	n	M	GG	GG	G	n	M	0.75	0	0.25	0	0	8	1
LcC00302p101	TOP	BOT	[A/G]	GG	CC	C	M	GG	CC	T	y	N	GG	CC	C	n	M	GG	CC	C	n	M	AA	TT	C	n	B	AA	TT	T	y	M	GG	CC	C	n	M	GG	CC	C	n	M	0.75	0	0	0.125	0.125	8	0.8571
LcC00326p438	BOT	TOP	[T/C]			A	U	AA	AA	G	y	N			G	y	U			A	n	U	AA	AA	A	n	M			G	y	U	AA	AA	A	n	M			G	y	U	0.25	0	0.625	0.125	0	8	0.6667
LcC00327p493	TOP	BOT	[A/T]	AA	TT	T	M	AT	TA	A	y	S			T	n	U	TT	AA			U	TT	AA	T	n	B	TT	AA	A	y	M	TT	AA	A	y	M	TT	AA	T	n	B	0.375	0.125	0.25	0	0.25	8	1
LcC00329p671	BOT	BOT	[T/A]	TT	AA	A	M	AT	TA	A	n	S	TT	AA	A	n	M	TT	AA			U	AA	TT	T	y	M	TT	AA	A	n	M	TT	AA	A	n	M	AA	TT	T	y	M	0.75	0.125	0.125	0	0	8	1
LcC00331p546	TOP	BOT	[C/G]	CC	GG	G	M	CC	GG	G	n	M	CC	GG	G	n	M	CC	GG	G	n	M	CC	GG	G	n	M	CC	GG	C	y	N	CC	GG	G	n	M	CC	GG	C	y	N	0.75	0	0	0.25	0	8	0.75
LcC00334p176	BOT	BOT	[T/C]	GG	CC	C	M	GG	CC	C	n	M	GG	CC			U	GG	CC	C	n	M	AA	TT	C	n	B	GG	CC	C	n	M	GG	CC			U	GG	CC	C	n	M	0.625	0	0.25	0	0.125	8	1
LcC00339p427	BOT	TOP	[T/G]			C	U					U					U					U			C	n	U					U			C	n	U			A	y	U	0	0	1	0	0	8
LcC00346p63	TOP	TOP	[A/G]	GG	GG	A	N			A	n	U	GG	GG	G	y	M	GG	GG	A	n	B					U			G	y	U			A	n	U	GG	GG	G	n	M	0.25	0	0.5	0.125	0.125	8	0.6667
LcC00360p502	TOP	BOT	[A/G]	AA	TT	T	M			C	y	U	AA	TT	T	n	M	AA	TT			U	AA	TT	T	n	M	GG	CC			U	AA	TT	T	n	M	AA	TT	T	n	M	0.625	0	0.375	0	0	8	1
LcC00361p356	BOT	TOP	[T/G]			C	U	AC	AC	C	n	S	CC	CC	A	n	B			C	n	U	CC	CC	C	n	M	AA	AA			U	CC	CC	C	n	M	CC	CC	C	n	M	0.375	0.125	0.375	0	0.125	8	1
LcC00363p68	TOP	BOT	[C/G]	CC	GG	G	M	GG	CC			U	GG	CC	G	n	B	GG	CC	C	y	M	GG	CC			U	GG	CC	C	y	M	GG	CC			U	GG	CC	C	y	M	0.5	0	0.375	0	0.125	8	1
LcC00366p271	BOT	BOT	[T/C]	AA	TT	T	M	AG	TC	T	n	S	AA	TT			U	AA	TT	T	n	M	AG	TC			U	AA	TT	T	n	M	AA	TT	T	n	M	AA	TT	T	n	M	0.625	0.125	0.25	0	0	8	1
LcC00367p181	TOP	BOT	[A/G]			T	U			T	n	U			T	n	U			T	n	U			T	n	U			C	y	U			T	n	U			T	n	U	0	0	1	0	0	8
LcC00374p195	TOP	BOT	[A/G]	AA	TT	T	M	GG	CC	T	n	B	GG	CC	C	y	M	GG	CC	C	y	M	AA	TT	T	n	M	AA	TT	T	n	M	GG	CC	C	y	M			C	y	U	0.75	0	0.125	0	0.125	8	1
LcC00375p246	TOP	BOT	[A/G]	AA	TT	T	M	AA	TT	T	n	M	AA	TT	T	n	M	AA	TT	T	n	M	GG	CC	C	y	M	GG	CC	C	y	M	AA	TT	T	n	M	AA	TT	T	n	M	1	0	0	0	0	8	1
LcC00377p335	BOT	TOP	[T/C]	GG	GG	G	M	GG	GG	A	y	N	GG	GG	G	n	M	GG	GG	G	n	M	AA	AA	A	y	M	GG	GG	G	n	M	GG	GG	G	n	M	GG	GG	G	n	M	0.875	0	0	0.125	0	8	0.875
LcC00388p462	BOT	BOT	[T/C]	AG	TC	C	S	AG	TC			U	AG	TC	T	n	S	GG	CC	C	n	M	AA	TT	C	n	B			T	y	U	GG	CC			U	GG	CC	C	n	M	0.25	0.25	0.375	0	0.125	8	1
LcC00401p755	BOT	TOP	[T/C]	GG	GG	G	M			A	y	U			A	y	U	GG	GG	G	n	M	GG	GG	G	n	M	AG	AG	G	n	S	GG	GG	G	n	M	GG	GG	G	n	M	0.625	0.125	0.25	0	0	8	1
LcC00405p454	TOP	TOP	[A/G]	AA	AA	A	M			A	n	U	GG	GG	G	y	M	AG	AG			U	GG	GG	G	y	M			A	n	U	GG	GG	G	y	M	GG	GG	G	y	M	0.625	0	0.375	0	0	8	1
LcC00410p1041	TOP	TOP	[A/C]	AA	AA	A	M	CC	CC	C	y	M	CC	CC	C	y	M	CC	CC			U	CC	CC	C	y	M	CC	CC			U	AA	AA	A	n	M	CC	CC	C	y	M	0.75	0	0.25	0	0	8	1
LcC00417p91	TOP	BOT	[A/G]			T	U			T	n	U			T	n	U					U			T	n	U			T	n	U			C	y	U					U	0	0	1	0	0	8
LcC00438p661	BOT	TOP	[T/C]			G	U	GG	GG	G	n	M	AG	AG	G	n	S	AA	AA	G	n	B	AA	AA	A	y	M	AA	AA	A	y	M	GG	GG			U	AA	AA	G	n	B	0.375	0.125	0.25	0	0.25	8	1
LcC00448p1106	TOP	TOP	[A/G]	GG	GG	G	M	GG	GG	G	n	M	GG	GG	G	n	M	GG	GG	G	n	M	AA	AA	A	y	M	GG	GG	G	n	M	GG	GG	G	n	M	GG	GG	G	n	M	1	0	0	0	0	8	1
LcC00449p255	BOT	TOP	[T/C]	AA	AA	A	M	AG	AG	A	n	S	AG	AG	A	n	S	GG	GG	A	n	B	GG	GG	G	y	M	GG	GG	G	y	M	AA	AA	A	n	M	GG	GG	G	y	M	0.625	0.25	0	0	0.125	8	1
LcC00453p184	BOT	BOT	[T/C]	AA	TT	T	M	AG	TC			U			T	n	U	GG	CC	C	y	M	GG	CC	C	y	M	AA	TT	T	n	M	GG	CC	C	y	M	GG	CC	C	y	M	0.75	0	0.25	0	0	8	1
LcC00475p345	TOP	BOT	[C/G]	GG	CC	C	M	GG	CC	C	n	M	GG	CC	C	n	M	GG	CC	C	n	M	CC	GG	G	y	M	GG	CC	C	n	M	GG	CC	C	n	M	GG	CC			U	0.875	0	0.125	0	0	8	1
LcC00476p341	TOP	TOP	[A/G]			A	U			G	y	U			G	y	U			G	n	U			A	n	U			G	y	U			A	n	U			A	n	U	0	0	1	0	0	8
LcC00477p698	BOT	TOP	[T/G]			A	U			A	n	U			A	n	U			A	n	U			A	n	U					U			A	n	U			A	n	U	0	0	1	0	0	8
LcC00480p221	BOT	TOP	[T/G]	AA	AA	A	M	CC	CC	C	y	M	AC	AC	A	n	S	AA	AA	A	n	M	CC	CC	A	n	B	AA	AA	A	n	M	AA	AA	A	n	M	CC	CC	A	n	B	0.625	0.125	0	0	0.25	8	1
LcC00481p929	BOT	TOP	[T/C]	GG	GG	G	M	AG	AG	G	n	S	GG	GG	G	n	M	GG	GG			U	GG	GG			U	AA	AA	G	n	B	AA	AA	A	y	M	AA	AA	G	n	B	0.375	0.125	0.25	0	0.25	8	1
LcC00486p558	TOP	BOT	[A/G]			T	U	AG	TC	T	n	S	GG	CC	C	y	M	GG	CC	T	n	B	GG	CC	C	y	M	AA	TT	T	n	M	GG	CC	C	y	M	GG	CC	C	y	M	0.625	0.125	0.125	0	0.125	8	1
LcC00490p565	BOT	BOT	[T/C]	AA	TT	T	M			T	n	U	AA	TT	T	n	M	AA	TT	T	n	M	GG	CC	C	y	M	GG	CC	C	y	M	AA	TT	T	n	M	GG	CC			U	0.75	0	0.25	0	0	8	1
LcC00501p523	TOP	TOP	[A/C]	CC	CC	C	M	AC	AC	A	y	S	CC	CC	A	y	N	CC	CC			U	AA	AA	A	y	M	AA	AA	A	y	M	CC	CC	C	n	M	CC	CC	C	n	M	0.625	0.125	0.125	0.125	0	8	0.8571
LcC00502p245	TOP	BOT	[A/C]	CC	GG	G	M	AA	TT	T	y	M	AA	TT	T	y	M	AA	TT	G	n	B	CC	GG			U	AA	TT	T	y	M	AA	TT	T	y	M	AA	TT	G	n	B	0.625	0	0.125	0	0.25	8	1
LcC00516p497	TOP	TOP	[A/T]	AA	AA	A	M			T	y	U	TT	TT	T	y	M	TT	TT	T	y	M	AA	AA	A	n	M	AA	AA	A	n	M	TT	TT	T	y	M	TT	TT	T	y	M	0.875	0	0.125	0	0	8	1
LcC00519p104	TOP	BOT	[A/G]	AA	TT	T	M	GG	CC	C	y	M			C	n	U	AA	TT			U	AA	TT	T	n	M	GG	CC	C	y	M	AA	TT	T	n	M	AG	TC	T	n	S	0.625	0.125	0.25	0	0	8	1
LcC00523p154	TOP	TOP	[A/C]	CC	CC	C	M	AA	AA	C	n	B	AA	AA	A	y	M	AA	AA			U	CC	CC	C	n	M	AA	AA	A	y	M	CC	CC	C	n	M	AA	AA	C	n	B	0.625	0	0.125	0	0.25	8	1
LcC00534p552	TOP	TOP	[A/G]	AA	AA	A	M	AA	AA	A	n	M	AA	AA	A	n	M	AA	AA	A	n	M	GG	GG	G	y	M	GG	GG	A	n	B	AA	AA	A	n	M	AA	AA	A	n	M	0.875	0	0	0	0.125	8	1
LcC00537p593	BOT	BOT	[G/C]	CC	GG	G	M	CG	GC	G	n	S	GG	CC	C	y	M	GG	CC	G	n	B	GG	CC	C	y	M	GG	CC	G	n	B	CC	GG	C	n	B	CG	GC	C	n	S	0.375	0.25	0	0	0.375	8	1
LcC00541p360	BOT	TOP	[T/C]	AA	AA	G	N	AG	AG	G	n	S	GG	GG	G	n	M	GG	GG	G	n	M	AA	AA	A	y	M	AA	AA	G	n	B	AA	AA	A	y	M	AA	AA	A	y	M	0.625	0.125	0	0.125	0.125	8	0.8571
LcC00544p173	BOT	BOT	[G/C]	GG	CC	C	M	CG	GC	G	y	S	CG	GC	G	y	S	GG	CC	C	n	M	CC	GG	G	y	M	GG	CC	C	n	M	GG	CC	C	n	M	GG	CC	C	n	M	0.75	0.25	0	0	0	8	1
LcC00550p907	BOT	TOP	[T/A]	AA	AA	A	M	AA	AA	A	n	M	AA	AA	A	n	M	AA	AA	A	n	M	TT	TT	T	y	M	TT	TT	T	y	M	AA	AA	A	n	M	AA	AA	A	n	M	1	0	0	0	0	8	1
LcC00555p360	TOP	BOT	[A/G]	GG	CC	C	M	GG	CC			U	GG	CC	C	n	M	GG	CC	C	n	M	GG	CC	C	n	M	GG	CC	C	n	M	AA	TT	T	y	M	AA	TT	T	y	M	0.875	0	0.125	0	0	8	1
LcC00556p1386	TOP	TOP	[A/G]	AA	AA	A	M	AA	AA	A	n	M	AA	AA	A	n	M	AA	AA	A	n	M	GG	GG	G	y	M	GG	GG	G	y	M	AA	AA	A	n	M	AA	AA	A	n	M	1	0	0	0	0	8	1
LcC00564p224	TOP	BOT	[A/T]	AA	TT	T	M	AA	TT			U	AA	TT			U	AA	TT			U	TT	AA			U	TT	AA			U	AA	TT	T	n	M	AA	TT			U	0.25	0	0.75	0	0	8	1
LcC00568p101	TOP	TOP	[A/G]	GG	GG	G	M			G	n	U			A	y	U					U			A	y	U	GG	GG	G	n	M			G	n	U	AA	AA			U	0.25	0	0.75	0	0	8	1
LcC00574p499	TOP	BOT	[C/G]	CC	GG	G	M			C	y	U	CC	GG	G	n	M	CC	GG	G	n	M	CC	GG	G	n	M	CC	GG	G	n	M	CC	GG	G	n	M	CC	GG			U	0.75	0	0.25	0	0	8	1
LcC00589p876	TOP	BOT	[A/T]	TT	AA	A	M	AA	TT	A	n	B	AA	TT	T	y	M	AA	TT			U			A	n	U	AA	TT	T	y	M	AA	TT	T	y	M	AA	TT	A	n	B	0.5	0	0.25	0	0.25	8	1
LcC00592p289	BOT	BOT	[T/C]			T	U			C	y	U			T	n	U					U			C	y	U			T	n	U			T	n	U			T	n	U	0	0	1	0	0	8
LcC00594p450	TOP	BOT	[A/G]	AA	TT	T	M	AG	TC	T	n	S			C	y	U	AA	TT			U	GG	CC			U	GG	CC			U	GG	CC	T	n	B	AA	TT	T	n	M	0.25	0.125	0.5	0	0.125	8	1
LcC00599p845	BOT	BOT	[T/A]	TT	AA	A	M	TT	AA	A	n	M	TT	AA	A	n	M	TT	AA	A	n	M	AA	TT	A	n	B	AA	TT	T	y	M	TT	AA	A	n	M	TT	AA	A	n	M	0.875	0	0	0	0.125	8	1
LcC00601p510	BOT	TOP	[T/C]	AA	AA	A	M	AG	AG	A	n	S	AA	AA	A	n	M	AA	AA			U	GG	GG	G	y	M	AA	AA	A	n	M	GG	GG	A	n	B	GG	GG	A	n	B	0.5	0.125	0.125	0	0.25	8	1
LcC00606p363	BOT	BOT	[T/A]			A	U					U			A	n	U			A	n	U			T	y	U					U			A	n	U			A	n	U	0	0	1	0	0	8
LcC00621p1406	BOT	TOP	[T/C]	AA	AA	A	M	AG	AG			U	AA	AA			U	AA	AA	A	n	M			A	n	U	GG	GG			U	GG	GG	G	y	M	GG	GG	A	n	B	0.375	0	0.5	0	0.125	8	1
LcC00628p872	TOP	TOP	[A/G]	AA	AA	A	M	GG	GG	G	y	M			A	n	U	GG	GG			U	AA	AA	A	n	M	GG	GG			U	AA	AA	A	n	M	GG	GG			U	0.5	0	0.5	0	0	8	1
LcC00631p105	TOP	BOT	[A/G]			T	U			T	n	U			T	n	U			T	n	U			C	y	U			C	y	U			C	y	U			T	n	U	0	0	1	0	0	8
LcC00632p381	TOP	BOT	[A/G]	AA	TT	T	M	AA	TT	C	n	B	GG	CC	T	n	B	GG	CC	T	n	B	AA	TT			U	GG	CC	C	y	M	GG	CC	T	n	B			T	n	U	0.25	0	0.25	0	0.5	8	1
LcC00636p327	BOT	TOP	[T/C]	GG	GG	G	M	GG	GG	G	n	M	AA	AA	A	y	M	AG	AG			U	GG	GG	G	n	M			G	n	U	GG	GG	G	n	M	GG	GG	G	n	M	0.75	0	0.25	0	0	8	1
LcC00647p1232	TOP	BOT	[A/C]	AA	TT	T	M	AA	TT	T	n	M	AA	TT	G	y	N	AA	TT	T	n	M	AA	TT			U	AA	TT			U	AA	TT	T	n	M	AA	TT	T	n	M	0.625	0	0.25	0.125	0	8	0.8333
LcC00654p239	TOP	BOT	[A/T]	AA	TT	T	M			A	y	U	AT	TA	A	y	S					U	TT	AA	A	y	M	TT	AA	A	y	M	TT	AA	T	n	B	AA	TT	T	n	M	0.5	0.125	0.25	0	0.125	8	1
LcC00656p121	TOP	TOP	[C/G]	GG	GG	G	M	GG	GG	G	n	M	GG	GG	G	n	M	GG	GG	G	n	M	GG	GG	C	n	B			C	n	U	GG	GG	G	n	M	GG	GG	C	y	N	0.625	0	0.125	0.125	0.125	8	0.8333
LcC00666p136	TOP	BOT	[A/C]	CC	GG	G	M	CC	GG	G	n	M	CC	GG	G	n	M	CC	GG			U	AA	TT	T	y	M	AA	TT	T	y	M	CC	GG	G	n	M	CC	GG	G	n	M	0.875	0	0.125	0	0	8	1
LcC00670p1139	BOT	BOT	[T/A]	TT	AA	A	M					U					U	AA	TT	T	y	M	AA	TT	A	n	B	AA	TT	T	y	M	AA	TT	A	n	B	AA	TT	T	y	M	0.5	0	0.25	0	0.25	8	1
LcC00674p218	BOT	TOP	[T/G]	CC	CC	C	M	AC	AC	C	n	S	AA	AA	A	y	M	AA	AA	A	y	M	AA	AA	A	y	M	AA	AA	A	y	M	AA	AA	A	y	M	AA	AA	A	y	M	0.875	0.125	0	0	0	8	1
LcC00675p378	BOT	BOT	[T/A]	TT	AA	A	M	AA	TT	T	y	M			A	n	U	AA	TT	A	n	B	TT	AA	A	n	M	TT	AA	A	n	M	AA	TT	A	n	B	AA	TT	T	y	M	0.625	0	0.125	0	0.25	8	1
LcC00676p309	TOP	BOT	[A/C]	AA	TT	T	M	CC	GG	G	y	M	AC	TG	G	y	S	CC	GG	T	n	B	CC	GG	G	y	M	AA	TT			U	AA	TT	T	n	M	CC	GG	G	y	M	0.625	0.125	0.125	0	0.125	8	1
LcC00678p101	BOT	BOT	[T/C]	GG	CC	C	M	GG	CC	C	n	M	GG	CC	C	n	M	AG	TC			U	AA	TT	T	y	M	AA	TT	T	y	M	AA	TT	C	n	B			C	n	U	0.625	0	0.25	0	0.125	8	1
LcC00690p231	BOT	BOT	[T/C]			C	U			C	n	U			C	n	U			C	n	U			C	n	U			C	n	U			C	n	U			T	y	U	0	0	1	0	0	8
LcC00698p434	BOT	TOP	[T/C]	GG	GG	A	N	GG	GG	G	y	M	GG	GG			U	GG	GG			U	GG	GG			U	GG	GG	A	n	B	GG	GG			U	GG	GG	A	n	B	0.125	0	0.5	0.125	0.25	8	0.5
LcC00708p357	BOT	BOT	[T/G]	AC	TG	T	S	CC	GG	G	y	M	AA	TT	T	n	M	AC	TG			U	CC	GG	G	y	M	AA	TT	T	n	M	CC	GG	G	y	M	CC	GG	T	n	B	0.625	0.125	0.125	0	0.125	8	1
LcC00709p1412	BOT	BOT	[T/C]	AA	TT	T	M	AA	TT	T	n	M	AA	TT	T	n	M	AA	TT	T	n	M	AA	TT	T	n	M			T	n	U	AA	TT	T	n	M	AA	TT	T	n	M	0.875	0	0.125	0	0	8	1
LcC00719p833	TOP	BOT	[A/C]	AA	TT	T	M	AA	TT	T	n	M	AA	TT	T	n	M	AA	TT			U	CC	GG	G	y	M	CC	GG	G	y	M	AA	TT	T	n	M	AA	TT	T	n	M	0.875	0	0.125	0	0	8	1
LcC00735p173	TOP	TOP	[A/C]			C	U			C	n	U			C	n	U			C	n	U			A	y	U			A	y	U			C	n	U			C	n	U	0	0	1	0	0	8
LcC00745p1008	TOP	TOP	[A/G]	GG	GG	G	M	GG	GG	G	n	M	AG	AG	A	y	S	GG	GG	G	n	M	GG	GG	G	n	M			A	y	U	GG	GG	G	n	M	GG	GG	G	n	M	0.75	0.125	0.125	0	0	8	1
LcC00757p165	TOP	BOT	[A/G]	AA	TT	T	M	AG	TC	T	n	S	AG	TC	T	n	S	GG	CC			U	AA	TT	T	n	M	AA	TT			U	GG	CC	C	y	M	GG	CC			U	0.375	0.25	0.375	0	0	8	1
LcC00758p771	BOT	TOP	[T/C]	AG	AG	A	S			A	n	U			A	n	U	AA	AA	A	n	M	GG	GG	G	y	M			A	n	U	GG	GG	G	y	M	AA	AA			U	0.375	0.125	0.5	0	0	8	1
LcC00784p413	BOT	BOT	[T/G]	CC	GG	G	M	AC	TG	T	y	S			G	n	U	AA	TT	G	n	B	CC	GG	G	n	M	CC	GG			U	AA	TT	T	y	M	AA	TT	G	n	B	0.375	0.125	0.25	0	0.25	8	1
LcC00785p772	BOT	BOT	[T/C]	AA	TT	C	N			T	y	U	AA	TT	T	y	M	AA	TT	T	y	M	AA	TT	T	y	M	AA	TT	C	n	B	GG	CC			U	GG	CC	C	n	M	0.5	0	0.25	0.125	0.125	8	0.8
LcC00786p511	TOP	TOP	[A/G]	GG	GG	G	M	AG	AG	G	n	S	GG	GG	G	n	M	GG	GG	G	n	M	AA	AA	A	y	M	AA	AA	G	n	B	AA	AA	G	n	B	GG	GG	G	n	M	0.625	0.125	0	0	0.25	8	1
LcC00794p473	BOT	BOT	[T/C]	GG	CC	C	M	AG	TC			U			C	n	U	GG	CC	C	n	M	GG	CC	C	n	M	GG	CC	C	n	M	GG	CC	C	n	M	GG	CC	C	n	M	0.75	0	0.25	0	0	8	1
LcC00805p364	TOP	BOT	[A/T]	AA	TT	T	M	AA	TT	A	y	N	AA	TT	T	n	M	AA	TT			U	AA	TT	T	n	M					U	AA	TT	T	n	M	AA	TT	T	n	M	0.625	0	0.25	0.125	0	8	0.8333
LcC00826p1009	TOP	TOP	[A/G]	GG	GG	A	N	GG	GG	A	n	B	GG	GG	A	n	B	GG	GG	A	n	B	GG	GG	A	n	B	GG	GG	A	n	B	GG	GG	G	y	M	GG	GG	A	n	B	0.125	0	0	0.125	0.75	8	0.5
LcC00833p1173	BOT	TOP	[G/C]	CC	CC	C	M	CC	CC	C	n	M	CC	CC	C	n	M	CC	CC			U	GG	GG	G	y	M	CC	CC			U	CC	CC	C	n	M	CC	CC	C	n	M	0.75	0	0.25	0	0	8	1
LcC00855p176	TOP	BOT	[A/C]	CC	GG	G	M	CC	GG			U			T	y	U	AA	TT	T	y	M	CC	GG	G	n	M	CC	GG	G	n	M	AC	TG			U			G	n	U	0.5	0	0.5	0	0	8	1
LcC00861p256	TOP	TOP	[A/C]	AA	AA	A	M	AA	AA	A	n	M	AA	AA	A	n	M	AA	AA			U	CC	CC	C	y	M	CC	CC	C	y	M	AA	AA	A	n	M	AA	AA	A	n	M	0.875	0	0.125	0	0	8	1
LcC00863p209	BOT	BOT	[T/C]	AA	TT	T	M	GG	CC	C	y	M			T	n	U					U			T	n	U			T	n	U	GG	CC	T	n	B					U	0.25	0	0.625	0	0.125	8	1
LcC00864p294	TOP	BOT	[A/G]	AA	TT	T	M	AA	TT	T	n	M			T	n	U	AA	TT			U	AA	TT	T	n	M	GG	CC	C	y	M	GG	CC	C	y	M	AA	TT	T	n	M	0.75	0	0.25	0	0	8	1
LcC00871p550	BOT	BOT	[T/C]	AA	TT	T	M			T	n	U	AA	TT	T	n	M	AA	TT	T	n	M			C	y	U			T	n	U			T	n	U					U	0.375	0	0.625	0	0	8	1
LcC00882p314	TOP	BOT	[A/T]	AA	TT	T	M			T	n	U	AA	TT	T	n	M	AA	TT			U	AA	TT	T	n	M	AA	TT	T	n	M	TT	AA	A	y	M	TT	AA	A	y	M	0.75	0	0.25	0	0	8	1
LcC00890p1387	TOP	BOT	[A/G]			T	U			C	y	U	AG	TC	T	n	S	AA	TT			U	GG	CC	C	y	M			C	y	U	AA	TT	T	n	M	AA	TT	T	n	M	0.375	0.125	0.5	0	0	8	1
LcC00892p546	TOP	BOT	[A/G]			C	U	GG	CC	C	n	M			C	n	U					U	GG	CC	C	n	M	AA	TT			U	GG	CC			U			T	y	U	0.25	0	0.75	0	0	8	1
LcC00902p169	BOT	TOP	[T/G]			C	U			A	y	U	AA	AA	C	n	B	AA	AA			U			C	n	U			C	n	U			C	n	U	AA	AA	A	y	M	0.125	0	0.75	0	0.125	8	1
LcC00903p650	BOT	BOT	[T/C]			T	U	AG	TC	T	n	S	AG	TC	C	y	S	GG	CC	T	n	B	GG	CC	C	y	M	GG	CC	C	y	M	AA	TT	T	n	M	GG	CC	C	y	M	0.5	0.25	0.125	0	0.125	8	1
LcC00913p626	TOP	BOT	[A/G]			C	U			C	n	U					U			T	y	U					U					U					U					U	0	0	1	0	0	8
LcC00914p781	BOT	BOT	[T/C]	AA	TT	T	M	AA	TT	T	n	M	AA	TT	T	n	M	AA	TT			U	GG	CC	C	y	M	AA	TT			U	AA	TT	T	n	M	AA	TT	T	n	M	0.75	0	0.25	0	0	8	1
LcC00915p475	TOP	TOP	[A/G]	AA	AA	A	M	GG	GG	A	n	B	AA	AA	A	n	M	AA	AA	A	n	M	GG	GG	G	y	M	AA	AA	A	n	M	AA	AA	A	n	M	GG	GG	A	n	B	0.75	0	0	0	0.25	8	1
LcC00924p318	BOT	BOT	[T/C]	AA	TT	T	M	AG	TC	C	y	S	AG	TC	T	n	S			T	n	U	AA	TT	T	n	M	AA	TT	T	n	M	AA	TT			U	AA	TT			U	0.375	0.25	0.375	0	0	8	1
LcC00929p975	TOP	BOT	[A/G]	AA	TT	T	M	AA	TT	T	n	M	AA	TT	T	n	M	AA	TT	T	n	M	GG	CC	C	y	M			T	n	U	AA	TT	T	n	M	AA	TT	T	n	M	0.875	0	0.125	0	0	8	1
LcC00942p569	TOP	BOT	[A/G]	GG	CC	C	M	GG	CC	C	n	M	GG	CC	C	n	M	GG	CC			U	AA	TT	T	y	M	GG	CC	C	n	M	GG	CC	C	n	M	GG	CC	C	n	M	0.875	0	0.125	0	0	8	1
LcC00956p662	TOP	TOP	[A/T]	TT	TT	T	M	TT	TT	T	n	M	AT	AT	T	n	S	AA	AA	T	n	B	AA	AA			U	TT	TT	T	n	M	TT	TT	T	n	M	TT	TT	T	n	M	0.625	0.125	0.125	0	0.125	8	1
LcC00957p393	TOP	BOT	[A/G]			T	U			C	y	U			T	n	U			T	n	U	AA	TT			U	GG	CC			U	AG	TC	T	n	S			T	n	U	0	0.125	0.875	0	0	8	1
LcC00959p549	TOP	BOT	[A/G]	GG	CC	C	M	AG	TC	C	n	S	GG	CC	C	n	M	GG	CC	C	n	M	AA	TT	T	y	M	GG	CC	C	n	M	GG	CC	C	n	M	AA	TT			U	0.75	0.125	0.125	0	0	8	1
LcC00960p211	TOP	TOP	[A/G]			A	U			G	y	U	AG	AG	G	y	S	AA	AA	A	n	M	GG	GG	G	y	M	GG	GG	G	y	M	AA	AA	A	n	M	AA	AA	A	n	M	0.625	0.125	0.25	0	0	8	1
LcC00966p251	TOP	BOT	[A/T]	AA	TT	T	M			A	y	U					U	AA	TT	T	n	M	TT	AA	A	y	M			T	n	U			T	n	U	AA	TT	T	n	M	0.5	0	0.5	0	0	8	1
LcC00973p834	TOP	TOP	[A/G]	AA	AA	A	M	AA	AA	A	n	M	AA	AA	G	y	N	AA	AA			U	AA	AA	A	n	M	AA	AA	A	n	M	AA	AA	A	n	M	AA	AA	A	n	M	0.75	0	0.125	0.125	0	8	0.8571
LcC00983p459	BOT	TOP	[G/C]	CC	CC	C	M	CG	CG	G	y	S	CC	CC	C	n	M	CC	CC	C	n	M	GG	GG	C	n	B	CC	CC	C	n	M	CC	CC	C	n	M	CC	CC	C	n	M	0.75	0.125	0	0	0.125	8	1
LcC00989p801	BOT	TOP	[T/C]	GG	GG	G	M	AG	AG	A	y	S	AG	AG	G	n	S	GG	GG	G	n	M	AA	AA	G	n	B	AA	AA	A	y	M	GG	GG	G	n	M	GG	GG	A	n	B	0.5	0.25	0	0	0.25	8	1
LcC00993p651	BOT	BOT	[T/C]	AA	TT	T	M	AA	TT	T	n	M	AA	TT			U			T	n	U	AA	TT	T	n	M	AA	TT			U	GG	CC	T	n	B	AA	TT	T	n	M	0.5	0	0.375	0	0.125	8	1
LcC01001p523	BOT	BOT	[T/C]	AA	TT	T	M	AA	TT	T	n	M	AA	TT	T	n	M	AA	TT			U	GG	CC	C	y	M	GG	CC	T	n	B	AA	TT	T	n	M	AA	TT			U	0.625	0	0.25	0	0.125	8	1
LcC01004p472	BOT	TOP	[T/C]	AA	AA	A	M	AA	AA	A	n	M			A	n	U	GG	GG	G	y	M	GG	GG	A	n	B	AA	AA	A	n	M	AA	AA	A	n	M			G	y	U	0.625	0	0.25	0	0.125	8	1
LcC01012p1388	BOT	TOP	[G/C]	GG	GG	G	M			C	n	U	GG	GG	G	n	M	GG	GG			U	CC	CC	G	n	B	CC	CC	C	y	M	CC	CC	C	y	M	CC	CC	G	n	B	0.5	0	0.25	0	0.25	8	1
LcC01043p705	BOT	BOT	[G/C]			C	U	CC	GG			U	CC	GG	C	n	B					U	CC	GG			U					U	CC	GG			U	CC	GG	G	y	M	0.125	0	0.75	0	0.125	8	1
LcC01046p157	TOP	BOT	[A/T]	AA	TT	T	M	AA	TT	T	n	M	AA	TT	T	n	M					U			A	y	U			A	y	U			T	n	U					U	0.375	0	0.625	0	0	8	1
LcC01049p573	BOT	BOT	[T/C]	AA	TT	T	M	AG	TC	T	n	S	AA	TT	T	n	M	AA	TT	T	n	M	AA	TT	T	n	M	AA	TT	T	n	M	GG	CC	T	n	B	GG	CC	C	y	M	0.75	0.125	0	0	0.125	8	1
LcC01054p388	BOT	TOP	[T/A]	AA	AA	A	M			A	n	U	AA	AA			U	AA	AA			U			A	n	U			A	n	U			A	n	U	AA	AA	A	n	M	0.25	0	0.75	0	0	8	1
LcC01056p334	BOT	BOT	[T/G]	CC	GG	G	M			G	n	U			T	y	U	CC	GG			U	AA	TT	T	y	M	CC	GG	G	n	M	CC	GG	G	n	M	CC	GG			U	0.5	0	0.5	0	0	8	1
LcC01067p623	BOT	BOT	[T/G]	CC	GG	G	M	CC	GG	G	n	M	CC	GG	G	n	M	CC	GG	G	n	M	AA	TT	T	y	M	CC	GG			U	CC	GG	G	n	M	CC	GG	G	n	M	0.875	0	0.125	0	0	8	1
LcC01068p284	TOP	BOT	[A/G]			T	U			T	n	U			C	y	U			C	y	U			T	n	U			C	y	U			T	n	U			T	n	U	0	0	1	0	0	8
LcC01069p518	TOP	BOT	[A/G]	AA	TT	T	M	AA	TT	T	n	M	AA	TT	T	n	M	AA	TT			U	GG	CC			U	AA	TT			U	AA	TT	T	n	M	AA	TT	T	n	M	0.625	0	0.375	0	0	8	1
LcC01074p689	BOT	TOP	[T/C]	AA	AA	A	M	AA	AA	A	n	M	AA	AA			U			A	n	U	AA	AA			U			A	n	U	AA	AA	A	n	M	AA	AA	A	n	M	0.5	0	0.5	0	0	8	1
LcC01077p841	TOP	BOT	[A/G]			C	U			T	y	U	AG	TC	C	n	S	GG	CC			U	GG	CC	C	n	M	AA	TT	T	y	M	AA	TT	C	n	B	GG	CC	T	n	B	0.25	0.125	0.375	0	0.25	8	1
LcC01080p573	TOP	TOP	[A/G]			G	U					U					U			G	n	U			A	y	U			G	n	U					U			G	n	U	0	0	1	0	0	8
LcC01084p238	TOP	TOP	[A/C]	AA	AA	A	M	CC	CC	A	n	B	CC	CC	A	n	B	CC	CC	C	y	M	AA	AA	A	n	M	AA	AA	A	n	M	AA	AA	A	n	M	CC	CC	C	y	M	0.75	0	0	0	0.25	8	1
LcC01098p298	BOT	TOP	[T/A]	AA	AA	A	M			A	n	U	AA	AA	A	n	M	AA	AA	A	n	M	AA	AA	A	n	M	TT	TT	T	y	M	TT	TT	A	n	B	TT	TT	A	n	B	0.625	0	0.125	0	0.25	8	1
LcC01113p973	TOP	TOP	[A/G]	GG	GG	G	M	AG	AG	A	y	S			A	n	U	GG	GG	G	n	M	AA	AA	A	y	M	AA	AA	A	y	M	GG	GG	G	n	M	GG	GG	G	n	M	0.75	0.125	0.125	0	0	8	1
LcC01116p359	BOT	TOP	[T/C]	GG	GG	G	M	GG	GG	G	n	M	GG	GG	G	n	M			G	n	U	AA	AA	A	y	M	GG	GG	G	n	M	GG	GG	G	n	M	GG	GG	G	n	M	0.875	0	0.125	0	0	8	1
LcC01123p905	BOT	BOT	[T/C]	GG	CC	C	M	AG	TC	C	n	S	GG	CC			U	GG	CC	C	n	M	GG	CC	C	n	M	AA	TT	C	n	B	AA	TT	T	y	M	AA	TT	T	y	M	0.625	0.125	0.125	0	0.125	8	1
LcC01124p304	TOP	TOP	[A/T]	AT	AT	T	S	TT	TT	T	n	M	AA	AA	T	n	B	AA	AA			U	AA	AA	A	y	M			T	n	U	TT	TT	T	n	M	TT	TT	T	n	M	0.5	0.125	0.25	0	0.125	8	1
LcC01126p155	TOP	BOT	[A/G]	GG	CC	C	M	GG	CC	C	n	M	GG	CC	C	n	M	GG	CC	C	n	M	AA	TT	T	y	M			T	y	U	GG	CC	C	n	M	GG	CC	C	n	M	0.875	0	0.125	0	0	8	1
LcC01127p82	BOT	TOP	[G/C]			C	U			G	y	U			C	n	U			C	n	U			C	n	U			C	n	U			G	y	U			C	n	U	0	0	1	0	0	8
LcC01129p65	TOP	BOT	[A/C]	AA	TT	T	M	CC	GG	G	y	M	CC	GG			U	CC	GG			U	AA	TT	T	n	M			T	n	U	CC	GG	G	y	M	CC	GG	T	n	B	0.5	0	0.375	0	0.125	8	1
LcC01132p239	TOP	BOT	[A/G]	AA	TT	C	N	AG	TC	C	n	S	AA	TT	T	y	M	AA	TT	T	y	M	AA	TT	T	y	M	GG	CC	C	n	M	AA	TT	C	n	B	AA	TT	T	y	M	0.625	0.125	0	0.125	0.125	8	0.8571
LcC01133p801	TOP	TOP	[A/C]	AA	AA	A	M	CC	CC	A	n	B	CC	CC			U	CC	CC			U	CC	CC			U	CC	CC			U	CC	CC			U	CC	CC			U	0.125	0	0.75	0	0.125	8	1
LcC01136p358	TOP	TOP	[A/G]			G	U	AG	AG	A	y	S	AG	AG	G	n	S	AA	AA	G	n	B	AA	AA	G	n	B	GG	GG	G	n	M	AA	AA	A	y	M	GG	GG	G	n	M	0.375	0.25	0.125	0	0.25	8	1
LcC01137p206	BOT	TOP	[T/C]	AG	AG	A	S	GG	GG	G	y	M			A	n	U	AG	AG	A	n	S	GG	GG	G	y	M	GG	GG	G	y	M			A	n	U	AG	AG	A	n	S	0.375	0.375	0.25	0	0	8	1
LcC01139p321	TOP	BOT	[A/C]	CC	GG	G	M	CC	GG	G	n	M	CC	GG	G	n	M	CC	GG			U	AA	TT	T	y	M	CC	GG	G	n	M	CC	GG	G	n	M	CC	GG	G	n	M	0.875	0	0.125	0	0	8	1
LcC01151p558	BOT	TOP	[T/C]	GG	GG	G	M	GG	GG	G	n	M	AA	AA			U	AA	AA	G	n	B	AA	AA	A	y	M	AA	AA	G	n	B	AA	AA	G	n	B	GG	GG			U	0.375	0	0.25	0	0.375	8	1
LcC01164p240	BOT	TOP	[T/G]	CC	CC	C	M			C	n	U			C	n	U			C	n	U	CC	CC			U			C	n	U	CC	CC	C	n	M	AA	AA	A	y	M	0.375	0	0.625	0	0	8	1
LcC01168p480	BOT	BOT	[T/G]	CC	GG	G	M			G	n	U	AC	TG			U	AA	TT			U	CC	GG	G	n	M			G	n	U	AA	TT	G	n	B	AA	TT	T	y	M	0.375	0	0.5	0	0.125	8	1
LcC01169p235	BOT	BOT	[T/C]	GG	CC	C	M	AG	TC	C	n	S	GG	CC	T	n	B	GG	CC			U	AA	TT	T	y	M	AA	TT	T	y	M	AA	TT	C	n	B	GG	CC	C	n	M	0.5	0.125	0.125	0	0.25	8	1
LcC01170p461	TOP	TOP	[A/C]	CC	CC	C	M	CC	CC	C	n	M	CC	CC	C	n	M	CC	CC	C	n	M	AA	AA	A	y	M	CC	CC	C	n	M	AA	AA	C	n	B	CC	CC	C	n	M	0.875	0	0	0	0.125	8	1
LcC01181p1047	TOP	BOT	[A/C]	AA	TT	T	M	AC	TG			U	AA	TT	T	n	M	AA	TT			U	CC	GG	T	n	B	AA	TT			U	AA	TT	T	n	M	CC	GG	G	y	M	0.5	0	0.375	0	0.125	8	1
LcC01183p864	TOP	BOT	[A/C]	CC	GG	G	M	AC	TG	T	y	S	CC	GG	G	n	M	CC	GG	G	n	M	CC	GG	G	n	M	AA	TT	T	y	M	CC	GG	G	n	M	CC	GG	G	n	M	0.875	0.125	0	0	0	8	1
LcC01192p413	BOT	BOT	[T/C]			T	U	AG	TC			U	AG	TC	T	n	S	GG	CC	T	n	B	GG	CC			U	GG	CC			U	GG	CC			U	GG	CC	C	y	M	0.125	0.125	0.625	0	0.125	8	1
LcC01202p117	TOP	TOP	[A/G]	AA	AA	A	M	AG	AG	A	n	S	AA	AA	A	n	M	AA	AA	A	n	M	AA	AA	A	n	M	AA	AA	A	n	M	GG	GG	G	y	M	GG	GG	A	n	B	0.75	0.125	0	0	0.125	8	1
LcC01206p976	BOT	BOT	[T/C]	GG	CC	C	M	AA	TT	C	n	B	AA	TT	C	n	B	AA	TT			U	GG	CC			U	GG	CC			U	AA	TT	T	y	M	AA	TT	T	y	M	0.375	0	0.375	0	0.25	8	1
LcC01207p821	BOT	BOT	[T/C]	GG	CC	C	M	AA	TT			U	AA	TT	T	y	M	GG	CC			U	GG	CC	C	n	M	GG	CC			U	AA	TT	T	y	M	AA	TT	C	n	B	0.5	0	0.375	0	0.125	8	1
LcC01211p353	BOT	BOT	[T/G]	CC	GG	G	M	CC	GG	G	n	M	AC	TG	T	y	S	AA	TT			U	CC	GG	G	n	M	CC	GG	G	n	M	CC	GG	G	n	M	AC	TG	G	n	S	0.625	0.25	0.125	0	0	8	1
LcC01215p275	TOP	TOP	[A/G]	AA	AA	A	M	AA	AA	A	n	M	AA	AA	A	n	M	AA	AA	A	n	M	GG	GG	G	y	M	GG	GG			U	AA	AA	A	n	M	AA	AA	A	n	M	0.875	0	0.125	0	0	8	1
LcC01220p370	BOT	TOP	[T/C]			A	U			A	n	U			A	n	U			A	n	U			G	y	U			A	n	U			A	n	U			A	n	U	0	0	1	0	0	8
LcC01221p154	BOT	TOP	[T/G]	AA	AA	C	N			C	n	U	AA	AA	C	n	B	AA	AA	C	n	B			A	y	U			C	n	U			C	n	U	AA	AA	C	n	B	0	0	0.5	0.125	0.375	8	0
LcC01222p311	BOT	BOT	[T/C]	AA	TT	T	M	AA	TT	T	n	M	AA	TT	T	n	M	AA	TT	T	n	M	GG	CC	T	n	B	AA	TT			U	AA	TT	T	n	M	AA	TT	T	n	M	0.75	0	0.125	0	0.125	8	1
LcC01230p69	BOT	BOT	[T/C]			C	U			C	n	U					U			T	y	U					U			C	n	U					U			C	n	U	0	0	1	0	0	8
LcC01234p148	BOT	TOP	[T/C]	GG	GG	G	M	AA	AA	G	n	B	AA	AA			U	AA	AA	A	y	M	GG	GG			U	GG	GG	G	n	M	AA	AA	A	y	M	AA	AA	A	y	M	0.625	0	0.25	0	0.125	8	1
LcC01235p339	BOT	TOP	[T/C]	GG	GG	G	M	GG	GG	G	n	M	GG	GG	G	n	M	GG	GG			U	AA	AA	A	y	M			G	n	U	GG	GG			U	GG	GG	G	n	M	0.625	0	0.375	0	0	8	1
LcC01238p631	TOP	BOT	[A/C]	CC	GG	G	M	AC	TG	G	n	S	CC	GG	G	n	M	CC	GG			U	AA	TT	T	y	M	CC	GG			U	AA	TT	T	y	M	AA	TT	G	n	B	0.5	0.125	0.25	0	0.125	8	1
LcC01239p267	BOT	TOP	[T/C]	GG	GG	G	M	AA	AA	A	y	M	AA	AA	A	y	M	AA	AA			U	GG	GG	G	n	M			G	n	U	GG	GG	G	n	M	AA	AA	G	n	B	0.625	0	0.25	0	0.125	8	1
LcC01249p377	BOT	BOT	[T/G]	CC	GG	G	M	CC	GG			U	AC	TG			U	CC	GG			U	AA	TT	G	n	B	AA	TT	T	y	M	CC	GG	G	n	M	CC	GG	G	n	M	0.5	0	0.375	0	0.125	8	1
LcC01255p498	BOT	BOT	[T/C]	AA	TT	C	N			C	n	U	AA	TT			U	AA	TT			U			T	y	U					U			C	n	U	AA	TT	C	n	B	0	0	0.75	0.125	0.125	8	0
LcC01267p699	TOP	TOP	[A/G]	AA	AA	A	M	GG	GG	G	y	M			A	n	U	GG	GG			U	GG	GG			U	GG	GG	A	n	B	GG	GG	A	n	B	GG	GG			U	0.25	0	0.5	0	0.25	8	1
LcC01271p573	TOP	TOP	[A/G]	GG	GG	G	M			G	n	U	GG	GG	G	n	M	GG	GG	G	n	M	AA	AA	A	y	M			G	n	U	GG	GG	G	n	M	GG	GG	A	y	N	0.625	0	0.25	0.125	0	8	0.8333
LcC01275p574	TOP	TOP	[A/G]	GG	GG	G	M	GG	GG	G	n	M	GG	GG	G	n	M	GG	GG	G	n	M	AA	AA	A	y	M	GG	GG	G	n	M	GG	GG	G	n	M	GG	GG	G	n	M	1	0	0	0	0	8	1
LcC01276p676	BOT	TOP	[T/C]			G	U			A	y	U			A	n	U			A	y	U			G	n	U			A	y	U			G	n	U			A	y	U	0	0	1	0	0	8
LcC01284p881	BOT	BOT	[T/C]	AA	TT	T	M	AG	TC	C	y	S	AG	TC	T	n	S	AA	TT	T	n	M	AA	TT	T	n	M	AA	TT	T	n	M	AA	TT	T	n	M	AA	TT	T	n	M	0.75	0.25	0	0	0	8	1
LcC01308p107	TOP	TOP	[A/G]	GG	GG	G	M	GG	GG	G	n	M	GG	GG	G	n	M	GG	GG			U	AA	AA	A	y	M	AA	AA	G	n	B	AA	AA	A	y	M	GG	GG			U	0.625	0	0.25	0	0.125	8	1
LcC01310p83	TOP	TOP	[A/T]	AA	AA	A	M					U	TT	TT			U	TT	TT	A	n	B	TT	TT			U	TT	TT			U	TT	TT	A	n	B	TT	TT			U	0.125	0	0.625	0	0.25	8	1
LcC01311p1219	TOP	TOP	[A/G]	GG	GG	G	M	AA	AA			U	AA	AA			U	AA	AA			U	GG	GG	G	n	M					U	AA	AA	G	n	B	AA	AA	A	y	M	0.375	0	0.5	0	0.125	8	1
LcC01329p253	TOP	BOT	[A/G]	AA	TT	T	M	AA	TT			U	AA	TT	T	n	M	AA	TT	T	n	M	GG	CC	C	y	M			G	y	U	AA	TT	T	n	M	AA	TT			U	0.625	0	0.375	0	0	8	1
LcC01331p146	TOP	TOP	[A/G]	AG	AG	A	S			G	y	U	AA	AA	A	n	M	AA	AA	A	n	M	GG	GG	G	y	M	GG	GG	G	y	M	GG	GG	G	y	M	AA	AA	A	n	M	0.75	0.125	0.125	0	0	8	1
LcC01332p98	TOP	BOT	[C/G]	GG	CC	C	M	CC	GG	G	y	M	CG	GC	C	n	S	GG	CC			U	CC	GG	C	n	B	CG	GC	C	n	S	CC	GG	C	n	B	GG	CC			U	0.25	0.25	0.25	0	0.25	8	1
LcC01335p153	TOP	BOT	[A/G]			T	U	GG	CC	C	y	M	GG	CC	C	y	M	GG	CC	T	n	B	AA	TT	T	n	M	GG	CC	C	y	M	AA	TT	T	n	M	GG	CC	T	n	B	0.625	0	0.125	0	0.25	8	1
LcC01338p1930	TOP	BOT	[A/C]	CC	GG	G	M	AC	TG	T	y	S					U	CC	GG	G	n	M	CC	GG	G	n	M	CC	GG	G	n	M	AA	TT			U	CC	GG	G	n	M	0.625	0.125	0.25	0	0	8	1
LcC01339p161	TOP	BOT	[A/C]	CC	GG	G	M	AC	TG	G	n	S	CC	GG	G	n	M	CC	GG			U	CC	GG	G	n	M	AA	TT			U	AA	TT	T	y	M	AA	TT			U	0.5	0.125	0.375	0	0	8	1
LcC01355p864	TOP	BOT	[A/T]			T	U					U			A	y	U					U					U					U					U			T	n	U	0	0	1	0	0	8
LcC01357p160	BOT	TOP	[T/C]			A	U			A	n	U					U			A	n	U			A	n	U			A	n	U					U			G	y	U	0	0	1	0	0	8
LcC01364p643	TOP	TOP	[A/G]	AA	AA	A	M	GG	GG	G	y	M	GG	GG	A	n	B	GG	GG			U	GG	GG	G	y	M	GG	GG			U	GG	GG	G	y	M	GG	GG	G	y	M	0.625	0	0.25	0	0.125	8	1
LcC01371p1199	BOT	BOT	[T/G]	AA	TT	T	M	AC	TG			U	AC	TG	G	y	S	AA	TT			U	CC	GG	G	y	M			T	n	U	AA	TT	T	n	M	AA	TT	T	n	M	0.5	0.125	0.375	0	0	8	1
LcC01392p271	TOP	BOT	[A/G]	GG	CC	C	M	AG	TC	C	n	S	GG	CC	C	n	M	GG	CC			U	AA	TT	T	y	M					U	AA	TT	T	y	M	GG	CC	C	n	M	0.625	0.125	0.25	0	0	8	1
LcC01393p505	BOT	BOT	[T/A]	TT	AA	A	M	TT	AA	A	n	M	TT	AA	A	n	M	TT	AA	A	n	M	AA	TT	T	y	M	AA	TT	A	n	B	TT	AA	A	n	M	TT	AA	A	n	M	0.875	0	0	0	0.125	8	1
LcC01398p286	BOT	BOT	[T/C]	GG	CC	C	M	AA	TT			U			C	n	U	GG	CC	C	n	M	GG	CC	C	n	M			C	n	U	AA	TT	T	y	M	AA	TT	C	n	B	0.5	0	0.375	0	0.125	8	1
LcC01410p217	TOP	TOP	[A/G]	GG	GG	G	M	GG	GG	G	n	M	GG	GG			U	GG	GG			U	AA	AA	A	y	M	GG	GG			U	GG	GG			U	GG	GG			U	0.375	0	0.625	0	0	8	1
LcC01418p424	TOP	BOT	[A/G]			T	U	AG	TC	T	n	S			C	y	U			C	y	U	GG	CC	C	y	M	AA	TT	T	n	M	AG	TC	T	n	S			C	y	U	0.25	0.25	0.5	0	0	8	1
LcC01421p227	BOT	TOP	[T/G]	AA	AA	A	M			A	n	U	AA	AA	A	n	M	AA	AA	A	n	M	AA	AA	A	n	M	CC	CC	A	n	B	CC	CC	A	n	B	CC	CC	C	y	M	0.625	0	0.125	0	0.25	8	1
LcC01432p337	TOP	BOT	[A/T]	AA	TT	T	M	AA	TT	T	n	M	AA	TT	A	y	N	AA	TT	T	n	M	AA	TT	T	n	M	AA	TT	T	n	M	AA	TT	T	n	M	AA	TT	A	y	N	0.75	0	0	0.25	0	8	0.75
LcC01433p727	TOP	BOT	[C/G]	GG	CC	C	M	CG	GC	C	n	S	GG	CC	C	n	M	GG	CC	C	n	M	GG	CC	C	n	M					U	GG	CC			U	GG	CC	C	n	M	0.625	0.125	0.25	0	0	8	1
LcC01440p87	TOP	BOT	[A/G]			T	U			T	n	U					U					U			C	y	U					U			C	y	U			T	n	U	0	0	1	0	0	8
LcC01448p475	BOT	TOP	[T/C]	AA	AA	A	M	AA	AA	A	n	M			A	n	U	AA	AA			U	AA	AA	A	n	M	AA	AA	A	n	M	GG	GG	A	n	B			A	n	U	0.5	0	0.375	0	0.125	8	1
LcC01469p527	BOT	BOT	[T/C]	AA	TT	T	M	AA	TT	T	n	M	AA	TT	T	n	M	AA	TT	T	n	M	GG	CC	C	y	M			T	n	U	AA	TT	T	n	M	AA	TT	T	n	M	0.875	0	0.125	0	0	8	1
LcC01482p297	BOT	TOP	[T/G]	AA	AA	A	M			C	y	U			A	n	U	AA	AA	A	n	M	CC	CC	A	n	B	CC	CC	C	y	M	AA	AA	A	n	M	AA	AA	A	n	M	0.625	0	0.25	0	0.125	8	1
LcC01484p244	BOT	TOP	[T/C]	GG	GG	G	M	GG	GG	G	n	M	GG	GG	G	n	M	GG	GG	G	n	M	AA	AA	A	y	M	AA	AA	A	y	M	GG	GG	G	n	M	GG	GG	G	n	M	1	0	0	0	0	8	1
LcC01492p523	TOP	BOT	[C/G]	CC	GG	G	M	CC	GG	C	y	N	CC	GG	G	n	M	CC	GG	G	n	M			G	n	U	CC	GG	G	n	M	CC	GG	G	n	M	CC	GG	G	n	M	0.75	0	0.125	0.125	0	8	0.8571
LcC01497p228	BOT	TOP	[G/C]	GG	GG	G	M	CC	CC	G	n	B	CC	CC			U	CC	CC			U	GG	GG			U	GG	GG			U	CC	CC			U	CC	CC	C	y	M	0.25	0	0.625	0	0.125	8	1
LcC01506p700	BOT	BOT	[T/C]	GG	CC	C	M					U	AA	TT	T	y	M	AA	TT	C	n	B	GG	CC	C	n	M	GG	CC	C	n	M	AA	TT	T	y	M	AA	TT	T	y	M	0.75	0	0.125	0	0.125	8	1
LcC01510p616	TOP	BOT	[A/G]	AA	TT	T	M	AA	TT	T	n	M	AG	TC	T	n	S	AA	TT			U			C	y	U	GG	CC	T	n	B	AA	TT	T	n	M	AA	TT	T	n	M	0.5	0.125	0.25	0	0.125	8	1
LcC01512p285	BOT	TOP	[G/C]	GG	GG	G	M	GG	GG	G	n	M	GG	GG	G	n	M	GG	GG			U	CC	CC	C	y	M			G	n	U	GG	GG	G	n	M	GG	GG	G	n	M	0.75	0	0.25	0	0	8	1
LcC01514p422	TOP	TOP	[A/G]	GG	GG	G	M	GG	GG	G	n	M			A	y	U	GG	GG	G	n	M	AA	AA	A	y	M			G	n	U	GG	GG	G	n	M	GG	GG	G	n	M	0.75	0	0.25	0	0	8	1
LcC01528p342	BOT	BOT	[T/C]	GG	CC	C	M	AA	TT	C	n	B	AA	TT	C	n	B	AA	TT			U	AA	TT	T	y	M	GG	CC			U	GG	CC	C	n	M	AA	TT	T	y	M	0.5	0	0.25	0	0.25	8	1
LcC01537p474	TOP	BOT	[A/G]	AA	TT	T	M	AG	TC	T	n	S	AA	TT	T	n	M	AA	TT	T	n	M	GG	CC	C	y	M	AA	TT	T	n	M	GG	CC	T	n	B	GG	CC	T	n	B	0.625	0.125	0	0	0.25	8	1
LcC01551p489	BOT	TOP	[T/C]	GG	GG	G	M	AA	AA	G	n	B	AA	AA			U	AA	AA	G	n	B	GG	GG	G	n	M	GG	GG			U	AA	AA	A	y	M	AA	AA			U	0.375	0	0.375	0	0.25	8	1
LcC01560p267	TOP	BOT	[A/C]	CC	GG	G	M	AA	TT			U	AA	TT	T	y	M	AC	TG			U	CC	GG	G	n	M	CC	GG	G	n	M	CC	GG	G	n	M	AA	TT	G	n	B	0.625	0	0.25	0	0.125	8	1
LcC01571p754	BOT	TOP	[T/C]	AA	AA	A	M			G	y	U	AA	AA	A	n	M	AA	AA			U	GG	GG	G	y	M	GG	GG	G	y	M	GG	GG	G	y	M	AA	AA	A	n	M	0.75	0	0.25	0	0	8	1
LcC01573p498	BOT	BOT	[T/C]	AA	TT	T	M	GG	CC	T	n	B	AG	TC	T	n	S	GG	CC	T	n	B			C	y	U	AA	TT	T	n	M	GG	CC			U	GG	CC			U	0.25	0.125	0.375	0	0.25	8	1
LcC01578p200	BOT	TOP	[T/C]	AA	AA	A	M	AG	AG	A	n	S	AA	AA			U	AA	AA			U	AA	AA	A	n	M			A	n	U	AA	AA	A	n	M	GG	GG	A	n	B	0.375	0.125	0.375	0	0.125	8	1
LcC01584p612	BOT	BOT	[T/C]	AG	TC	C	S	AG	TC	T	y	S	GG	CC	C	n	M	AG	TC			U	AA	TT	T	y	M	GG	CC	C	n	M	GG	CC	C	n	M	GG	CC	C	n	M	0.625	0.25	0.125	0	0	8	1
LcC01592p422	BOT	TOP	[T/C]			G	U			A	y	U			A	y	U					U			G	n	U			G	n	U			G	n	U			G	n	U	0	0	1	0	0	8
LcC01605p274	BOT	TOP	[T/C]	AG	AG	A	S	GG	GG	A	n	B	AG	AG			U	GG	GG	A	n	B	AA	AA	A	n	M	AA	AA			U	GG	GG	A	n	B	GG	GG	G	y	M	0.25	0.125	0.25	0	0.375	8	1
LcC01615p530	BOT	BOT	[T/A]	TT	AA	A	M	AT	TA	A	n	S	TT	AA	A	n	M	AA	TT	A	n	B	AA	TT	T	y	M			T	y	U	TT	AA	A	n	M	AA	TT	A	n	B	0.5	0.125	0.125	0	0.25	8	1
LcC01621p739	TOP	BOT	[A/G]	AA	TT	T	M			T	n	U	AA	TT	T	n	M	AA	TT	T	n	M			T	n	U			T	n	U					U	GG	CC	T	n	B	0.375	0	0.5	0	0.125	8	1
LcC01644p436	BOT	BOT	[T/C]	GG	CC	C	M	GG	CC	C	n	M	GG	CC	C	n	M	GG	CC			U	GG	CC	C	n	M	GG	CC	C	n	M	GG	CC			U	GG	CC	T	y	N	0.625	0	0.25	0.125	0	8	0.8333
LcC01664p351	BOT	BOT	[T/C]	GG	CC	C	M	AG	TC	C	n	S	GG	CC			U	GG	CC	C	n	M	AA	TT			U					U	GG	CC			U	AA	TT	T	y	M	0.375	0.125	0.5	0	0	8	1
LcC01666p161	BOT	BOT	[T/C]	AA	TT	T	M	GG	CC	C	y	M	AG	TC	C	y	S	AA	TT			U	AA	TT	T	n	M	GG	CC	C	y	M	GG	CC	C	y	M	GG	CC	T	n	B	0.625	0.125	0.125	0	0.125	8	1
LcC01670p788	TOP	BOT	[A/G]	AA	TT	T	M			C	y	U	GG	CC	C	y	M			C	y	U	GG	CC	C	y	M	AA	TT	T	n	M	GG	CC	C	y	M	GG	CC	T	n	B	0.625	0	0.25	0	0.125	8	1
LcC01679p104	TOP	BOT	[A/G]	AA	TT	T	M	AA	TT	T	n	M	AA	TT	T	n	M	AA	TT	T	n	M	GG	CC			U	GG	CC	C	y	M	AA	TT			U	AA	TT	T	n	M	0.75	0	0.25	0	0	8	1
LcC01680p1198	TOP	BOT	[A/G]	GG	CC	C	M	AA	TT	C	n	B	AA	TT	T	y	M	AA	TT			U	AA	TT	T	y	M	GG	CC	C	n	M	GG	CC	C	n	M			C	n	U	0.625	0	0.25	0	0.125	8	1
LcC01686p232	BOT	TOP	[T/C]			A	U	AA	AA			U			A	n	U			A	n	U			G	y	U	GG	GG	A	n	B	AA	AA	A	n	M			A	n	U	0.125	0	0.75	0	0.125	8	1
LcC01693p250	TOP	TOP	[A/G]	AA	AA	A	M			A	n	U	AA	AA	A	n	M	AA	AA			U	AA	AA	A	n	M	GG	GG	A	n	B	GG	GG	A	n	B	GG	GG	G	y	M	0.5	0	0.25	0	0.25	8	1
LcC01695p375	BOT	BOT	[T/C]	GG	CC	C	M	GG	CC	C	n	M			T	y	U	GG	CC	C	n	M	GG	CC	C	n	M	AA	TT	T	y	M	GG	CC	C	n	M	GG	CC	C	n	M	0.875	0	0.125	0	0	8	1
LcC01701p195	TOP	TOP	[A/G]	GG	GG	G	M	AA	AA	A	y	M	AA	AA	G	n	B	AA	AA			U	GG	GG	G	n	M	GG	GG			U	AA	AA	G	n	B	AA	AA	G	n	B	0.375	0	0.25	0	0.375	8	1
LcC01708p766	BOT	BOT	[T/C]	GG	CC	C	M	AA	TT	C	n	B	AA	TT	T	y	M	AA	TT	C	n	B	AA	TT	T	y	M	AA	TT			U	AA	TT			U	AA	TT			U	0.375	0	0.375	0	0.25	8	1
LcC01711p178	BOT	BOT	[T/C]	GG	CC	C	M	GG	CC	T	n	B	GG	CC	C	n	M	GG	CC	C	n	M	AA	TT	T	y	M	AA	TT	T	y	M	AA	TT			U			C	n	U	0.625	0	0.25	0	0.125	8	1
LcC01714p78	TOP	BOT	[A/G]	GG	CC	C	M	AG	TC	C	n	S	AG	TC	C	n	S	AA	TT			U	AA	TT	T	y	M					U	GG	CC	C	n	M	AA	TT	C	n	B	0.375	0.25	0.25	0	0.125	8	1
LcC01727p397	TOP	TOP	[A/G]			A	U	GG	GG	G	y	M			A	n	U			A	n	U	GG	GG	G	y	M	AA	AA	A	n	M	GG	GG	A	n	B			G	y	U	0.375	0	0.5	0	0.125	8	1
LcC01728p419	BOT	TOP	[T/G]	CC	CC	C	M	AC	AC	A	y	S			C	n	U	CC	CC			U	CC	CC	C	n	M	AA	AA	C	n	B	CC	CC	C	n	M	CC	CC	C	n	M	0.5	0.125	0.25	0	0.125	8	1
LcC01743p221	BOT	BOT	[T/A]	AA	TT	T	M			T	n	U	TT	AA	T	n	B	TT	AA			U	TT	AA	A	y	M	TT	AA			U	AA	TT	T	n	M	AA	TT			U	0.375	0	0.5	0	0.125	8	1
LcC01745p1527	TOP	BOT	[A/C]			G	U	AA	TT			U	AA	TT	G	n	B	AA	TT	G	n	B	AA	TT	T	y	M	CC	GG	G	n	M	AA	TT	G	n	B	AA	TT	T	y	M	0.375	0	0.25	0	0.375	8	1
LcC01756p1454	BOT	TOP	[T/C]			A	U	GG	GG	G	y	M	GG	GG	A	n	B	GG	GG			U	GG	GG	G	y	M	GG	GG	A	n	B	AA	AA	A	n	M	GG	GG	A	n	B	0.375	0	0.25	0	0.375	8	1
LcC01767p155	TOP	TOP	[A/C]			A	U			A	n	U			C	y	U			A	n	U			C	y	U			C	y	U			C	y	U			A	n	U	0	0	1	0	0	8
LcC01778p299	TOP	TOP	[A/G]	AA	AA	G	N			G	n	U	AA	AA	G	n	B	AA	AA	A	y	M			G	n	U			G	n	U			G	n	U	AA	AA			U	0.125	0	0.625	0.125	0.125	8	0.5
LcC01784p640	TOP	BOT	[A/G]	AA	TT	T	M	AA	TT	T	n	M	AA	TT	T	n	M	AA	TT	T	n	M	GG	CC	C	y	M	GG	CC	C	y	M	AA	TT	T	n	M	AA	TT	T	n	M	1	0	0	0	0	8	1
LcC01786p379	TOP	TOP	[A/G]	GG	GG	G	M	AG	AG	G	n	S	AA	AA	A	y	M	AA	AA	G	n	B	GG	GG	G	n	M	AA	AA	G	n	B	AA	AA	G	n	B	AA	AA			U	0.375	0.125	0.125	0	0.375	8	1
LcC01792p457	TOP	BOT	[A/G]	GG	CC	C	M	AG	TC			U					U	AA	TT	T	y	M	AA	TT	C	n	B	GG	CC	C	n	M	AA	TT	C	n	B	AA	TT	C	n	B	0.375	0	0.25	0	0.375	8	1
LcC01794p184	TOP	BOT	[A/C]	CC	GG	G	M			G	n	U	CC	GG	G	n	M	CC	GG	G	n	M	CC	GG			U					U	AA	TT	T	y	M	AA	TT	G	n	B	0.5	0	0.375	0	0.125	8	1
LcC01801p122	BOT	BOT	[T/C]	GG	CC	C	M	AG	TC	T	y	S	AA	TT	C	n	B	AA	TT			U	AA	TT	C	n	B	GG	CC	C	n	M	AA	TT	C	n	B	AA	TT			U	0.25	0.125	0.25	0	0.375	8	1
LcC01807p745	TOP	TOP	[A/T]	AA	AA	A	M	AA	AA	A	n	M	AA	AA			U	AA	AA			U	TT	TT	T	y	M	TT	TT	A	n	B	AA	AA	A	n	M	AA	AA	A	n	M	0.625	0	0.25	0	0.125	8	1
LcC01842p454	BOT	BOT	[T/C]	GG	CC	C	M	GG	CC	C	n	M	GG	CC	C	n	M	GG	CC			U	AA	TT	T	y	M	GG	CC	C	n	M	GG	CC	C	n	M	GG	CC	C	n	M	0.875	0	0.125	0	0	8	1
LcC01843p807	BOT	BOT	[T/C]	GG	CC	C	M			T	y	U			C	n	U	AA	TT	T	y	M	AA	TT			U					U	AA	TT			U			C	n	U	0.25	0	0.75	0	0	8	1
LcC01855p309	BOT	BOT	[G/C]	GG	CC	C	M	CG	GC	C	n	S	CG	GC	C	n	S	CC	GG			U	CC	GG	G	y	M	CC	GG	C	n	B	CC	GG	C	n	B	CC	GG	G	y	M	0.375	0.25	0.125	0	0.25	8	1
LcC01860p1151	TOP	TOP	[A/G]	GG	GG	A	N	GG	GG	A	n	B	GG	GG	A	n	B	GG	GG	A	n	B	GG	GG			U	GG	GG	G	y	M	GG	GG			U	GG	GG	G	y	M	0.25	0	0.25	0.125	0.375	8	0.6667
LcC01869p618	BOT	BOT	[T/C]	GG	CC	C	M	AA	TT			U					U	GG	CC			U	AA	TT			U	AA	TT	C	n	B	GG	CC			U	AA	TT	T	y	M	0.25	0	0.625	0	0.125	8	1
LcC01888p565	BOT	BOT	[T/G]			T	U			T	n	U					U			T	n	U					U			T	n	U			T	n	U			T	n	U	0	0	1	0	0	8
LcC01890p201	BOT	BOT	[T/G]	AA	TT	T	M					U	CC	GG	T	n	B	CC	GG			U	AA	TT	T	n	M	AA	TT	T	n	M	CC	GG	G	y	M	AA	TT	T	n	M	0.625	0	0.25	0	0.125	8	1
LcC01891p129	BOT	BOT	[T/C]	AA	TT	T	M	AG	TC	T	n	S	AA	TT	T	n	M	AA	TT	T	n	M	AA	TT	T	n	M					U	GG	CC	T	n	B	GG	CC	C	y	M	0.625	0.125	0.125	0	0.125	8	1
LcC01897p378	BOT	BOT	[T/G]	CC	GG	G	M	CC	GG	G	n	M	CC	GG			U	CC	GG			U	CC	GG	G	n	M	CC	GG	G	n	M	AA	TT	T	y	M	CC	GG	G	n	M	0.75	0	0.25	0	0	8	1
LcC01899p597	TOP	BOT	[A/C]			G	U	AC	TG	T	y	S	AA	TT	G	n	B	AA	TT	T	y	M	CC	GG	G	n	M	AA	TT	G	n	B	AA	TT	T	y	M	AA	TT			U	0.375	0.125	0.25	0	0.25	8	1
LcC01906p80	TOP	BOT	[A/C]			T	U					U			T	n	U			G	y	U			T	n	U			T	n	U					U			G	y	U	0	0	1	0	0	8
LcC01908p896	BOT	TOP	[T/C]	GG	GG	G	M			A	y	U	GG	GG	G	n	M	GG	GG	G	n	M					U					U					U	GG	GG	G	n	M	0.5	0	0.5	0	0	8	1
LcC01915p686	TOP	TOP	[A/G]	AA	AA	A	M			G	y	U			A	n	U	AA	AA	A	n	M	AA	AA	A	n	M	GG	GG	A	n	B	AA	AA	A	n	M	AA	AA	A	n	M	0.625	0	0.25	0	0.125	8	1
LcC01926p551	BOT	BOT	[T/C]			T	U			T	n	U			T	n	U					U					U			T	n	U			T	n	U			T	n	U	0	0	1	0	0	8
LcC01934p111	BOT	TOP	[T/C]	AA	AA	A	M	AG	AG	G	y	S			A	n	U	AA	AA			U	GG	GG	G	y	M	GG	GG	G	y	M	GG	GG	G	y	M	AA	AA	A	n	M	0.625	0.125	0.25	0	0	8	1
LcC01945p173	TOP	BOT	[A/G]	AA	TT	T	M			C	y	U					U	AA	TT			U	AA	TT	T	n	M	GG	CC			U	GG	CC			U	AA	TT			U	0.25	0	0.75	0	0	8	1
LcC01949p719	TOP	TOP	[A/G]			G	U	GG	GG	G	n	M	GG	GG	G	n	M	GG	GG			U	GG	GG	G	n	M			A	y	U	AA	AA	A	y	M	AG	AG			U	0.5	0	0.5	0	0	8	1
LcC01952p893	BOT	BOT	[T/G]	CC	GG	G	M	AA	TT	G	n	B	AC	TG	G	n	S	AA	TT	G	n	B	CC	GG	G	n	M	CC	GG			U	CC	GG	G	n	M	AA	TT	T	y	M	0.5	0.125	0.125	0	0.25	8	1
LcC01956p425	TOP	TOP	[A/G]	AA	AA	A	M	AA	AA	A	n	M	AA	AA	A	n	M	AA	AA			U	AA	AA	A	n	M			A	n	U	AA	AA	A	n	M	AA	AA	A	n	M	0.75	0	0.25	0	0	8	1
LcC01971p155	BOT	BOT	[T/C]			T	U	AG	TC	T	n	S	AG	TC	C	y	S	GG	CC	C	y	M	AA	TT	T	n	M	AA	TT	T	n	M	GG	CC	T	n	B	GG	CC	C	y	M	0.5	0.25	0.125	0	0.125	8	1
LcC01972p441	TOP	TOP	[A/G]	AA	AA	A	M	GG	GG	G	y	M	GG	GG			U	GG	GG			U	GG	GG	G	y	M	GG	GG			U	GG	GG	G	y	M	GG	GG	A	n	B	0.5	0	0.375	0	0.125	8	1
LcC01982p274	BOT	BOT	[T/C]	AA	TT	T	M	AA	TT	T	n	M	AA	TT			U	AA	TT	T	n	M	GG	CC	C	y	M	AA	TT	T	n	M	AA	TT	T	n	M	AA	TT	T	n	M	0.875	0	0.125	0	0	8	1
LcC01987p326	BOT	BOT	[T/C]	AA	TT	T	M	AG	TC	C	y	S	AA	TT			U	AA	TT			U	AG	TC	T	n	S	AA	TT			U	AA	TT	T	n	M	AA	TT			U	0.25	0.25	0.5	0	0	8	1
LcC01990p544	TOP	BOT	[A/G]	AA	TT	T	M	AG	TC	T	n	S	AA	TT			U	AA	TT	T	n	M	GG	CC			U	GG	CC	T	n	B	GG	CC	T	n	B	GG	CC	C	y	M	0.375	0.125	0.25	0	0.25	8	1
LcC02000p263	BOT	BOT	[T/C]	AA	TT	T	M	AA	TT	T	n	M	AA	TT	T	n	M	AA	TT			U	GG	CC	C	y	M	AA	TT	T	n	M	AA	TT	T	n	M	AA	TT	T	n	M	0.875	0	0.125	0	0	8	1
LcC02011p104	TOP	TOP	[A/C]			C	U			A	y	U			A	y	U					U			A	y	U					U					U			C	n	U	0	0	1	0	0	8
LcC02014p292	BOT	TOP	[T/A]			T	U	AA	AA			U			T	n	U	AA	AA			U	AA	AA	A	y	M	TT	TT	T	n	M	AA	AA			U	AA	AA	A	y	M	0.375	0	0.625	0	0	8	1
LcC02054p541	BOT	BOT	[G/C]			G	U			G	n	U			C	n	U	GG	CC	C	y	M			C	y	U			C	y	U			C	y	U	GG	CC			U	0.125	0	0.875	0	0	8	1
LcC02056p548	BOT	BOT	[T/G]	AA	TT	T	M	AA	TT	T	n	M	CC	GG	G	y	M	CC	GG	G	y	M	CC	GG			U	AA	TT	T	n	M	AA	TT	T	n	M	AA	TT	T	n	M	0.875	0	0.125	0	0	8	1
LcC02058p845	TOP	BOT	[A/G]	GG	CC	C	M	AG	TC	T	y	S	AA	TT	T	y	M	GG	CC	C	n	M	AA	TT	C	n	B	AA	TT	C	n	B	AA	TT			U	GG	CC	C	n	M	0.5	0.125	0.125	0	0.25	8	1
LcC02066p92	TOP	TOP	[A/G]	AA	AA	A	M	GG	GG	G	y	M	GG	GG	A	n	B	GG	GG			U	AA	AA	A	n	M	AA	AA	A	n	M	AA	AA			U	GG	GG			U	0.5	0	0.375	0	0.125	8	1
LcC02075p411	BOT	BOT	[T/C]			C	U	GG	CC			U	GG	CC	C	n	M	GG	CC	C	n	M	GG	CC	C	n	M	GG	CC	C	n	M	AA	TT	C	n	B	GG	CC	C	n	M	0.625	0	0.25	0	0.125	8	1
LcC02076p369	TOP	TOP	[A/T]	AA	AA	A	M	AA	AA	A	n	M	AA	AA	A	n	M	AA	AA	A	n	M	AT	AT	T	y	S	AA	AA	A	n	M	AA	AA	A	n	M	AA	AA	A	n	M	0.875	0.125	0	0	0	8	1
LcC02080p780	BOT	BOT	[T/G]	CC	GG	G	M	CC	GG	T	y	N	AA	TT	G	n	B	CC	GG			U	CC	GG	G	n	M	CC	GG			U	CC	GG	G	n	M	CC	GG			U	0.375	0	0.375	0.125	0.125	8	0.75
LcC02081p104	TOP	TOP	[A/G]	AA	AA	A	M			A	n	U	AG	AG			U	GG	GG			U	AA	AA			U	AA	AA	A	n	M	GG	GG	G	y	M	GG	GG	A	n	B	0.375	0	0.5	0	0.125	8	1
LcC02089p485	BOT	BOT	[T/C]	AA	TT	T	M	AG	TC	C	y	S	AG	TC	T	n	S	AG	TC			U	AA	TT	T	n	M	GG	CC	C	y	M	AA	TT			U	AA	TT	T	n	M	0.5	0.25	0.25	0	0	8	1
LcC02097p103	TOP	TOP	[A/G]	AA	AA	A	M	GG	GG	G	y	M	GG	GG	G	y	M	GG	GG			U	AA	AA	A	n	M	GG	GG	G	y	M	AA	AA	A	n	M	GG	GG	G	y	M	0.875	0	0.125	0	0	8	1
LcC02100p108	TOP	TOP	[A/G]			G	U			G	n	U					U					U			G	n	U			A	y	U					U			G	n	U	0	0	1	0	0	8
LcC02123p859	TOP	TOP	[A/G]			A	U			A	n	U			A	n	U			A	n	U			A	n	U			A	n	U			A	n	U			G	y	U	0	0	1	0	0	8
LcC02130p126	TOP	BOT	[A/G]			T	U			C	y	U			T	n	U			T	n	U			T	n	U			T	n	U			T	n	U			T	n	U	0	0	1	0	0	8
LcC02131p606	TOP	BOT	[A/G]	AA	TT	T	M	AG	TC	C	n	S	GG	CC			U	GG	CC	T	n	B	GG	CC	T	n	B	GG	CC	C	y	M	GG	CC	T	n	B	GG	CC			U	0.25	0.125	0.25	0	0.375	8	1
LcC02133p239	BOT	TOP	[T/C]	GG	GG	G	M	AG	AG	A	y	S	GG	GG	G	n	M	GG	GG			U	GG	GG	A	n	B	AA	AA			U	AA	AA	G	n	B	GG	GG	G	n	M	0.375	0.125	0.25	0	0.25	8	1
LcC02134p401	TOP	TOP	[A/C]	AA	AA	A	M	CC	CC	C	y	M	AC	AC			U	AA	AA	A	n	M	CC	CC	A	n	B			A	n	U	CC	CC			U	CC	CC	C	y	M	0.5	0	0.375	0	0.125	8	1
LcC02148p273	BOT	BOT	[G/C]	GG	CC	C	M	CC	GG	C	n	B	CC	GG	G	y	M	CC	GG			U	CC	GG	G	y	M	CC	GG	G	y	M	GG	CC			U	CC	GG	G	y	M	0.625	0	0.25	0	0.125	8	1
LcC02155p101	BOT	BOT	[T/C]	AG	TC	T	S	GG	CC	T	n	B	AG	TC			U	GG	CC	T	n	B	GG	CC	C	y	M			T	n	U	GG	CC	C	y	M	GG	CC	C	y	M	0.375	0.125	0.25	0	0.25	8	1
LcC02156p618	TOP	BOT	[A/T]	AA	TT	T	M	AA	TT	A	y	N	AA	TT	A	n	B	AA	TT	T	n	M			T	n	U			T	n	U	AA	TT	A	y	N	AA	TT	A	y	N	0.25	0	0.25	0.375	0.125	8	0.4
LcC02158p271	TOP	TOP	[A/G]	AA	AA	A	M			A	n	U	GG	GG	A	n	B	GG	GG	A	n	B	GG	GG			U	GG	GG	G	y	M	GG	GG	G	y	M	GG	GG			U	0.375	0	0.375	0	0.25	8	1
LcC02159p292	TOP	BOT	[A/G]	AA	TT	T	M	AA	TT	T	n	M	AA	TT	T	n	M	AA	TT	T	n	M	GG	CC	T	n	B	AG	TC	T	n	S	AA	TT	T	n	M	AA	TT	T	n	M	0.75	0.125	0	0	0.125	8	1
LcC02161p250	TOP	BOT	[A/G]	AA	TT	T	M			C	y	U	GG	CC	C	y	M	GG	CC			U			C	y	U			C	y	U			T	n	U	AA	TT	T	n	M	0.375	0	0.625	0	0	8	1
LcC02165p431	TOP	TOP	[A/C]	AA	AA	A	M	AC	AC	A	n	S	AA	AA	A	n	M	AA	AA	A	n	M	AC	AC			U	AC	AC	A	n	S	CC	CC	C	y	M			A	n	U	0.5	0.25	0.25	0	0	8	1
LcC02172p457	BOT	TOP	[T/G]	AA	AA	A	M	CC	CC			U	CC	CC			U	CC	CC			U	AA	AA	A	n	M	CC	CC	A	n	B	CC	CC	C	y	M	CC	CC	A	n	B	0.375	0	0.375	0	0.25	8	1
LcC02192p354	BOT	TOP	[T/G]	CC	CC	C	M	AC	AC	A	y	S	CC	CC	C	n	M	CC	CC			U	CC	CC	C	n	M	AA	AA	A	y	M	CC	CC	C	n	M	CC	CC	C	n	M	0.75	0.125	0.125	0	0	8	1
LcC02198p526	BOT	BOT	[T/C]	AA	TT	T	M					U	AA	TT	T	n	M	AA	TT			U	GG	CC			U					U	GG	CC	T	n	B	AA	TT	T	n	M	0.375	0	0.5	0	0.125	8	1
LcC02208p448	TOP	BOT	[A/C]			G	U			G	n	U			T	y	U			G	n	U			G	n	U			G	n	U			G	n	U			G	n	U	0	0	1	0	0	8
LcC02215p86	TOP	BOT	[A/G]	GG	CC	C	M	AA	TT	T	y	M	AG	TC	T	y	S	AA	TT			U	GG	CC	C	n	M	GG	CC	C	n	M	AA	TT	T	y	M	AA	TT	C	n	B	0.625	0.125	0.125	0	0.125	8	1
LcC02224p146	BOT	BOT	[T/C]	GG	CC	C	M					U			C	n	U	AG	TC	C	n	S	GG	CC	C	n	M	AA	TT	T	y	M	GG	CC	C	n	M	AA	TT	C	n	B	0.5	0.125	0.25	0	0.125	8	1
LcC02228p624	TOP	BOT	[A/G]	AA	TT	T	M	GG	CC			U	GG	CC			U			T	n	U	GG	CC	C	y	M	AA	TT			U	GG	CC	T	n	B	GG	CC	T	n	B	0.25	0	0.5	0	0.25	8	1
LcC02231p206	BOT	BOT	[T/A]			T	U	TT	AA	A	y	M			T	n	U			T	n	U	TT	AA	T	n	B	AA	TT	T	n	M	TT	AA	T	n	B			T	n	U	0.25	0	0.5	0	0.25	8	1
LcC02234p372	BOT	TOP	[T/C]	GG	GG	G	M			A	y	U	AA	AA	G	n	B	AA	AA			U	GG	GG	G	n	M	AA	AA	G	n	B	GG	GG	G	n	M	AA	AA	G	n	B	0.375	0	0.25	0	0.375	8	1
LcC02242p597	BOT	TOP	[T/C]	GG	GG	G	M			G	n	U	GG	GG	G	n	M	GG	GG	G	n	M	GG	GG	G	n	M	AA	AA	A	y	M	AA	AA	A	y	M	GG	GG	G	n	M	0.875	0	0.125	0	0	8	1
LcC02243p307	BOT	TOP	[T/C]	GG	GG	G	M	AG	AG	A	y	S	GG	GG	G	n	M	GG	GG	G	n	M	AA	AA	A	y	M	GG	GG	G	n	M	GG	GG	G	n	M	GG	GG			U	0.75	0.125	0.125	0	0	8	1
LcC02264p453	TOP	TOP	[A/C]	AA	AA	A	M	AC	AC			U	AA	AA			U	AA	AA	A	n	M	CC	CC	A	n	B	CC	CC	C	y	M	CC	CC			U			A	n	U	0.375	0	0.5	0	0.125	8	1
LcC02280p685	TOP	BOT	[A/G]			C	U			C	n	U			T	y	U	AA	TT			U	AA	TT	C	n	B	GG	CC	C	n	M	GG	CC			U	AA	TT			U	0.125	0	0.75	0	0.125	8	1
LcC02292p232	BOT	BOT	[T/C]	AA	TT	T	M	AA	TT	T	n	M	AA	TT	T	n	M	AA	TT	T	n	M	AA	TT	T	n	M	AA	TT	T	n	M	AA	TT	T	n	M	AA	TT	T	n	M	1	0	0	0	0	8	1
LcC02293p1242	TOP	TOP	[A/G]	GG	GG	G	M	GG	GG	G	n	M	GG	GG	G	n	M	GG	GG	G	n	M	AA	AA	A	y	M	GG	GG	G	n	M	GG	GG	G	n	M	GG	GG	G	n	M	1	0	0	0	0	8	1
LcC02299p673	TOP	BOT	[A/C]	CC	GG	G	M			G	n	U					U	CC	GG			U	AA	TT	T	y	M	CC	GG	G	n	M	AA	TT	G	n	B	CC	GG	G	n	M	0.5	0	0.375	0	0.125	8	1
LcC02305p321	TOP	TOP	[A/G]	AA	AA	A	M	GG	GG	G	y	M	AA	AA	A	n	M	AA	AA	A	n	M	GG	GG	G	y	M	AA	AA	A	n	M	AA	AA	A	n	M	AA	AA	A	n	M	1	0	0	0	0	8	1
LcC02307p324	BOT	TOP	[T/C]	GG	GG	G	M	GG	GG	G	n	M	GG	GG			U	GG	GG			U	AA	AA	G	n	B	AA	AA			U	AA	AA	A	y	M	GG	GG	G	n	M	0.5	0	0.375	0	0.125	8	1
LcC02311p363	TOP	BOT	[A/G]	AA	TT	T	M	GG	CC	T	n	B					U	AA	TT	T	n	M	AA	TT	T	n	M	GG	CC	C	y	M	AA	TT	T	n	M	AA	TT	T	n	M	0.75	0	0.125	0	0.125	8	1
LcC02314p316	BOT	TOP	[T/C]	GG	GG	G	M			G	n	U	AA	AA	A	y	M	GG	GG	G	n	M	GG	GG	G	n	M	AA	AA	A	y	M	GG	GG	G	n	M	GG	GG	G	n	M	0.875	0	0.125	0	0	8	1
LcC02318p140	BOT	BOT	[T/G]	AA	TT	T	M	AA	TT	T	n	M	AA	TT	T	n	M	CC	GG	G	y	M	CC	GG	G	y	M	AA	TT	T	n	M	CC	GG	T	n	B	AA	TT	T	n	M	0.875	0	0	0	0.125	8	1
LcC02323p303	TOP	TOP	[A/G]			G	U	GG	GG	G	n	M	AA	AA	A	y	M	AA	AA			U			A	y	U	AA	AA	G	n	B					U			A	n	U	0.25	0	0.625	0	0.125	8	1
[truncated: 1,183 more rows]
[truncated: 4 more columns]
