# Supplementary material for: Ancient orphan crop joins modern era: gene-based SNP discovery and mapping in lentil
Source: BMC Genomics. 2013 Mar 18;14:192. doi: 10.1186/1471-2164-14-192 (PMC3635939; doi:10.1186/1471-2164-14-192)
Supplement: Additional file 3 — Classification of the gene models according to Arabidopsis GO Slim categories. [file 1471-2164-14-192-S3.xlsx]

## Sheet: Summarized
GO ID	Description	All contigs	Polymorphic contigs	L. culinaris only p. Contigs	L. ervoides only p. Contigs			All contigs	Polymorphic contigs	L. culinaris only p. Contigs	L. ervoides only p. Contigs
GO:0005575	cellular_component	13467	7050	5915	4001			74.3663	85.6414	90.6791	93.4376
GO:0005576	extracellular region	687	386	321	222			3.79369	4.68902	4.92105	5.18449
GO:0005615	extracellular space	9	6	6	1			0.049699	0.0728863	0.0919822	0.0233536
GO:0005618	cell wall	1139	622	541	323			6.28969	7.55588	8.29373	7.5432
GO:0005622	intracellular	10224	5589	4744	3211			56.4581	67.8936	72.7273	74.9883
GO:0005623	cell	11383	6075	5110	3458			62.8582	73.7974	78.3382	80.7567
GO:0005634	nucleus	2677	1127	853	606			14.7827	13.6905	13.0768	14.1523
GO:0005635	nuclear envelope	75	29	21	13			0.414159	0.352284	0.321938	0.303596
GO:0005654	nucleoplasm	172	75	62	37			0.949804	0.911079	0.950483	0.864082
GO:0005730	nucleolus	448	265	230	146			2.47391	3.21914	3.52598	3.40962
GO:0005737	cytoplasm	8923	4972	4260	2894			49.2738	60.3984	65.3074	67.5852
GO:0005739	mitochondrion	2438	1252	996	696			13.4629	15.2089	15.269	16.2541
GO:0005764	lysosome	1	1	1				0.00552212	0.0121477	0.0153304	0
GO:0005768	endosome	114	50	38	23			0.629521	0.607386	0.582554	0.537132
GO:0005773	vacuole	2252	1132	969	640			12.4358	13.7512	14.8551	14.9463
GO:0005777	peroxisome	611	312	239	198			3.37401	3.79009	3.66396	4.62401
GO:0005783	endoplasmic reticulum	649	333	270	199			3.58385	4.04519	4.1392	4.64736
GO:0005794	Golgi apparatus	344	129	104	68			1.89961	1.56706	1.59436	1.58804
GO:0005829	cytosol	3870	2230	1896	1412			21.3706	27.0894	29.0664	32.9752
GO:0005840	ribosome	1305	912	860	632			7.20636	11.0787	13.1841	14.7595
GO:0005856	cytoskeleton	214	77	58	46			1.18173	0.935374	0.889161	1.07426
GO:0005886	plasma membrane	4285	2019	1626	1048			23.6623	24.5262	24.9272	24.4745
GO:0009536	plastid	10451	5691	4718	3131			57.7116	69.1327	72.3287	73.12
GO:0009579	thylakoid	2009	1276	1134	764			11.0939	15.5005	17.3846	17.8421
GO:0016020	membrane	6357	3241	2723	1786			35.1041	39.3707	41.7446	41.7095
GO:0030312	external encapsulating structure	6						0.0331327	0	0	0
								0	0	0	0
								0	0	0	0
GO:0000166	nucleotide binding	3033	1234	971	550			16.7486	14.9903	14.8858	12.8445
GO:0003674	molecular_function	576	331	282	211			3.18074	4.02089	4.32316	4.9276
GO:0003676	nucleic acid binding	907	371	259	171			5.00856	4.5068	3.97057	3.99346
GO:0003677	DNA binding	1425	571	425	321			7.86902	6.93635	6.51541	7.4965
GO:0003682	chromatin binding	72	31	21	14			0.397592	0.376579	0.321938	0.32695
GO:0003700	sequence-specific DNA binding transcription factor activity	1406	571	429	313			7.7641	6.93635	6.57673	7.30967
GO:0003723	RNA binding	776	343	290	200			4.28516	4.16667	4.44581	4.67071
GO:0003774	motor activity	257	42	28	19			1.41918	0.510204	0.42925	0.443718
GO:0003824	catalytic activity	5878	2937	2368	1633			32.459	35.6778	36.3023	38.1364
GO:0004518	nuclease activity	189	78	58	43			1.04368	0.947522	0.889161	1.0042
GO:0004871	signal transducer activity	320	126	79	83			1.76708	1.53061	1.2111	1.93835
GO:0004872	receptor activity	135	56	36	29			0.745486	0.680272	0.551893	0.677254
GO:0005102	receptor binding	44	19	13	6			0.242973	0.230807	0.199295	0.140121
GO:0005198	structural molecule activity	990	664	615	428			5.46689	8.06608	9.42818	9.99533
GO:0005215	transporter activity	2974	1080	840	583			16.4228	13.1195	12.8775	13.6151
GO:0005488	binding	4461	2097	1685	1112			24.6342	25.4738	25.8317	25.9692
GO:0005515	protein binding	5107	2314	1764	1251			28.2014	28.1098	27.0428	29.2153
GO:0008135	translation factor activity, nucleic acid binding	290	153	128	84			1.60141	1.8586	1.96229	1.9617
GO:0008289	lipid binding	220	103	78	57			1.21487	1.25121	1.19577	1.33115
GO:0016301	kinase activity	2897	1036	752	486			15.9976	12.585	11.5284	11.3498
GO:0016740	transferase activity	5018	2042	1570	1057			27.71	24.8056	24.0687	24.6847
GO:0016787	hydrolase activity	5339	2285	1813	1075			29.4826	27.7575	27.794	25.1051
GO:0019825	oxygen binding	102	46	34	19			0.563256	0.558795	0.521233	0.443718
GO:0030234	enzyme regulator activity	422	191	150	107			2.33033	2.32021	2.29956	2.49883
GO:0030246	carbohydrate binding	70	33	27	14			0.386548	0.400875	0.41392	0.32695
GO:0045182	translation regulator activity	1	1		1			0.00552212	0.0121477	0	0.0233536
								0	0	0	0
								0	0	0	0
GO:0000003	reproduction	1540	606	451	325			8.50406	7.36152	6.914	7.58991
GO:0005975	carbohydrate metabolic process	1732	775	593	465			9.56431	9.41448	9.09091	10.8594
GO:0006091	generation of precursor metabolites and energy	435	236	189	138			2.40212	2.86686	2.89744	3.22279
GO:0006139	nucleobase-containing compound metabolic process	4891	2002	1561	987			27.0087	24.3197	23.9307	23.05
GO:0006259	DNA metabolic process	628	244	209	111			3.46789	2.96404	3.20405	2.59225
GO:0006412	translation	1305	792	724	465			7.20636	9.62099	11.0992	10.8594
GO:0006464	cellular protein modification process	2946	1196	897	594			16.2682	14.5287	13.7513	13.872
GO:0006629	lipid metabolic process	1378	631	509	363			7.60948	7.66521	7.80316	8.47735
GO:0006810	transport	6550	2516	1935	1364			36.1699	30.5637	29.6643	31.8543
GO:0006950	response to stress	3998	1950	1629	1152			22.0774	23.688	24.9732	26.9033
GO:0007049	cell cycle	356	129	88	67			1.96587	1.56706	1.34907	1.56469
GO:0007154	cell communication	273	123	93	68			1.50754	1.49417	1.42572	1.58804
GO:0007165	signal transduction	1544	647	466	350			8.52615	7.85957	7.14395	8.17375
GO:0007267	cell-cell signaling	19	12	10	9			0.10492	0.145773	0.153304	0.210182
GO:0007275	multicellular organismal development	2380	917	674	482			13.1426	11.1395	10.3327	11.2564
GO:0007610	behavior	2	1	1				0.0110442	0.0121477	0.0153304	0
GO:0008150	biological_process	16778	7447	5823	4106			92.6501	90.464	89.2687	95.8898
GO:0008152	metabolic process	22475	10022	7812	5295			124.11	121.744	119.761	123.657
GO:0008219	cell death	175	85	64	52			0.96637	1.03256	0.981144	1.21439
GO:0009056	catabolic process	2264	1003	797	495			12.5021	12.1842	12.2183	11.56
GO:0009058	biosynthetic process	6144	2745	2117	1523			33.9279	33.3455	32.4544	35.5675
GO:0009605	response to external stimulus	221	97	75	61			1.22039	1.17833	1.14978	1.42457
GO:0009606	tropism	115	38	27	26			0.635043	0.461613	0.41392	0.607193
GO:0009607	response to biotic stimulus	1038	497	419	277			5.73196	6.03741	6.42342	6.46894
GO:0009628	response to abiotic stimulus	2995	1512	1251	909			16.5387	18.3673	19.1783	21.2284
GO:0009653	anatomical structure morphogenesis	931	387	280	194			5.14109	4.70117	4.2925	4.53059
GO:0009719	response to endogenous stimulus	1672	786	605	438			9.23298	9.5481	9.27487	10.2289
GO:0009790	embryo development	642	253	194	147			3.5452	3.07337	2.97409	3.43298
GO:0009791	post-embryonic development	1521	625	474	332			8.39914	7.59232	7.2666	7.75339
GO:0009835	fruit ripening	2	2	1	1			0.0110442	0.0242954	0.0153304	0.0233536
GO:0009838	abscission	16	5	4	2			0.0883539	0.0607386	0.0613215	0.0467071
GO:0009856	pollination	147	55	44	29			0.811751	0.668124	0.674536	0.677254
GO:0009875	pollen-pistil interaction	17	5	4	2			0.093876	0.0607386	0.0613215	0.0467071
GO:0009908	flower development	459	184	120	106			2.53465	2.23518	1.83964	2.47548
GO:0009987	cellular process	21758	9287	7128	4924			120.15	112.816	109.275	114.993
GO:0009991	response to extracellular stimulus	153	68	51	38			0.844884	0.826045	0.781849	0.887436
GO:0015979	photosynthesis	276	163	145	92			1.5241	1.98008	2.2229	2.14853
GO:0016043	cellular component organization	2053	899	686	463			11.3369	10.9208	10.5166	10.8127
GO:0016049	cell growth	394	184	140	104			2.17571	2.23518	2.14625	2.42877
GO:0019538	protein metabolic process	1610	773	617	392			8.89061	9.39018	9.45884	9.1546
GO:0019725	cellular homeostasis	233	107	91	60			1.28665	1.29981	1.39506	1.40121
GO:0019748	secondary metabolic process	418	236	181	159			2.30824	2.86686	2.7748	3.71322
GO:0030154	cell differentiation	468	171	116	97			2.58435	2.07726	1.77832	2.2653
GO:0040007	growth	447	207	157	115			2.46839	2.51458	2.40687	2.68566
GO:0040029	regulation of gene expression, epigenetic	225	74	65	31			1.24248	0.898931	0.996474	0.723961

## Sheet: All Contigs
GO:0005575	cellular_component	13467
GO:0005576	extracellular region	687
GO:0005615	extracellular space	9
GO:0005618	cell wall	1139
GO:0005622	intracellular	10224
GO:0005623	cell	11383
GO:0005634	nucleus	2677
GO:0005635	nuclear envelope	75
GO:0005654	nucleoplasm	172
GO:0005730	nucleolus	448
GO:0005737	cytoplasm	8923
GO:0005739	mitochondrion	2438
GO:0005764	lysosome	1
GO:0005768	endosome	114
GO:0005773	vacuole	2252
GO:0005777	peroxisome	611
GO:0005783	endoplasmic reticulum	649
GO:0005794	Golgi apparatus	344
GO:0005829	cytosol	3870
GO:0005840	ribosome	1305
GO:0005856	cytoskeleton	214
GO:0005886	plasma membrane	4285
GO:0009536	plastid	10451
GO:0009579	thylakoid	2009
GO:0016020	membrane	6357
GO:0030312	external encapsulating structure	6
GO:0000166	nucleotide binding	3033
GO:0003674	molecular_function	576
GO:0003676	nucleic acid binding	907
GO:0003677	DNA binding	1425
GO:0003682	chromatin binding	72
GO:0003700	sequence-specific DNA binding transcription factor activity	1406
GO:0003723	RNA binding	776
GO:0003774	motor activity	257
GO:0003824	catalytic activity	5878
GO:0004518	nuclease activity	189
GO:0004871	signal transducer activity	320
GO:0004872	receptor activity	135
GO:0005102	receptor binding	44
GO:0005198	structural molecule activity	990
GO:0005215	transporter activity	2974
GO:0005488	binding	4461
GO:0005515	protein binding	5107
GO:0008135	translation factor activity, nucleic acid binding	290
GO:0008289	lipid binding	220
GO:0016301	kinase activity	2897
GO:0016740	transferase activity	5018
GO:0016787	hydrolase activity	5339
GO:0019825	oxygen binding	102
GO:0030234	enzyme regulator activity	422
GO:0030246	carbohydrate binding	70
GO:0045182	translation regulator activity	1
GO:0000003	reproduction	1540
GO:0005975	carbohydrate metabolic process	1732
GO:0006091	generation of precursor metabolites and energy	435
GO:0006139	nucleobase-containing compound metabolic process	4891
GO:0006259	DNA metabolic process	628
GO:0006412	translation	1305
GO:0006464	cellular protein modification process	2946
GO:0006629	lipid metabolic process	1378
GO:0006810	transport	6550
GO:0006950	response to stress	3998
GO:0007049	cell cycle	356
GO:0007154	cell communication	273
GO:0007165	signal transduction	1544
GO:0007267	cell-cell signaling	19
GO:0007275	multicellular organismal development	2380
GO:0007610	behavior	2
GO:0008150	biological_process	16778
GO:0008152	metabolic process	22475
GO:0008219	cell death	175
GO:0009056	catabolic process	2264
GO:0009058	biosynthetic process	6144
GO:0009605	response to external stimulus	221
GO:0009606	tropism	115
GO:0009607	response to biotic stimulus	1038
GO:0009628	response to abiotic stimulus	2995
GO:0009653	anatomical structure morphogenesis	931
GO:0009719	response to endogenous stimulus	1672
GO:0009790	embryo development	642
GO:0009791	post-embryonic development	1521
GO:0009835	fruit ripening	2
GO:0009838	abscission	16
GO:0009856	pollination	147
GO:0009875	pollen-pistil interaction	17
GO:0009908	flower development	459
GO:0009987	cellular process	21758
GO:0009991	response to extracellular stimulus	153
GO:0015979	photosynthesis	276
GO:0016043	cellular component organization	2053
GO:0016049	cell growth	394
GO:0019538	protein metabolic process	1610
GO:0019725	cellular homeostasis	233
GO:0019748	secondary metabolic process	418
GO:0030154	cell differentiation	468
GO:0040007	growth	447
GO:0040029	regulation of gene expression, epigenetic	225

## Sheet: All SNP-containing contigs
GO:0005575	cellular_component	7050
GO:0005576	extracellular region	386
GO:0005615	extracellular space	6
GO:0005618	cell wall	622
GO:0005622	intracellular	5589
GO:0005623	cell	6075
GO:0005634	nucleus	1127
GO:0005635	nuclear envelope	29
GO:0005654	nucleoplasm	75
GO:0005730	nucleolus	265
GO:0005737	cytoplasm	4972
GO:0005739	mitochondrion	1252
GO:0005764	lysosome	1
GO:0005768	endosome	50
GO:0005773	vacuole	1132
GO:0005777	peroxisome	312
GO:0005783	endoplasmic reticulum	333
GO:0005794	Golgi apparatus	129
GO:0005829	cytosol	2230
GO:0005840	ribosome	912
GO:0005856	cytoskeleton	77
GO:0005886	plasma membrane	2019
GO:0009536	plastid	5691
GO:0009579	thylakoid	1276
GO:0016020	membrane	3241
GO:0000166	nucleotide binding	1234
GO:0003674	molecular_function	331
GO:0003676	nucleic acid binding	371
GO:0003677	DNA binding	571
GO:0003682	chromatin binding	31
GO:0003700	sequence-specific DNA binding transcription factor activity	571
GO:0003723	RNA binding	343
GO:0003774	motor activity	42
GO:0003824	catalytic activity	2937
GO:0004518	nuclease activity	78
GO:0004871	signal transducer activity	126
GO:0004872	receptor activity	56
GO:0005102	receptor binding	19
GO:0005198	structural molecule activity	664
GO:0005215	transporter activity	1080
GO:0005488	binding	2097
GO:0005515	protein binding	2314
GO:0008135	translation factor activity, nucleic acid binding	153
GO:0008289	lipid binding	103
GO:0016301	kinase activity	1036
GO:0016740	transferase activity	2042
GO:0016787	hydrolase activity	2285
GO:0019825	oxygen binding	46
GO:0030234	enzyme regulator activity	191
GO:0030246	carbohydrate binding	33
GO:0045182	translation regulator activity	1
GO:0000003	reproduction	606
GO:0005975	carbohydrate metabolic process	775
GO:0006091	generation of precursor metabolites and energy	236
GO:0006139	nucleobase-containing compound metabolic process	2002
GO:0006259	DNA metabolic process	244
GO:0006412	translation	792
GO:0006464	cellular protein modification process	1196
GO:0006629	lipid metabolic process	631
GO:0006810	transport	2516
GO:0006950	response to stress	1950
GO:0007049	cell cycle	129
GO:0007154	cell communication	123
GO:0007165	signal transduction	647
GO:0007267	cell-cell signaling	12
GO:0007275	multicellular organismal development	917
GO:0007610	behavior	1
GO:0008150	biological_process	7447
GO:0008152	metabolic process	10022
GO:0008219	cell death	85
GO:0009056	catabolic process	1003
GO:0009058	biosynthetic process	2745
GO:0009605	response to external stimulus	97
GO:0009606	tropism	38
GO:0009607	response to biotic stimulus	497
GO:0009628	response to abiotic stimulus	1512
GO:0009653	anatomical structure morphogenesis	387
GO:0009719	response to endogenous stimulus	786
GO:0009790	embryo development	253
GO:0009791	post-embryonic development	625
GO:0009835	fruit ripening	2
GO:0009838	abscission	5
GO:0009856	pollination	55
GO:0009875	pollen-pistil interaction	5
GO:0009908	flower development	184
GO:0009987	cellular process	9287
GO:0009991	response to extracellular stimulus	68
GO:0015979	photosynthesis	163
GO:0016043	cellular component organization	899
GO:0016049	cell growth	184
GO:0019538	protein metabolic process	773
GO:0019725	cellular homeostasis	107
GO:0019748	secondary metabolic process	236
GO:0030154	cell differentiation	171
GO:0040007	growth	207
GO:0040029	regulation of gene expression, epigenetic	74

## Sheet: (L. c. only) SNP-containing 
GO:0005575	cellular_component	5915
GO:0005576	extracellular region	321
GO:0005615	extracellular space	6
GO:0005618	cell wall	541
GO:0005622	intracellular	4744
GO:0005623	cell	5110
GO:0005634	nucleus	853
GO:0005635	nuclear envelope	21
GO:0005654	nucleoplasm	62
GO:0005730	nucleolus	230
GO:0005737	cytoplasm	4260
GO:0005739	mitochondrion	996
GO:0005764	lysosome	1
GO:0005768	endosome	38
GO:0005773	vacuole	969
GO:0005777	peroxisome	239
GO:0005783	endoplasmic reticulum	270
GO:0005794	Golgi apparatus	104
GO:0005829	cytosol	1896
GO:0005840	ribosome	860
GO:0005856	cytoskeleton	58
GO:0005886	plasma membrane	1626
GO:0009536	plastid	4718
GO:0009579	thylakoid	1134
GO:0016020	membrane	2723
GO:0000166	nucleotide binding	971
GO:0003674	molecular_function	282
GO:0003676	nucleic acid binding	259
GO:0003677	DNA binding	425
GO:0003682	chromatin binding	21
GO:0003700	sequence-specific DNA binding transcription factor activity	429
GO:0003723	RNA binding	290
GO:0003774	motor activity	28
GO:0003824	catalytic activity	2368
GO:0004518	nuclease activity	58
GO:0004871	signal transducer activity	79
GO:0004872	receptor activity	36
GO:0005102	receptor binding	13
GO:0005198	structural molecule activity	615
GO:0005215	transporter activity	840
GO:0005488	binding	1685
GO:0005515	protein binding	1764
GO:0008135	translation factor activity, nucleic acid binding	128
GO:0008289	lipid binding	78
GO:0016301	kinase activity	752
GO:0016740	transferase activity	1570
GO:0016787	hydrolase activity	1813
GO:0019825	oxygen binding	34
GO:0030234	enzyme regulator activity	150
GO:0030246	carbohydrate binding	27
GO:0000003	reproduction	451
GO:0005975	carbohydrate metabolic process	593
GO:0006091	generation of precursor metabolites and energy	189
GO:0006139	nucleobase-containing compound metabolic process	1561
GO:0006259	DNA metabolic process	209
GO:0006412	translation	724
GO:0006464	cellular protein modification process	897
GO:0006629	lipid metabolic process	509
GO:0006810	transport	1935
GO:0006950	response to stress	1629
GO:0007049	cell cycle	88
GO:0007154	cell communication	93
GO:0007165	signal transduction	466
GO:0007267	cell-cell signaling	10
GO:0007275	multicellular organismal development	674
GO:0007610	behavior	1
GO:0008150	biological_process	5823
GO:0008152	metabolic process	7812
GO:0008219	cell death	64
GO:0009056	catabolic process	797
GO:0009058	biosynthetic process	2117
GO:0009605	response to external stimulus	75
GO:0009606	tropism	27
GO:0009607	response to biotic stimulus	419
GO:0009628	response to abiotic stimulus	1251
GO:0009653	anatomical structure morphogenesis	280
GO:0009719	response to endogenous stimulus	605
GO:0009790	embryo development	194
GO:0009791	post-embryonic development	474
GO:0009835	fruit ripening	1
GO:0009838	abscission	4
GO:0009856	pollination	44
GO:0009875	pollen-pistil interaction	4
GO:0009908	flower development	120
GO:0009987	cellular process	7128
GO:0009991	response to extracellular stimulus	51
GO:0015979	photosynthesis	145
GO:0016043	cellular component organization	686
GO:0016049	cell growth	140
GO:0019538	protein metabolic process	617
GO:0019725	cellular homeostasis	91
GO:0019748	secondary metabolic process	181
GO:0030154	cell differentiation	116
GO:0040007	growth	157
GO:0040029	regulation of gene expression, epigenetic	65

## Sheet: (L. e. only) SNP-containing 
GO:0005575	cellular_component	4001
GO:0005576	extracellular region	222
GO:0005615	extracellular space	1
GO:0005618	cell wall	323
GO:0005622	intracellular	3211
GO:0005623	cell	3458
GO:0005634	nucleus	606
GO:0005635	nuclear envelope	13
GO:0005654	nucleoplasm	37
GO:0005730	nucleolus	146
GO:0005737	cytoplasm	2894
GO:0005739	mitochondrion	696
GO:0005768	endosome	23
GO:0005773	vacuole	640
GO:0005777	peroxisome	198
GO:0005783	endoplasmic reticulum	199
GO:0005794	Golgi apparatus	68
GO:0005829	cytosol	1412
GO:0005840	ribosome	632
GO:0005856	cytoskeleton	46
GO:0005886	plasma membrane	1048
GO:0009536	plastid	3131
GO:0009579	thylakoid	764
GO:0016020	membrane	1786
GO:0000166	nucleotide binding	550
GO:0003674	molecular_function	211
GO:0003676	nucleic acid binding	171
GO:0003677	DNA binding	321
GO:0003682	chromatin binding	14
GO:0003700	sequence-specific DNA binding transcription factor activity	313
GO:0003723	RNA binding	200
GO:0003774	motor activity	19
GO:0003824	catalytic activity	1633
GO:0004518	nuclease activity	43
GO:0004871	signal transducer activity	83
GO:0004872	receptor activity	29
GO:0005102	receptor binding	6
GO:0005198	structural molecule activity	428
GO:0005215	transporter activity	583
GO:0005488	binding	1112
GO:0005515	protein binding	1251
GO:0008135	translation factor activity, nucleic acid binding	84
GO:0008289	lipid binding	57
GO:0016301	kinase activity	486
GO:0016740	transferase activity	1057
GO:0016787	hydrolase activity	1075
GO:0019825	oxygen binding	19
GO:0030234	enzyme regulator activity	107
GO:0030246	carbohydrate binding	14
GO:0045182	translation regulator activity	1
GO:0000003	reproduction	325
GO:0005975	carbohydrate metabolic process	465
GO:0006091	generation of precursor metabolites and energy	138
GO:0006139	nucleobase-containing compound metabolic process	987
GO:0006259	DNA metabolic process	111
GO:0006412	translation	465
GO:0006464	cellular protein modification process	594
GO:0006629	lipid metabolic process	363
GO:0006810	transport	1364
GO:0006950	response to stress	1152
GO:0007049	cell cycle	67
GO:0007154	cell communication	68
GO:0007165	signal transduction	350
GO:0007267	cell-cell signaling	9
GO:0007275	multicellular organismal development	482
GO:0008150	biological_process	4106
GO:0008152	metabolic process	5295
GO:0008219	cell death	52
GO:0009056	catabolic process	495
GO:0009058	biosynthetic process	1523
GO:0009605	response to external stimulus	61
GO:0009606	tropism	26
GO:0009607	response to biotic stimulus	277
GO:0009628	response to abiotic stimulus	909
GO:0009653	anatomical structure morphogenesis	194
GO:0009719	response to endogenous stimulus	438
GO:0009790	embryo development	147
GO:0009791	post-embryonic development	332
GO:0009835	fruit ripening	1
GO:0009838	abscission	2
GO:0009856	pollination	29
GO:0009875	pollen-pistil interaction	2
GO:0009908	flower development	106
GO:0009987	cellular process	4924
GO:0009991	response to extracellular stimulus	38
GO:0015979	photosynthesis	92
GO:0016043	cellular component organization	463
GO:0016049	cell growth	104
GO:0019538	protein metabolic process	392
GO:0019725	cellular homeostasis	60
GO:0019748	secondary metabolic process	159
GO:0030154	cell differentiation	97
GO:0040007	growth	115
GO:0040029	regulation of gene expression, epigenetic	31
